# Supplementary material for: Inhibition of IL-11 signalling extends mammalian healthspan and lifespan
Source: Nature. 2024 Jul 17;632(8023):157–65. doi: 10.1038/s41586-024-07701-9 (PMC11291288; doi:10.1038/s41586-024-07701-9)
Supplement: Supplementary file 3 — Frailty scores for young (12-week-old) and old (105-week-old) female wild-type and Il11−/− mice. [file 41586_2024_7701_MOESM3_ESM.xlsx]

## Sheet: Extended Data Table 1
Extended Data Table 1. Frailty scores for young (12-week-old) and old (105-week-old) female WT and Il11-/- mice.
Young WT FEMALE
	Age @ frailty	BW	Body Temp	Alopecia	Loss of fur color	Dermatitis	Loss of whiskers	Coat condition	Piloerection	Cataracts	Eye discharge /swelling	Microphthalmia	Corneal opacity	Nasal Discharge	Rectal prolapse	Penil/vaginal prolapse	Diarrhea	Body condition score	Tumors	Kyphosis	Gait disorders	Tremor	Breathing rate/depth	Menace reflex	Tail stiffening	Vestibular disturbance	Vision loss	Distended abdomen	Malocclusion	Righting Reflex	Sum
IL11KO_YWTF1	12.1429	20	36	0	0	0	0	0	0	0	0	0	0	0	0	0	0	0	0	0	0	0	0	0	0	0	0	0	0	0	0
IL11KO_YWTF2	12.1429	19	35.7	0	0	0	0	0	0	0	0	0	0	0	0	0	0	0	0	0	0	0	0	0	0	0	0	0	0	0	0
IL11KO_YWTF3	12.1429	19	36	0	0	0	0	0	0	0	0	0	0	0	0	0	0	0	0	0	0	0	0	0	0	0	0	0	0	0	0
IL11KO_YWTF4	10.7143	20.1	35.9	0	0	0	0	0	0	0	0	0	0	0	0	0	0	0	0	0	0	0	0	0	0	0	0	0	0	0	0
IL11KO_YWTF5	10	18.9	35.8	0	0	0	0	0	0	0	0	0	0.5	0	0	0	0	0	0	0	0	0	0	0	0	0	0	0	0	0	0.5
IL11KO_YWTF6	10	18.6	35.9	0	0	0	0	0	0	0	0	0	0	0	0	0	0	0	0	0	0	0	0	0	0	0	0	0	0	0	0
IL11KO_YWTF7	12.2857	20.8	36.1	0	0	0	0	0	0	0	0	0	0	0	0	0	0	0	0	0	0	0	0	0	0	0	0	0	0	0	0
IL11KO_YWTF8	12.2857	18.5	35.7	0	0	0	0	0	0	0	0	0	0	0	0	0	0	0	0	0	0	0	0	0.5	0	0	0	0	0.5	0	1
Average		19.3625	35.8875	0	0	0	0	0	0	0	0	0	0.0625	0	0	0	0	0	0	0	0	0	0	0.0625	0	0	0	0	0.0625	0	0.1875
Young KO FEMALE
	Age @ frailty	BW	Body Temp	Alopecia	Loss of fur color	Dermatitis	Loss of whiskers	Coat condition	Piloerection	Cataracts	Eye discharge /swelling	Microphthalmia	Corneal opacity	Nasal Discharge	Rectal prolapse	Penil/vaginal prolapse	Diarrhea	Body condition score	Tumors	Kyphosis	Gait disorders	Tremor	Breathing rate/depth	Menace reflex	Tail stiffening	Vestibular disturbance	Vision loss	Distended abdomen	Malocclusion	Righting Reflex	Sum
IL11KO_YKOF1	12.1429	18	35.9	0	0	0	0	0	0	0	0	0	0	0	0	0	0	0	0	0	0	0	0	0	0	0	0	0	0	0	0
IL11KO_YKOF2	11.5714	18	36	0	0	0	0	0	0	0	0	0	0	0	0	0	0	0	0	0	0	0	0	0	0	0	0	0	0	0	0
IL11KO_YKOF3	10.2857	18	36	0	0	0	0	0	0	0	0	0	0	0	0	0	0	0	0	0	0	0	0	0	0	0	0	0	0	0	0
IL11KO_YKOF4	10.5714	19.5	36.2	0	0	0	0	0	0	0	0	0	0	0	0	0	0	0	0	0	0	0	0	0	0	0	0	0	0	0	0
IL11KO_YKOF5	11.1429	19.6	35.9	0	0	0	0	0	0	0	0	0	0	0	0	0	0	0	0	0	0	0	0	0	0	0	0	0	0	0	0
IL11KO_YKOF6	11.1429	19.1	36	0	0	0	0	0	0	0	0	0	0	0	0	0	0	0	0	0	0	0	0	0	0	0	0	0	0	0	0
IL11KO_YKOF7	13	17.7	36.1	0	0	0	0	0	0	0	0	1	0	0	0	0	0	0	0	0	0	0	0	0	0	0	0	0	0	0	1
IL11KO_YKOF8	13	18.3	36	0	0	0	0	0	0	0	0	0	0	0	0	0	0	0	0	0	0	0	0	0	0	0	0	0	0	0	0
IL11KO_YKOF9	12.7143	18.4	36.1	0	0	0	0	0	0	0	0	0	0	0	0	0	0	0	0	0	0	0	0	0	0	0	0	0	0	0	0
Average		18.5111	36.0222	0	0	0	0	0	0	0	0	0.111111	0	0	0	0	0	0	0	0	0	0	0	0	0	0	0	0	0	0	0.111111
Old WT (F)
	Age @ frailty	BW	Body Temp	Alopecia	Loss of fur color	Dermatitis	Loss of whiskers	Coat condition	Piloerection	Cataracts	Eye discharge /swelling	Microphthalmia	Corneal opacity	Nasal Discharge	Rectal prolapse	Penil/vaginal prolapse	Diarrhea	Body condition score	Tumors	Kyphosis	Gait disorders	Tremor	Breathing rate/depth	Menace reflex	Tail stiffening	Vestibular disturbance	Vision loss	Distended abdomen	Malocclusion	Righting Reflex	Sum
IL11KO_OWTF1	109.571	28	35.7	0	0.5	0	0	0.5	0	0	0	0	0	0	0	0	0	0	0	0.5	0.5	0.5	0	0.5	0.5	0.5	0	0	0	0.5	4.5
IL11KO_OWTF2	108.143	34	35.8	0	0.5	0	0.5	0.5	0	0	0	0	0	0	0	0	0	0	0	0.5	0.5	0.5	0	0.5	0.5	0.5	0.5	0.5	0	0	5.5
IL11KO_OWTF3	108.143	34	35.9	0	0.5	0	0.5	0.5	0	0	0	0.5	0	0	0	0	0	0	0	0.5	0.5	0.5	0	0.5	0.5	0	0	0.5	0	0	5
IL11KO_OWTF4	105.143	33.3	36	0.5	0.5	0	0	0.5	0.5	0	0	0	0	0	0	0	0	0	0	0.5	0.5	0.5	0	0.5	0.5	0.5	0.5	0.5	0	0	6
IL11KO_OWTF5	104.286	28.1	35.8	0	0.5	0.5	0.5	0	0.5	0	0.5	0.5	0.5	0	0	0	0	0	0	0.5	0.5	0.5	0	0.5	0.5	0.5	0.5	0.5	0	0.5	8
IL11KO_OWTF6	104.571	40.2	36	0	0.5	0	0.5	0.5	0.5	0.5	0	0	0	0	0	0	0	0	0	0.5	0.5	0.5	0	0.5	0.5	0	0.5	0.5	0	0	6
IL11KO_OWTF7	104.286	34.9	35.9	0.5	0.5	0	0.5	0.5	0	0.5	0	0	0.5	0	0	0	0	0	0	0.5	0.5	0.5	0	0.5	0.5	0.5	0.5	0.5	0	0	7
IL11KO_OWTF8	104.286	31.7	35.8	1	0.5	0	0.5	0.5	0.5	0	0	0.5	0	0	0.5	0	0	0	0	0.5	0.5	0.5	0	0.5	0.5	0.5	0	0	0	0.5	7.5
IL11KO_OWTF9	104	28.2	35.8	0.5	0.5	0	1	0.5	0.5	1	0	0.5	0.5	0	0	0	0	0	0	0.5	0.5	0.5	0	0.5	0.5	0.5	0.5	0	0.5	0.5	9.5
IL11KO_OWTF10	103.857	44	36	0	0.5	0	0.5	0.5	0.5	0	0	0.5	0.5	0	0	0	0	0	0	0.5	0.5	0.5	0	0.5	0.5	0.5	0.5	0.5	0	0.5	7.5
IL11KO_OWTF11	105	28.4	35.9	0	0.5	0	0.5	0	0.5	0	0	0	0	0	0	0	0	0	0	0.5	0.5	0.5	0	0.5	0.5	0.5	0.5	0.5	0	0	5.5
IL11KO_OWTF12	105	29.3	35.9	0	0.5	0	0.5	0.5	0.5	0	0	0.5	0.5	0	0	0	0	0	0	0.5	0.5	0.5	0	0.5	0.5	0.5	0	0	0	0	6
IL11KO_OWTF13	105	27.1	35.8	0	0	0	0	0	0.5	0.5	0	0.5	0	0	0	0	0	0	0	0.5	0.5	0.5	0	0	0.5	0	0.5	0	0.5	0	4.5
IL11KO_OWTF14	105	33.7	35.9	0	0.5	0.5	0	0	0.5	0	0	0.5	0	0	0.5	0	0	0	0	0.5	0.5	0.5	0	0.5	0.5	0.5	0.5	0.5	0.5	0.5	7.5
IL11KO_OWTF15	105	32.9	36	0	0.5	0.5	0.5	0.5	0.5	0	0	0.5	0	0	0	0	0	0	0	0.5	0.5	0.5	0	0.5	0.5	0.5	0.5	0.5	0.5	0.5	8
IL11KO_OWTF16	105	35.6	35.8	0	0.5	0.5	0	0	0.5	0	0	0.5	0.5	0	0	0	0	0	0	0.5	0.5	0.5	0	0	0.5	0.5	0.5	0.5	0	0	6
Average		32.7125	35.875	0.15625	0.46875	0.125	0.375	0.34375	0.375	0.15625	0.03125	0.3125	0.1875	0	0.0625	0	0	0	0	0.5	0.5	0.5	0	0.4375	0.5	0.40625	0.375	0.34375	0.125	0.21875	6.5
Old Il11-/- (F)
	Age @ frailty	BW	Body Temp	Alopecia	Loss of fur color	Dermatitis	Loss of whiskers	Coat condition	Piloerection	Cataracts	Eye discharge /swelling	Microphthalmia	Corneal opacity	Nasal Discharge	Rectal prolapse	Penil/vaginal prolapse	Diarrhea	Body condition score	Tumors	Kyphosis	Gait disorders	Tremor	Breathing rate/depth	Menace reflex	Tail stiffening	Vestibular disturbance	Vision loss	Distended abdomen	Malocclusion	Righting Reflex	Sum
IL11KO_OKOF1	109.857	27	36.2	0	0	0	0	0	0	0	0	0	0	0	0	0	0	0	0	0	0	0	0	0.5	0.5	0	0.5	0	0	0	1.5
IL11KO_OKOF2	109.857	26	36.1	0	0	0	0	0	0	0	0	0	0	0	0	0	0	0	0	0.5	0.5	0	0	0.5	0.5	0	0	0	0	0	2
IL11KO_OKOF3	108.714	21	36	0	0	0	0	0	0	0	0	0	0	0	0	0	0	0	0	0.5	0.5	0	0	0.5	0.5	0.5	0	0	0	0	2.5
IL11KO_OKOF4	109.857	25.1	36	0	0	0	0	0	0	0.5	0	0	0.5	0	0	0	0	0	0	0.5	0	0	0	0	0.5	0	0.5	0	0	0	2.5
IL11KO_OKOF5	108.857	18.7	36	0	0	0	0	0	0	0	0	0	0	0	0	0	0	0	0	0	0.5	0.5	0	0	0.5	0	0	0	0	0	1.5
IL11KO_OKOF6	108.857	23.4	35.9	0	0	0	0.5	0	0	0	0	0.5	0	0	0	0	0	0	0	0.5	0	0.5	0	0.5	0.5	0	0.5	0	0	0	3.5
IL11KO_OKOF7	108.429	23.2	36.1	0	0	0	0.5	0	0	0	0	0	0	0	0	0	0	0	0	0.5	0.5	0	0	0.5	0.5	0	0	0	0	0	2.5
IL11KO_OKOF8	108.429	23	36.2	0.5	0.5	0	0.5	0	0	0	0	0.5	0	0	0	0	0	0	0	0.5	0	0	0	0	0.5	0	0.5	0	0	0	3.5
IL11KO_OKOF9	108.143	22.6	35.8	0	0	0	0	0	0	0.5	0	0	0.5	0	0	0	0	0	0	0.5	0.5	0.5	0	0.5	0.5	0	0.5	0	0	0	4
IL11KO_OKOF10	104.286	22.8	36.1	0.5	0	0	0.5	0	0	0	0	0	0	0	0	0	0	0	0	0.5	0.5	0	0	0	0.5	0	0.5	0	0	0	3
IL11KO_OKOF11	104.286	23.5	36.1	0	0	0	0	0	0	0	0	0	0	0	0	0	0	0	0	0.5	0	0	0	0	0.5	0	0	0	0	0	1
IL11KO_OKOF12	104.286	24.9	36	0	0	0	0	0	0	0	0	0	0	0	0	0	0	0	0	0.5	0.5	0	0	0	0.5	0	0	0.5	0	0	2
IL11KO_OKOF13	104.286	24.6	35.9	0.5	0	0	0	0	0	0	0	0.5	0	0	0	0	0	0	0	0.5	0	0	0	0	0.5	0	0	0	0	0	2
IL11KO_OKOF14	104.286	23.5	36.2	0	0	0	0	0	0	0	0	0	0	0	0	0	0	0	0	0.5	0.5	0	0	0.5	0.5	0	0	0	0	0	2
IL11KO_OKOF15	104.286	26	36.2	0	0	0	0	0	0	0	0	0	0	0	0	0	0	0	0	0.5	0.5	0.5	0	0	0.5	0.5	0	0	0	0	2.5
IL11KO_OKOF16	104.143	22.4	36.3	0	0	0	0	0	0	0	0	0	0	0	0	0	0	0	0	0.5	0	0	0	0.5	0.5	0.5	0	0	0	0	2
IL11KO_OKOF17	104.143	23.6	36	0	0	0	0	0	0	0	0	0	0	0	0	0	0	0	0	0.5	0	0	0	0	0.5	0	0	0	0	0	1
IL11KO_OKOF18	104.286	21.7	35.8	0	0.5	0	0	0	0	0	0	0	0	0	0	0	0	0	0	0.5	0	0.5	0	0.5	0.5	0	0	0	0	0	2.5
Average		23.5	36.05	0.0833333	0.0555556	0	0.111111	0	0	0.0555556	0	0.0833333	0.0555556	0	0	0	0	0	0	0.444444	0.25	0.138889	0	0.25	0.5	0.0833333	0.166667	0.0277778	0	0	2.30556
				Frailty individual indices
Old WT vs Il11-/-: Unpaired t-test, two-tailed, non-parametric Mann-Whitney test, exact p-values				0.3522	1.6537e-05	0.1989	0.012	7.0529e-06	7.0529e-06	0.3118	0.4545	0.0143	0.1015	>0.9999	0.1989	>0.9999	>0.9999	>0.9999	0.4545	0.4886	0.0009	2.9421e-05	>0.9999	0.0063	>0.9999	0.0004	0.0366	0.0005	0.0834	0.0015
