# Supplementary material for: Inhibition of IL-11 signalling extends mammalian healthspan and lifespan
Source: Nature. 2024 Jul 17;632(8023):157–65. doi: 10.1038/s41586-024-07701-9 (PMC11291288; doi:10.1038/s41586-024-07701-9)
Supplement: Supplementary file 4 — Frailty scores for young (12-week-old) and old (105-week-old) male wild-type and Il11−/− mice. [file 41586_2024_7701_MOESM4_ESM.xlsx]

## Sheet: Extended Data Table 2
Extended Data Table 2. Frailty scores for young (12-week-old) and old (105-week-old) male WT and Il11-/- mice.
Young WT MALE
	Age @ frailty	BW	Body Temp	Alopecia	Loss of fur color	Dermatitis	Loss of whiskers	Coat condition	Piloerection	Cataracts	Eye discharge /swelling	Microphthalmia	Corneal opacity	Nasal Discharge	Rectal prolapse	Penil/vaginal prolapse	Diarrhea	Body condition score	Tumors	Kyphosis	Gait disorders	Tremor	Breathing rate/depth	Menace reflex	Tail stiffening	Vestibular disturbance	Vision loss	Distended abdomen	Malocclusion	Righting Reflex	Sum
IL11KO_YWTM1	10.1429	24	35.9	0	0	0	0	0	0	0	0	0	0	0	0	0	0	0	0	0	0	0	0	0	0	0	0	0	0	0	0
IL11KO_YWTM2	9.57143	26	35.7	0	0	0	0	0	0	0	0	0	0	0	0	0	0	0	0	0	0	0	0	0	0	0	0	0	0	0	0
IL11KO_YWTM3	10.2857	23	35.8	0	0	0	0	0	0	0	0	0	0	0	0	0	0	0	0	0	0	0	0	0	0	0	0	0	0	0	0
IL11KO_YWTM4	10.2857	24	36.1	0	0	0	0	0	0	0	0	0	0	0	0	0	0	0	0	0	0	0	0	0	0	0	0	0	0	0	0
IL11KO_YWTM5	10.7143	24.4	35.9	0	0	0	0	0	0	0	0	0	0	0	0	0	0	0	0	0	0	0	0	0	0	0	0	0	0	0	0
IL11KO_YWTM6	10.7143	24.8	35.8	0	0	0	0	0	0	0	0	0	0	0	0	0	0	0	0	0	0	0	0	0	0	0	0	0	0	0	0
IL11KO_YWTM7	10.7143	22.5	36	0	0	0	0	0	0	0	0	0	0	0	0	0	0	0	0	0	0	0	0	0	0	0	0	0	0	0	0
IL11KO_YWTM8	12.8571	27	36	0	0	0	0	0	0	0	0	0	0	0	0	0	0	0	0	0	0	0	0	0	0	0	0	0	0	0	0
IL11KO_YWTM9	12.8571	27	35.9	0	0	0	0	0	0	0	0	0	0	0	0	0	0	0	0	0	0	0	0	0	0	0	0	0	0	0	0
Average		24.7444	35.9	0	0	0	0	0	0	0	0	0	0	0	0	0	0	0	0	0	0	0	0	0	0	0	0	0	0	0	0
Young KO MALE
	Age @ frailty	BW	Body Temp	Alopecia	Loss of fur color	Dermatitis	Loss of whiskers	Coat condition	Piloerection	Cataracts	Eye discharge /swelling	Microphthalmia	Corneal opacity	Nasal Discharge	Rectal prolapse	Penil/vaginal prolapse	Diarrhea	Body condition score	Tumors	Kyphosis	Gait disorders	Tremor	Breathing rate/depth	Menace reflex	Tail stiffening	Vestibular disturbance	Vision loss	Distended abdomen	Malocclusion	Righting Reflex	Sum
IL11KO_YKOM1	9.57143	23	36	0	0	0	0	0	0	0	0	0	0	0	0	0	0	0	0	0	0	0	0	0	0	0	0	0	0	0	0
IL11KO_YKOM2	10.1429	22	36.1	0	0	0	0	0	0	0	0	0	0	0	0	0	0	0	0	0	0	0	0	0	0	0	0	0	0	0	0
IL11KO_YKOM3	11.4286	21.4	35.9	0	0	0	0	0	0	0	0	0	0	0	0	0	0	0	0	0	0	0	0	0	0	0	0	0	0	0	0
IL11KO_YKOM4	10.2857	21.9	36	0	0	0	0	0	0	0	0	0	0	0	0	0	0	0	0	0	0	0	0	0	0	0	0	0	0	0	0
IL11KO_YKOM5	10.2857	22	36	0	0	0	0	0	0	0	0	0	0	0	0	0	0	0	0	0	0	0	0	0	0	0	0	0	0	0	0
IL11KO_YKOM6	11.1429	22.2	36	0	0	0	0	0	0	0	0	0	0	0	0	0	0	0	0	0	0	0	0	0	0	0	0	0	0	0	0
IL11KO_YKOM7	13	24.6	36.1	0	0	0	0	0	0	0	0	0	0	0	0	0	0	0	0	0	0	0	0	0	0	0	0	0	0	0	0
IL11KO_YKOM8	13	24.1	36.3	0	0	0	0	0	0	0	0	0	0	0	0	0	0	0	0	0	0	0	0	0	0	0	0	0	0	0	0
IL11KO_YKOM9	13	23.4	36.2	0	0	0	0	0	0	0	0	0	0	0	0	0	0	0	0	0	0	0	0	0	0	0	0	0	0	0	0
Average		22.7333	36.0667	0	0	0	0	0	0	0	0	0	0	0	0	0	0	0	0	0	0	0	0	0	0	0	0	0	0	0	0
		0.00722294
Old WT (M)
	Age @ frailty	BW	Body Temp	Alopecia	Loss of fur color	Dermatitis	Loss of whiskers	Coat condition	Piloerection	Cataracts	Eye discharge /swelling	Microphthalmia	Corneal opacity	Nasal Discharge	Rectal prolapse	Penil/vaginal prolapse	Diarrhea	Body condition score	Tumors	Kyphosis	Gait disorders	Tremor	Breathing rate/depth	Menace reflex	Tail stiffening	Vestibular disturbance	Vision loss	Distended abdomen	Malocclusion	Righting Reflex	Sum	Enlargement of seminal vesicle
IL11KO_OWTM1	106.143	36	35.8	0.5	1	0	0.5	1	1	0	0	0.5	0	0	0	0	0	0	0	1	0.5	0.5	0.5	0.5	1	0.5	0.5	0.5	0.5	0.5	11	N
IL11KO_OWTM2	110	35	35.9	0	1	0	0.5	1	0.5	0	0	0.5	0	0	0	0	0	0	0	0.5	0	0	0	0	0.5	0	0	0.5	0.5	0	5.5	N
IL11KO_OWTM3	109.714	35	35.7	0.5	1	0	0	1	0.5	0	0	0	0	0	0	0	0	0	0	0.5	0.5	0.5	0	0	0.5	0	0.5	0.5	0.5	0	6.5	N
IL11KO_OWTM4	106.429	33.6	36	0.5	1	0	0.5	1	0.5	0	0	0	0	0	0	0	0	0	0	0.5	0.5	0.5	0	0.5	1	0.5	0	0.5	0	0	7.5	N
IL11KO_OWTM5	105	34.9	36.1	0	0.5	0	0.5	0.5	0.5	0.5	0.5	0.5	0.5	0	0	0	0	0	0	0.5	0.5	0.5	0	0.5	0.5	0.5	0.5	0.5	0	0.5	8.5	Y
IL11KO_OWTM6	105	32.5	36	0	0.5	0	0.5	0.5	0.5	0.5	0.5	0.5	0.5	0	0	0	0	0	0	0.5	0.5	0.5	0	0.5	0.5	0.5	0.5	0	0	0.5	8	Y
IL11KO_OWTM7	105	30.3	36	0	0.5	0	0.5	0.5	0.5	0	0	0	0	0	0	0	0	0	0	0.5	0.5	0.5	0	0.5	0.5	0.5	0.5	0.5	0	0	6	Y
IL11KO_OWTM8	102.857	32.4	35.5	0	1	0	0	1	0.5	0.5	0.5	0.5	0	0	0	0	0	0	0	1	0.5	1	0.5	0.5	1	0.5	0.5	0	0	0.5	10	Y
IL11KO_OWTM9	105	36.3	35.9	0.5	0.5	0	0	0.5	0	0	0	0	0	0	0	0	0	0	0	0.5	0.5	0.5	0	0.5	0.5	0	0	0.5	0	0	4.5	Y
IL11KO_OWTM10	105.143	35.1	36	0.5	0.5	0	0.5	0.5	0.5	0	0.5	0	0	0	0	0	0	0	0	0.5	0.5	0.5	0	0.5	0.5	0.5	0	0.5	0	0	6.5	Y
IL11KO_OWTM11	105.143	35.6	36	0	0.5	0	1	0.5	0.5	0.5	0	0	0	0	0	0	0	0	0	0.5	0.5	0.5	0	0	0.5	0	0	0.5	0	0.5	6	Y
IL11KO_OWTM12	104.429	33.8	35.9	0.5	0.5	0	0.5	0.5	0.5	0	0	0.5	0	0	0	0	0	0	0	0.5	0.5	0.5	0	0	0.5	0	0.5	0.5	0	0	6	Y
IL11KO_OWTM13	104.429	32.3	35.7	0.5	0.5	0	1	0.5	0.5	0.5	0	0	0	0	0	0	0	0	0	0.5	0.5	0.5	0	0.5	0.5	0.5	0.5	0	0.5	0.5	8	Y
IL11KO_OWTM14	104.429	30.9	35.6	0	0.5	0	1	0.5	0.5	0.5	0	0	0	0	1	0	0	0	0	0.5	0.5	0.5	0	0.5	0.5	0.5	1	0	0.5	0.5	9	Y
IL11KO_OWTM15	104.429	35.7	35.8	0.5	0.5	0	0.5	0.5	0.5	0.5	0	0.5	0	0	0	0	0	0	0	0.5	0.5	0.5	0	0.5	0.5	0.5	0.5	0.5	0	0.5	8	Y
Average	105.543	33.96	35.86	0.266667	0.666667	0	0.5	0.666667	0.5	0.233333	0.133333	0.233333	0.0666667	0	0.0666667	0	0	0	0	0.566667	0.466667	0.5	0.0666667	0.366667	0.6	0.333333	0.366667	0.366667	0.166667	0.266667	7.4	(11/15)
Old Il11-/- (M)
	Age @ frailty	BW	Body Temp	Alopecia	Loss of fur color	Dermatitis	Loss of whiskers	Coat condition	Piloerection	Cataracts	Eye discharge /swelling	Microphthalmia	Corneal opacity	Nasal Discharge	Rectal prolapse	Penil/vaginal prolapse	Diarrhea	Body condition score	Tumors	Kyphosis	Gait disorders	Tremor	Breathing rate/depth	Menace reflex	Tail stiffening	Vestibular disturbance	Vision loss	Distended abdomen	Malocclusion	Righting Reflex	Sum	Enlargement of seminal vesicle
IL11KO_OKOM1	109.857	29	35.8	0	0	0	0	0	0	0	0	0	0	0	0	0	0	0	0.5	0	0	0	0	0	0.5	0	0	0	0	0	1	N
IL11KO_OKOM2	109.857	29	36.2	0	0.5	0	0	0	0	0	0	0	0	0	0	0	0	0	0	0.5	0	0	0	0	0	0	0	0	0	0	1	N
IL11KO_OKOM3	104.143	29.9	36.3	0	0.5	0	0	0	0	0	0	0	0	0	0	0	0	0	0	0.5	0	0	0	0	0.5	0	0	0	0	0	1.5	N
IL11KO_OKOM4	105.429	25.9	36.3	0	0	0	0	0	0.5	0.5	0	0	0	0	0	0	0	0	0	0.5	0.5	0	0	0	0	0	0	0	0	0	2	N
IL11KO_OKOM5	105.429	29.4	36.1	0	0	0	0.5	0	0	0	0	0	0	0	0	0	0	0	0	0.5	0.5	0	0	0	0.5	0	0	0	0	0	2	N
IL11KO_OKOM6	104.286	25	35.9	0	0	0	0	0	0.5	0	0	0	0	0	0	0	0	0	0	0.5	0.5	0.5	0	0.5	0.5	0	0	0	0	0	3	N
IL11KO_OKOM7	104	28.3	36.3	0	0	0	0	0.5	0.5	0	0	0	0.5	0	0	0	0	0	0	0.5	0.5	0	0	0.5	0.5	0	0	0.5	0	0	4	N
IL11KO_OKOM8	104.143	28.9	36	0.5	0	0	0	0	0.5	0	0	0	0	0	0	0	0	0	0	0.5	0.5	0.5	0	0.5	0.5	0	0	0	0	0	3.5	Y
IL11KO_OKOM9	104.143	31.3	36.1	0	0.5	0	0	0.5	0	0	0	0	0	0	0	0	0	0	0	0.5	0	0	0	0	0.5	0.5	0	0	0	0	2.5	N
IL11KO_OKOM10	104.286	27.4	36.1	0	0	0	0	0	0	0	0	0	0	0	0	0	0	0	0	0.5	0	0	0	0	0.5	0	0	0	0	0	1	N
IL11KO_OKOM11	103.286	27.4	36	0	0	0	0	0	0	0	0	0	0	0	0	0	0	0	0	0.5	0	0	0	0	0	0	0	0	0	0	0.5	N
IL11KO_OKOM12	103.286	30.5	36.2	0	0	0	0.5	0	0	0	0	0	0	0	0	0	0	0	0	0.5	0	0	0	0.5	0.5	0	0	0	0	0	2	N
IL11KO_OKOM13	103.286	28.5	35.9	0	0	0	0	0	0	0	0	0	0	0	0	0	0	0	0	0.5	0	0	0	0	0	0	0	0	0	0	0.5	N
IL11KO_OKOM14	103.286	30	36	0	0.5	0	0	0	0	0	0	0	0	0	0	0	0	0	0	0.5	0	0	0	0	0.5	0	0	0	0	0	1.5	N
Average	104.908	28.6071	36.0857	0.0357143	0.142857	0	0.0714286	0.0714286	0.142857	0.0357143	0	0	0.0357143	0	0	0	0	0	0.0357143	0.464286	0.178571	0.0714286	0	0.142857	0.357143	0.0357143	0	0.0357143	0	0	1.85714	(1/14)
				Frailty individual indices
Old WT vs Il11-/-: Unpaired t-test, two-tailed, non-parametric Mann-Whitney test, exact p-values				0.0142	1.2906e-05	>0.9999	0.0005	8.5097e-07	0.0004	0.0352	0.0996	0.0063	>0.9999	>0.9999	>0.9999	>0.9999	>0.9999	>0.9999	0.4828	0.2586	0.0017	1.9353e-05	0.4828	0.0268	0.0083	0.0017	0.0002	0.0005	0.0421	0.0022
