# Supplementary material for: Inhibition of IL-11 signalling extends mammalian healthspan and lifespan
Source: Nature. 2024 Jul 17;632(8023):157–65. doi: 10.1038/s41586-024-07701-9 (PMC11291288; doi:10.1038/s41586-024-07701-9)
Supplement: Supplementary file 5 — Frailty scores for male mice in anti-IL-11 therapeutic dosing groups. [file 41586_2024_7701_MOESM5_ESM.xlsx]

## Sheet: Extended Data Table 3
Extended Data Table 3. Frailty scores for male mice in anti-IL11 therapeutic dosing groups.
Mice ID	Remarks	Age @ frailty test (w/o)	Seminal vesicle enlargement (Y/N)	BW	Body Temp	Alopecia	Loss of fur color	Dermatitis	Loss of whiskers	Coat condition	Piloerection	Cataracts	Eye discharge /swelling	Microphthalmia	Corneal opacity	Nasal Discharge	Rectal prolapse	Penil/vaginal prolapse	Diarrhea	Body condition score	Tumors	Kyphosis	Gait disorders	Tremor	Breathing rate/depth	Menace reflex	Tail stiffening	Vestibular disturbance	Vision loss	Distended abdomen	Malocclusion	Righting Reflex	Sum	Change in frailty score
Untreated 1	Baseline	74.2857		37	35.9	0	0.5	0	0	0.5	0.5	0	0	0.5	0	0	0	0	0	0	0	0.5	0.5	0	0	0	0.5	0	0	0	0	0	3.5
Untreated 2	Baseline	74.2857		38	36.3	0	0.5	0	0.5	0.5	0.5	0	0	0	0	0	0	0	0	0	0	0	0.5	0	0	0.5	0.5	0	0	0	0	0.5	4
Untreated 3	Baseline	74.4286		33	36.1	0	0.5	0	0.5	0.5	0.5	0	0	0	0	0	0	0	0	0	0	0.5	0	0	0	0.5	0.5	0	0	0	0	0	3.5
Untreated 4	Baseline	74.4286		36	35.8	0	0.5	0	0.5	0.5	0.5	0	0	0	0	0	0	0	0	0	0	0.5	0	0	0	0.5	0.5	0	0.5	0	0.5	0	4.5
Untreated 5	Baseline	74.4286		43	35.6	0	0.5	0	0	0.5	0	0	0	0	0	0	0	0	0	0	0	0.5	0.5	0	0	0.5	0.5	0	0	0	0	0	3
Untreated 6	Baseline	74.4286		49	35.9	0	0.5	0	0.5	0.5	0	0	0	0	0	0	0	0	0	0	0	0.5	0.5	0	0	0.5	0.5	0	0	0.5	0	0	4
		Average		39.3333	35.9333	0	0.5	0	0.333333	0.5	0.333333	0	0	0.0833333	0	0	0	0	0	0	0	0.416667	0.333333	0	0	0.416667	0.5	0	0.0833333	0.0833333	0.0833333	0.0833333	3.75
Untreated 1	End-point	100.429	N	36.4	35.8	0.5	0.5	0	1	1	0.5	0	0	0.5	0	0	0	0	0	0	0	0.5	0.5	0.5	0	0.5	1	0	0	0.5	0	0	7.5	4
Untreated 2	End-point	100.429	Y	34.8	36	0	0.5	0.5	1	0.5	0.5	0	0	0	0	0	0	0	0	0	0	0.5	0.5	0.5	0	0.5	0.5	0	0	1	0	0.5	7	3
Untreated 3	End-point	100.429	Y	36.3	35.9	0	0.5	0	0.5	0.5	0.5	0	0	0	0	0	0	0	0	0	0	0.5	0.5	0.5	0	0.5	0.5	0.5	0	0.5	0	0	5.5	2
Untreated 4	End-point	100.429	Y	41.9	35.6	0	1	0	0.5	0.5	0.5	0	0	0	0	0	0	0	0	0	0	0.5	0.5	0.5	0	0.5	1	0	0	1	0	0	6.5	2
Untreated 5	End-point	100.429	Y	38.2	35.7	0	0.5	0	0.5	0.5	0.5	0	0	0	0	0	0	0	0	0	0	0.5	0.5	0.5	0	0.5	1	0.5	0	0.5	0	0	6	3
Untreated 6	End-point	100.429	Y	42.7	36	0.5	0.5	0	0.5	0.5	0.5	0	0	0	0	0	0	0	0	0	0	0.5	0.5	0.5	0	0.5	0.5	0	0.5	1	0	0	6.5	2.5
		Average	(5/6)	38.3833	35.8333	0.166667	0.583333	0.0833333	0.666667	0.583333	0.5	0	0	0.0833333	0	0	0	0	0	0	0	0.5	0.5	0.5	0	0.5	0.75	0.166667	0.0833333	0.75	0	0.0833333	6.5	2.75
Mice ID	Remarks	Age @ frailty test (w/o)	Seminal vesicle enlargement (Y/N)	BW	Body Temp	Alopecia	Loss of fur color	Dermatitis	Loss of whiskers	Coat condition	Piloerection	Cataracts	Eye discharge /swelling	Microphthalmia	Corneal opacity	Nasal Discharge	Rectal prolapse	Penil/vaginal prolapse	Diarrhea	Body condition score	Tumors	Kyphosis	Gait disorders	Tremor	Breathing rate/depth	Menace reflex	Tail stiffening	Vestibular disturbance	Vision loss	Distended abdomen	Malocclusion	Righting Reflex	Sum	Change in frailty score
IgG_1	Baseline IgG	74.4286		39	36.2	0	0.5	0	0.5	0.5	0.5	0	0	0	0	0	0	0	0	0	0	0.5	0	0	0	0.5	0.5	0	0	0	0.5	0	4
IgG_2	Baseline IgG	74.4286		41	36.1	0	0.5	0	0.5	0.5	0	0	0	0	0	0	0	0	0	0	0	0.5	0	0	0	0.5	0.5	0.5	0	0	0.5	0	4
IgG_3	Baseline IgG	74.4286		40	35.4	0	0.5	0	0.5	0.5	0.5	0	0	0	0	0	0	0	0	0	0	0.5	0	0	0	0.5	0.5	0	0	0	0	0	3.5
IgG_4	Baseline IgG	74.4286		38	36.2	0	0.5	0	0.5	0.5	0.5	0	0	0	0	0	0	0	0	0	0	0	0.5	0	0	0	0.5	0.5	0	0	0	0	3.5
IgG_5	Baseline IgG	74.4286		39	36.2	0	0.5	0	0.5	0.5	0.5	0	0	0.5	0	0	0	0	0	0	0	0.5	0	0	0	0.5	0.5	0.5	0	0	0	0	4.5
IgG_6	Baseline IgG	74.4286		41	35.6	0	0.5	0	0.5	0.5	0.5	0	0	0	0	0	0	0	0	0	0	0.5	0	0	0	0.5	0.5	0	0	0	0	0	3.5
IgG_7	Baseline IgG	74.4286		38	36.3	0	0.5	0.5	0.5	0.5	0.5	0	0	0	0	0	0	0	0	0	0	0.5	0.5	0	0	0	0.5	0	0	0	0	0	4
IgG_8	Baseline IgG	74.4286		36	36	0	0.5	0	0.5	0.5	0.5	0	0	0	0.5	0	0	0	0	0	0	0.5	0	0	0	0.5	0	0	0	0.5	0	0	4
IgG_9	Baseline IgG	74.4286		41	36.1	0	0.5	0	0.5	0.5	0	0	0	0.5	0	0	0	0	0	0	0	0	0	0	0	0	0.5	0	0	0	0	0	2.5
IgG_10	Baseline IgG	74.4286		42	35.4	0	0.5	0	0.5	0.5	0.5	0	0	0	0	0	0	0	0	0	0	0	0	0	0	0.5	0.5	0.5	0	0	0	0	3.5
IgG_11	Baseline IgG	74.4286		39	35.6	0	0.5	0.5	0	0.5	0.5	0	0	0	0	0	0	0.5	0	0	0	0.5	0.5	0	0	0	0.5	0	0	0	0	0	4
IgG_12	Baseline IgG	74.4286		42	35.5	0	0.5	0	0.5	0.5	0.5	0	0	0	0	0	0	0	0	0	0	0	0.5	0.5	0	0.5	0.5	0	0	0	0	0	4
IgG_13	Baseline IgG	74.4286		38	36.3	0	0.5	0	0	0.5	0.5	0	0	0.5	0	0	0	0	0	0	0	0.5	0.5	0	0	0	0.5	0	0	0.5	0	0	4
		Average		39.5385	35.9154	0	0.5	0.0769231	0.423077	0.5	0.423077	0	0	0.115385	0.0384615	0	0	0.0384615	0	0	0	0.346154	0.192308	0.0384615	0	0.307692	0.461538	0.153846	0	0.0769231	0.0769231	0	3.76923
IgG_1	End-point IgG	100.429	Y	39.9	35.8	0.5	0.5	0	1	0.5	0.5	0	0	0	0	0	0	0	0	0	0	0.5	0.5	0.5	0	0.5	0.5	0	0.5	0.5	0.5	0	7	7
IgG_2	End-point IgG	100.429	N	37.7	35.9	0	0.5	0	1	0.5	0.5	0	0	0	0	0	0	0	0	0	0	0.5	0.5	0.5	0	0.5	0.5	0.5	0	0.5	0.5	0	6.5	6.5
IgG_3	End-point IgG	100.429	N	45.6	36	0	1	0	1	1	0.5	0	0	0	0	0	0	0	0	0	0	0.5	0.5	0.5	0	0.5	1	0	0	1	0	0	7.5	7.5
IgG_4	End-point IgG	100.429	N	36.9	35.9	0	0.5	0	0.5	0.5	0.5	0	0	0	0	0	0	0	0	0	0	0.5	0.5	0.5	0	0.5	0.5	0.5	0	0.5	0.5	0	6	6
IgG_5	End-point IgG	100.429	N	36.2	35.8	0	0.5	0	0.5	0.5	0.5	0	0	0.5	0	0	0	0	0	0	0	0.5	0.5	0.5	0	0.5	0.5	0.5	0	0.5	0	0	6	6
IgG_6	End-point IgG	100.429	Y	37	35.7	0.5	0.5	0.5	0.5	0.5	0.5	0	0	0.5	0	0	0	0	0	0	0	0.5	0.5	0.5	0	0.5	0.5	0.5	0.5	0.5	0	0	7.5	7.5
IgG_7	End-point IgG	100.429	N	37.2	36	0	0.5	0	0.5	0.5	0.5	0	0	0.5	0	0	0	0	0	0	0	0.5	0.5	0.5	0	0.5	0.5	0.5	0	0.5	0	0	6	6
IgG_8	End-point IgG	100.429	Y	34.9	35.9	0	0.5	0	0.5	1	0.5	0	0	0	0.5	0	0	0	0	0	0	0.5	0.5	0.5	0	0.5	1	0.5	0.5	0.5	0	0	7.5	7.5
IgG_9	End-point IgG	100.429	Y	38.4	35.9	0	0.5	0	1	0.5	0.5	0	0	0.5	0	0	0	0	0	0	0	0.5	0.5	0.5	0	0.5	0.5	0	0	0.5	0	0	6	6
IgG_10	End-point IgG	100.429	Y	40.6	35.7	0	0.5	0	0.5	0.5	0.5	0	0	0	0	0	0	0	0	0	0	0.5	0.5	0.5	0	0.5	0.5	0.5	0	1	0	0	6	6
IgG_11	End-point IgG	100.429	Y	41.5	35.9	0	0.5	0.5	0.5	1	0.5	0	0	0	0	0	0	0.5	0	0	0	0.5	0.5	0.5	0	0.5	1	0.5	0	1	0	0	8	8
IgG_12	End-point IgG	100.429	Y	41.8	35.8	0	0.5	0	0.5	0.5	0.5	0	0	0.5	0	0	0	0	0	0	0	0.5	0.5	0.5	0	0.5	0.5	0.5	0.5	1	0	0	7	7
IgG_13	End-point IgG	100.429	Y	40.5	36	0	0.5	0	0.5	0.5	0.5	0	0	0.5	0	0	0	0	0	0	0	0.5	0.5	0.5	0	0.5	0.5	0	0	0.5	0	0	5.5	5.5
		Average	(8/13)	39.0923	35.8692	0.0769231	0.538462	0.0769231	0.653846	0.615385	0.5	0	0	0.230769	0.0384615	0	0	0.0384615	0	0	0	0.5	0.5	0.5	0	0.5	0.615385	0.346154	0.153846	0.653846	0.115385	0	6.65385	6.65385
Mice ID	Remarks	Age @ frailty test (w/o)	Seminal vesicle enlargement (Y/N)	BW	Body Temp	Alopecia	Loss of fur color	Dermatitis	Loss of whiskers	Coat condition	Piloerection	Cataracts	Eye discharge /swelling	Microphthalmia	Corneal opacity	Nasal Discharge	Rectal prolapse	Penil/vaginal prolapse	Diarrhea	Body condition score	Tumors	Kyphosis	Gait disorders	Tremor	Breathing rate/depth	Menace reflex	Tail stiffening	Vestibular disturbance	Vision loss	Distended abdomen	Malocclusion	Righting Reflex	Sum	Change in frailty score
X203_1	Baseline X203	74.4286		37	36.2	0	0.5	0	0.5	0.5	0.5	0	0	0	0	0	0	0	0	0	0	0.5	0.5	0	0	0.5	0.5	0	0	0	0	0	4
X203_2	Baseline X203	74.4286		38	35.9	0	0.5	0	0.5	0.5	0.5	0	0	0	0	0	0	0	0	0	0	0.5	0	0	0	0.5	0.5	0	0	0	0	0	3.5
X203_3	Baseline X203	74.4286		37	36	0	0.5	0	0.5	0.5	0.5	0	0	0	0	0	0	0	0	0	0	0.5	0.5	0	0	0.5	0.5	0	0	0	0	0	4
X203_4	Baseline X203	74.4286		37	36.1	0	0.5	0	0.5	0.5	0.5	0	0	0	0	0	0	0.5	0	0	0	0.5	0.5	0	0	0.5	0.5	0.5	0	0	0	0	5
X203_5	Baseline X203	74.4286		38	35.9	0	0.5	0.5	0.5	0.5	0.5	0	0	0	0	0	0	0	0	0	0	0.5	0.5	0	0	0.5	0.5	0	0	0	0	0	4.5
X203_6	Baseline X203	74.4286		38	36.3	0	0.5	0	0.5	0.5	0.5	0	0	0	0	0	0	0.5	0	0	0	0	0	0.5	0	0.5	0.5	0	0	0	0	0	4
X203_7	Baseline X203	74.4286		44	36.1	0	0.5	0	0.5	0.5	0	0	0	0	0	0	0	0	0	0	0	0	0	0	0	0.5	0.5	0	0	0.5	0	0	3
X203_8	Baseline X203	74.4286		38	36.3	0	0.5	0	0.5	0.5	0	0	0	0	0	0	0	0	0	0	0	0	0	0	0	0.5	0.5	0	0	0	0	0	2.5
X203_9	Baseline X203	74.4286		38	35.6	0	0.5	0	0.5	0.5	0.5	0	0	0.5	0	0	0	0	0	0	0	0.5	0.5	0	0	0.5	0.5	0	0	0	0	0	4.5
X203_10	Baseline X203	74.4286		43	35.7	0.5	0.5	0.5	0	1	0.5	0	0	0	0	0	0	0	0	0	0	0.5	0.5	0	0	0.5	0.5	0	0	0	0	0	5
X203_11	Baseline X203	74.4286		43	35.5	0	0.5	0	0.5	0.5	0	0	0	0	0	0	0	0	0	0	0	0.5	0.5	0	0	0.5	0.5	0	0	0	0	0	3.5
X203_12	Baseline X203	74.4286		38	35.6	0	0.5	0	0	0.5	0.5	0	0	0	0	0	0	0	0	0	0	0.5	0.5	0	0	0	0.5	0	0	0	0	0	3
		Average		39.0833	35.9333	0.0416667	0.5	0.0833333	0.416667	0.541667	0.375	0	0	0.0416667	0	0	0	0.0833333	0	0	0	0.375	0.333333	0.0416667	0	0.458333	0.5	0.0416667	0	0.0416667	0	0	3.875
X203_1	End-point X203	100.429	N	32.5	36.2	0	0.5	0	0.5	0.5	0.5	0	0	0.5	0	0	0	0	0	0	0	0.5	0.5	0	0	0.5	0.5	0	0.5	0.5	0	0	5.5	5.5
X203_2	End-point X203	100.429	N	33.9	36	0	0.5	0	0.5	0	0.5	0	0	0	0	0	0	0	0	0	0	0.5	0	0	0	0.5	0.5	0	0	0	0	0	3	3
X203_3	End-point X203	100.429	N	31.8	36.1	0	0.5	0	0.5	0	0.5	0	0	0	0	0	0	0	0	0	0	0.5	0	0	0	0.5	0.5	0	0	0	0	0	3	3
X203_4	End-point X203	100.429	N	33.2	36.1	0	0.5	0	0.5	0	0	0	0	0	0	0	0	0.5	0	0	0	0.5	0.5	0	0	0.5	0.5	0	0	0	0	0	3.5	3.5
X203_5	End-point X203	100.429	N	32	36	0	0.5	0	0.5	0	0.5	0	0	0	0	0	0	0	0	0	0	0.5	0	0.5	0	0.5	0.5	0	0	0.5	0	0	4	4
X203_6	End-point X203	100.429	N	32.6	36.3	0	0.5	0	0.5	0.5	0.5	0	0	0	0	0	0	0.5	0	0	0	0	0	0.5	0	0.5	0.5	0	0	0.5	0	0	4.5	4.5
X203_7	End-point X203	100.429	N	35.4	36.1	0	0.5	0	0.5	0.5	0	0	0	0	0	0	0	0	0	0	0	0.5	0.5	0	0	0.5	0.5	0	0	0.5	0	0	4	4
X203_8	End-point X203	100.429	N	36.3	36.2	0	0.5	0	0.5	0	0	0	0	0	0	0	0	0	0	0	0	0.5	0	0	0	0	0.5	0	0	0.5	0	0	2.5	2.5
X203_9	End-point X203	100.429	N	34.9	36.2	0	0.5	0	0.5	0.5	0	0	0	0.5	0	0	0	0	0	0	0	0.5	0	0	0	0.5	0.5	0	0	0	0	0	3.5	3.5
X203_10	End-point X203	100.429	N	38.4	36	0.5	0.5	0.5	0.5	0.5	0.5	0	0	0	0	0	0	0	0	0	0	0.5	0	0	0	0.5	0.5	0	0	0	0	0	4.5	4.5
X203_11	End-point X203	100.429	Y	37.6	36.1	0	0.5	0	0.5	0	0	0	0	0	0	0	0	0	0	0	0	0.5	0	0.5	0	0	0.5	0	0	0.5	0	0	3	3
X203_12	End-point X203	100.429	Y	34.2	36.3	0	0.5	0	0	0.5	0.5	0	0	0	0	0	0	0	0	0	0	0.5	0	0	0	0	0.5	0	0	0	0	0	2.5	2.5
		Average	(2/12)	34.4	36.1333	0.0416667	0.5	0.0416667	0.458333	0.25	0.291667	0	0	0.0833333	0	0	0	0.0833333	0	0	0	0.458333	0.125	0.125	0	0.375	0.5	0	0.0416667	0.25	0	0	3.625	3.625
						Frailty individual indices
End-point Untreated vs IgG vs X203 1-way ANOVA, non-parametric Kruskal-Wallis, Dunn's multiple comparison, p-values						0.4071	0.3991	0.8361	0.06	0.0031	0.0104	N/A	N/A	0.2141	0.5004	N/A	N/A	0.5148	N/A	N/A	N/A	0.4531	6.032e-05	6.032e-05	N/A	0.0785	0.0409	0.0018	0.3714	0.0014	0.108	0.1245
Dunn's multiple comparisons test
Untreated vs. IgG						0.9921	>0.9999	>0.9999	>0.9999	>0.9999	>0.9999			0.5861	>0.9999			>0.9999				>0.9999	>0.9999	>0.999999		>0.9999	0.5231	0.4044	>0.9999	>0.9999	0.3593	0.1802
Untreated vs. X203						0.5433	0.5459	>0.9999	0.2032	0.0555	0.0775			>0.9999	>0.9999			0.8021				>0.9999	0.0035	0.003452		0.2885	0.0383	0.5114	>0.9999	0.0071	>0.9999	0.1904
IgG vs. X203						>0.9999	>0.9999	>0.9999	0.0979	0.004	0.0161			0.3312	0.854			>0.9999				0.7393	0.0001	0.000147		0.1131	0.4535	0.0011	0.4886	0.0068	0.1653	>0.9999
