# Supplementary material for: Inhibition of IL-11 signalling extends mammalian healthspan and lifespan
Source: Nature. 2024 Jul 17;632(8023):157–65. doi: 10.1038/s41586-024-07701-9 (PMC11291288; doi:10.1038/s41586-024-07701-9)
Supplement: Supplementary file 6 — Frailty scores for female mice in anti-IL-11 therapeutic dosing groups. [file 41586_2024_7701_MOESM6_ESM.xlsx]

## Sheet: Extended Data Table 4
	Extended Data Table 4. Frailty scores for female mice in anti-IL11 therapeutic dosing groups.
Mice ID	Remarks	Age @ frailty test (w/o)	Seminal vesicle enlargement (Y/N)	BW	Body Temp	Alopecia	Loss of fur color	Dermatitis	Loss of whiskers	Coat condition	Piloerection	Cataracts	Eye discharge /swelling	Microphthalmia	Corneal opacity	Nasal Discharge	Rectal prolapse	Penil/vaginal prolapse	Diarrhea	Body condition score	Tumors	Kyphosis	Gait disorders	Tremor	Breathing rate/depth	Menace reflex	Tail stiffening	Vestibular disturbance	Vision loss	Distended abdomen	Malocclusion	Righting Reflex	Sum	Change in frailty score
IgG_1	Baseline IgG	73.8571		37.7	36.2	0	0	0	0	0.5	0.5	0	0	0.5	0	0	0	0	0	0	0	0.5	0.5	0	0	0.5	0.5	0	0.5	0.5	0	0	4.5
IgG_2	Baseline IgG	73.8571		31.1	36	0	0	0	0	0	0	0	0	0	0.5	0	0	0	0	0	0	0.5	0.5	0	0	0	0.5	0	0.5	0	0	0	2.5
IgG_3	Baseline IgG	73.8571		33.2	35.9	0	0.5	0	0	0.5	0.5	0	0	0.5	0	0	0	0	0	0	0	0.5	0	0.5	0	0	0.5	0.5	0	0.5	0.5	0.5	5.5
IgG_4	Baseline IgG	73.8571		30.8	36	0	0	0	0	0.5	0	0	0	0.5	0	0	0	0	0	0	0	0.5	0.5	0.5	0	0.5	0.5	0.5	0	0	0	0	4
IgG_5	Baseline IgG	73.8571		36.3	36.1	0	0	0	0.5	0	0	0	0	0	0.5	0	0	0	0	0	0	0.5	0.5	0	0	0.5	0	0.5	0	0	0.5	0	3.5
IgG_6	Baseline IgG	74		34.4	36.1	0.5	0	0	0	0.5	0.5	0	0	0.5	0	0	0	0	0	0	0	0.5	0.5	0.5	0	0.5	0.5	0	0	0.5	0	0	5
IgG_7	Baseline IgG	74		28.5	35.8	0.5	0	0	0.5	0.5	0.5	0	0	0.5	0	0	0	0	0	0	0	0.5	0.5	0.5	0	0.5	0.5	0	0	0	0	0	5
IgG_8	Baseline IgG	74		32.4	35.9	0.5	0	0	0	0	0	0	0	0	0	0	0	0	0	0	0	0	0.5	0	0	0.5	0.5	0	0.5	0.5	0	0	3
IgG_9	Baseline IgG	74		30.8	35.8	0	0	0	0	0.5	0.5	0	0	0	0	0	0	0	0	0	0	0.5	0.5	0.5	0	0	0.5	0	0	0	0	0	3
IgG_10	Baseline IgG	74		33.7	36	0.5	0	0	0	0.5	0.5	0	0	0.5	0	0	0	0	0	0	0	0.5	0.5	0.5	0	0.5	0.5	0	0	0	0	0	4.5
IgG_11	Baseline IgG	74		32	35.9	0	0.5	0	0	0.5	0	0	0	0	0	0	0	0	0	0	0	0	0.5	0	0	0.5	0.5	0.5	0.5	0.5	0	0	4
IgG_12	Baseline IgG	74		35.3	36.1	0	0	0	0	0	0.5	0	0	0.5	0	0	0	0	0	0	0	0.5	0.5	0.5	0	0.5	0.5	0.5	0	0.5	0	0	4.5
IgG_13	Baseline IgG	74		34.2	36	0	0.5	0	0	0	0.5	0	0	0	0	0	0	0	0	0	0	0.5	0.5	0.5	0	0	0.5	0	0	0.5	0	0	3.5
		Average		33.1077	35.9846	0.153846	0.115385	0	0.0769231	0.307692	0.307692	0	0	0.269231	0.0769231	0	0	0	0	0	0	0.423077	0.461538	0.307692	0	0.346154	0.461538	0.192308	0.153846	0.269231	0.0769231	0.0384615	4.03846
IgG_1	End-point IgG	96.1429		46.9	35.8	0.5	0.5	0	0.5	0.5	0.5	0	0	0.5	0.5	0	0	0	0	0	0	0.5	0.5	0.5	0	0.5	0.5	0.5	0	0.5	0	0.5	7.5	3
IgG_2	End-point IgG	96.1429		33.3	35.9	0	0	0	1	0.5	0	0	0	0	0.5	0	0	0	0	0	0	0.5	0.5	0	0	0.5	1	0	0	0	0	0	4.5	2
IgG_3	End-point IgG	96.1429		40.4	36.3	0	0.5	0	0	0.5	0.5	0	0	0.5	0	0	0	0	0	0	0	0.5	0.5	0.5	0	0.5	0.5	0.5	0	0.5	0	0.5	6	0.5
IgG_4	End-point IgG	96.1429		37.8	35.3	0	0	0.5	1	0.5	0	0	0	0.5	0	0	0	0	0	0	0	0.5	0.5	0.5	0	0.5	0.5	0.5	0	0.5	0	0.5	6.5	2.5
IgG_5	End-point IgG	96.1429		38.4	35.8	1	0.5	0	0.5	0.5	0	0	0	0	0	0	0	0	0	0	0	0.5	0.5	0	0	0.5	0.5	0.5	0	0.5	0	0	5.5	2
IgG_6	End-point IgG	96.1429		38.2	36.1	1	0.5	0	1	0.5	0.5	0	0	0.5	0	0	0	0	0	0	0	0.5	0.5	0.5	0	0.5	0.5	0.5	0	0	0	0	7	2
IgG_7	End-point IgG	96.1429		28.7	35.8	1	0.5	0	1	0.5	0	0	0	0.5	0	0	0	0	0	0	0	0.5	0.5	0.5	0	0.5	1	0	0	0	0	0	6.5	1.5
IgG_8	End-point IgG	96.1429		32.6	35.5	0.5	0	0	1	0.5	0.5	0	0	0	0	0	0	0	0	0	0	0.5	0	0	0	0.5	0.5	0.5	0	0	0	0	4.5	1.5
IgG_9	End-point IgG	96.1429		35.9	36	0.5	0.5	0	0	0.5	0	0	0	0	0	0	0	0	0	0	0	0.5	0.5	0.5	0	0.5	0.5	0	0	0.5	0	0	4.5	1.5
IgG_10	End-point IgG	96.1429		33.8	35.5	0.5	0	0	1	0.5	0.5	0	0	0	0	0	0	0	0	0	0	0.5	0.5	0.5	0	0.5	0.5	0	0	0	0	0	5	0.5
IgG_11	End-point IgG	96.1429		36.9	35.8	0	0.5	0	1	0.5	0	0	0	0	0	0	0	0	0	0	0	0.5	0.5	0.5	0	0.5	0.5	0.5	0	0.5	0	0	5.5	1.5
IgG_12	End-point IgG	96.1429		Mouse died prior to endpoint frailty assessment
IgG_13	End-point IgG	96.1429		Mouse died prior to endpoint frailty assessment
		Average		36.6273	35.8	0.454545	0.318182	0.0454545	0.727273	0.5	0.227273	0	0	0.227273	0.0909091	0	0	0	0	0	0	0.5	0.454545	0.363636	0	0.5	0.590909	0.318182	0	0.272727	0	0.136364	5.72727	1.68182
Mice ID	Remarks	Age @ frailty test (w/o)	Seminal vesicle enlargement (Y/N)	BW	Body Temp	Alopecia	Loss of fur color	Dermatitis	Loss of whiskers	Coat condition	Piloerection	Cataracts	Eye discharge /swelling	Microphthalmia	Corneal opacity	Nasal Discharge	Rectal prolapse	Penil/vaginal prolapse	Diarrhea	Body condition score	Tumors	Kyphosis	Gait disorders	Tremor	Breathing rate/depth	Menace reflex	Tail stiffening	Vestibular disturbance	Vision loss	Distended abdomen	Malocclusion	Righting Reflex	Sum	Change in frailty score
X203_1	Baseline X203	73.8571		32.3	36	0	0	0	0	0	0.5	0	0	0.5	0	0	0	0	0	0	0	0.5	0.5	0	0	0	0.5	0	0	0	0	0	2.5
X203_2	Baseline X203	73.8571		33.7	36	0	0	0	0	0	0.5	0	0	0.5	0	0	0	0	0	0	0	0.5	0.5	0.5	0	0.5	0.5	0	0	0	0	0.5	4
X203_3	Baseline X203	73.8571		32.5	36.1	0	0	0	0	0.5	0.5	0	0	0	0	0	0	0	0	0	0	0.5	0.5	0.5	0	0.5	0.5	0	0	0	0	0	3.5
X203_4	Baseline X203	73.8571		34.3	36	0	0	0	0.5	0	0.5	0	0	0	0	0	0	0	0	0	0	0.5	0	0.5	0	0	0.5	0	0	0.5	0	0	3
X203_5	Baseline X203	73.8571		37.3	36.2	0	0	0	0	0	0.5	0	0	0.5	0	0	0	0	0	0	0	0.5	0.5	0.5	0	0.5	0.5	0.5	0	0.5	0.5	0.5	5.5
X203_6	Baseline X203	73.8571		29.3	35.8	0	0.5	0	0.5	0	0.5	0	0	0	0	0	0	0	0	0	0	0.5	0.5	0.5	0	0.5	0.5	0	0.5	0	0.5	0	5
X203_7	Baseline X203	73.8571		30.8	35.9	0	0.5	0	0.5	0	0	0	0	0.5	0	0	0	0	0	0	0	0.5	0	0.5	0	0.5	0.5	0.5	0	0	0.5	0	4.5
X203_8	Baseline X203	73.8571		30.9	36	0.5	0	0	0	0	0.5	0	0	0	0	0	0	0	0	0	0	0.5	0.5	0.5	0	0.5	0.5	0	0	0	0	0.5	4
X203_9	Baseline X203	73.8571		34.6	36.1	0.5	0	0	0	0	0.5	0	0	0.5	0.5	0	0	0	0	0	0	0.5	0.5	0	0	0.5	0.5	0.5	0.5	0.5	0	0.5	6
X203_10	Baseline X203	73.8571		30.6	36.2	0	0	0	0.5	0	0.5	0	0	0	0.5	0	0	0	0	0	0	0.5	0.5	0.5	0	0.5	0.5	0.5	0	0	0	0	4.5
X203_11	Baseline X203	73.8571		35.9	36	0.5	0	0	0	0.5	0.5	0	0	0.5	0	0	0	0	0	0	0	0.5	0.5	0	0	0.5	0.5	0	0	0.5	0	0.5	5
X203_12	Baseline X203	74		33.2	35.9	0	0	0	0	0	0.5	0	0	0.5	0	0	0	0	0	0	0	0.5	0.5	0	0	0	0.5	0	0.5	0	0	0	3
X203_13	Baseline X203	74		31.5	35.9	0	0	0	0	0.5	0	0	0	0	0	0	0	0	0	0	0	0.5	0.5	0.5	0	1	0.5	0	0	0	0	0	3.5
		Average		32.8385	36.0077	0.115385	0.0769231	0	0.153846	0.115385	0.423077	0	0	0.269231	0.0769231	0	0	0	0	0	0	0.5	0.423077	0.346154	0	0.423077	0.5	0.153846	0.115385	0.153846	0.115385	0.192308	4.15385
X203_1	End-point X203	96.1429		30.9	36.3	0	0	0	0.5	0	0.5	0	0	0.5	0	0	0	0	0	0	0	0.5	0	0	0	0	0	0	0	0	0	0	2	-0.5
X203_2	End-point X203	96.1429		31.9	36.4	0	0	0	0.5	0	0	0	0	0	0	0	0	0	0	0	0	0	0	0	0	0	0.5	0	0	0	0	0.5	1.5	-2.5
X203_3	End-point X203	96.1429		29.9	36	0.5	0	0	1	0.5	0.5	0	0	0	0	0	0	0	0	0	0	0	0.5	0	0	0.5	0.5	0	0	0	0	0	4	0.5
X203_4	End-point X203	96.1429		33.2	36.3	0.5	0	0	0.5	0	0	0	0	0	0	0	0	0	0	0	0	0.5	0	0	0	0	0.5	0.5	0	0.5	0	0	3	0
X203_5	End-point X203	96.1429		37.1	36	0	0	0	0.5	0	0	0	0	0.5	0	0	0	0	0	0	0	0.5	0	0	0	0.5	0.5	0.5	0	0.5	0	0	3.5	-2
X203_6	End-point X203	96.1429		26.8	35.8	0	0	0	0.5	0	0.5	0	0	0	0	0	0	0	0	0	0	0	0	0	0	0	0.5	0	0.5	0	0	0	2	-3
X203_7	End-point X203	96.1429		27.8	36.2	0	0	0	0.5	0	0	0	0	0.5	0	0	0	0	0	0	0	0	0	0.5	0	0.5	0.5	0	0	0	0	0	2.5	-2
X203_8	End-point X203	96.1429		26.4	36.2	0.5	0	0.5	0	0	0.5	0	0	0.5	0	0	0	0	0	0	0	0	0.5	0.5	0	0	0	0	0	0	0	0	3	-1
X203_9	End-point X203	96.1429		32.7	36.5	0.5	0	0	0	0.5	0	0	0	0.5	0.5	0	0	0	0	0	0	0.5	0.5	0	0	0	0.5	0	0.5	0.5	0	0	4.5	-1.5
X203_10	End-point X203	96.1429		28.9	35.9	0	0	0	0.5	0	0	0	0	0	0	0	0	0	0	0	0	0.5	0	0	0	0.5	0.5	0.5	0	0	0	0	2.5	-2
X203_11	End-point X203	96.1429		31	36	0	0	0	0	0	0	0	0	0	0	0	0	0	0	0	0	0.5	0.5	0.5	0	0	0.5	0	0	0	0	0	2	-3
X203_12	End-point X203	96.1429		28.8	35.8	0	0	0	0	0	0.5	0	0	0	0	0	0	0	0	0	0	0.5	0	0	0	0.5	0.5	0	0	0.5	0	0	2.5	-0.5
X203_13	End-point X203	96.1429		30.4	36	0	0	0	0	0	0	0	0	0	0	0	0	0	0	0	0	0	0	0	0	0.5	0.5	0	0	0	0	0	1	-2.5
		Average		30.4462	36.1077	0.153846	0	0.0384615	0.346154	0.0769231	0.192308	0	0	0.192308	0.0384615	0	0	0	0	0	0	0.269231	0.153846	0.115385	0	0.230769	0.423077	0.115385	0.0769231	0.153846	0	0.0384615	2.61538	-1.53846
						Frailty individual indices
End-point IgG vs X203 Two-tailed T-test, non-parametric Mann-Whitney, P-value						0.0541	0.00095	>0.9999	0.011	3.16e-05	>0.9999	NA	NA	>0.9999	0.5761	NA	NA	NA	NA	NA	NA	0.0162	0.0045	0.0377	NA	0.0059	0.1346	0.0953	0.4819	0.4081	NA	0.3002
