# Supplementary material for: Inhibition of IL-11 signalling extends mammalian healthspan and lifespan
Source: Nature. 2024 Jul 17;632(8023):157–65. doi: 10.1038/s41586-024-07701-9 (PMC11291288; doi:10.1038/s41586-024-07701-9)
Supplement: Supplementary file 7 — List of differentially expressed genes (DEGs) and their respective transcripts per million (TPM) levels in visceral vWAT, liver, and gastrocnemius muscle from the anti-IL-11 therapeutic dosing groups. Default parameters for differential expression testing using DESeq2 were used. Wald test was used for hypothesis testing and the P values obtained were corrected for multiple testing using the Benjamini–Hochberg method. [file 41586_2024_7701_MOESM7_ESM.xlsx]

## Sheet: All genes_vWat
Extended Data Table 5. List of differentially expressed genes (DEGs) and their respective transcripts per million (TPM) levels in visceral white adipose tissue (vWAT), liver, and gastrocnemius muscle from the anti-IL11 therapeutic dosing groups. Default parameters for differential expression testing using DESeq2 were used. Wald test was used for hypothesis testing and the p-values obtained were c…
ID	baseMean	log2FoldChange	lfcSE	stat	pvalue	padj	gene
ENSMUSG00000102628	0.0163809	0.645067	5.50229	0.117236	0.906673	NA	Gm37671
ENSMUSG00000100595	0.0563852	-0.614075	5.50145	-0.111621	0.911124	NA	Gm19087
ENSMUSG00000097426	212.134	3.06063	0.543725	5.629	1.81262e-08	8.71191e-08	Gm8941
ENSMUSG00000104478	0.10509	0	5.50229	0	1	NA	Gm38212
ENSMUSG00000104385	0	NA	NA	NA	NA	NA	Gm7449
ENSMUSG00000086053	0.171427	0	5.50229	0	1	NA	Gm15178
ENSMUSG00000101231	0	NA	NA	NA	NA	NA	Gm28283
ENSMUSG00000102135	19.6996	-0.963385	0.39723	-2.42526	0.0152975	0.0326932	Gm37108
ENSMUSG00000103282	0	NA	NA	NA	NA	NA	Gm37275
ENSMUSG00000101097	0	NA	NA	NA	NA	NA	Gm6679
ENSMUSG00000100764	3.33807	-0.249699	0.771952	-0.323464	0.746344	0.834687	Gm29155
ENSMUSG00000102095	431.693	2.07182	0.347454	5.96286	2.47865e-09	1.28912e-08	C730036E19Rik
ENSMUSG00000102534	0	NA	NA	NA	NA	NA	Gm37225
ENSMUSG00000100831	0	NA	NA	NA	NA	NA	Gm17847
ENSMUSG00000100884	0	NA	NA	NA	NA	NA	Gm28281
ENSMUSG00000100635	0.34796	2.16864	3.16332	0.685558	0.492992	NA	Gm29157
ENSMUSG00000102213	0	NA	NA	NA	NA	NA	Gm37489
ENSMUSG00000100480	7.04985	-0.80437	0.559897	-1.43664	0.150821	0.242166	Gm29156
ENSMUSG00000114212	0.961665	4.72599	1.82013	2.59652	0.00941747	0.0212118	Gm47985
ENSMUSG00000089037	0	NA	NA	NA	NA	NA	Gm22159
ENSMUSG00000103629	0.0291655	0	5.50229	0	1	NA	Gm5694
ENSMUSG00000114943	3.04781	5.29655	1.21362	4.36426	1.27555e-05	4.45457e-05	Gm8947
ENSMUSG00002076531	0	NA	NA	NA	NA	NA	Gm54681
ENSMUSG00000100025	28.9827	-0.604371	0.313954	-1.92503	0.0542252	0.100332	Gm8141
ENSMUSG00000114694	1.37128	3.64886	1.60401	2.27483	0.0229159	0.0469999	Gm47995
ENSMUSG00000114582	0.612861	4.57895	1.8569	2.4659	0.0136668	NA	3110040M04Rik
ENSMUSG00000114591	0.63362	3.04917	2.55944	1.19134	0.233518	NA	Gm47996
ENSMUSG00002076687	0.0584274	0	5.50229	0	1	NA	Gm56370
ENSMUSG00000100954	26.9107	0.608934	0.34191	1.78098	0.0749158	0.133021	Gm10138
ENSMUSG00000051285	4332.06	0.530454	0.0661171	8.02294	1.03241e-15	9.02806e-15	Pcmtd1
ENSMUSG00000098201	0.106819	1.12593	5.50229	0.20463	0.837862	NA	Gm26983
ENSMUSG00000103509	1.77588	-0.0133072	1.27724	-0.0104187	0.991687	1	Gm38372
ENSMUSG00000048538	111.531	1.08412	0.350977	3.08887	0.00200919	0.0051509	Gm9826
ENSMUSG00000103709	0	NA	NA	NA	NA	NA	Nras-ps2
ENSMUSG00000077244	0	NA	NA	NA	NA	NA	Gm23274
ENSMUSG00000102768	0	NA	NA	NA	NA	NA	Gm19002
ENSMUSG00000097797	12.0509	0.629824	0.381239	1.65204	0.0985256	0.168607	Gm26901
ENSMUSG00000103498	0	NA	NA	NA	NA	NA	Gm18984
ENSMUSG00000103067	2.37676	3.81038	1.51875	2.50889	0.012111	0.0265593	Gm30414
ENSMUSG00000102320	0	NA	NA	NA	NA	NA	Gm37791
ENSMUSG00000104226	0.110872	0	5.50229	0	1	NA	Gm7470
ENSMUSG00000103903	0.08278	-0.416234	5.49853	-0.075699	0.939659	NA	Rps2-ps2
ENSMUSG00000103557	0.0509616	0	5.50229	0	1	NA	Gm38216
ENSMUSG00000026312	0.0561473	0	5.50229	0	1	NA	Cdh7
ENSMUSG00000100290	0	NA	NA	NA	NA	NA	Gm18552
ENSMUSG00000100758	0	NA	NA	NA	NA	NA	Gm3332
ENSMUSG00000099926	0.118673	-2.04429	5.48018	-0.373033	0.709124	NA	Gm6693
ENSMUSG00000039748	33.1618	-2.84391	0.375864	-7.56633	3.83919e-14	3.00137e-13	Exo1
ENSMUSG00000118715	0.0317212	-1.01546	5.50184	-0.184567	0.853569	NA	Gm23805
ENSMUSG00000104158	0	NA	NA	NA	NA	NA	Becn2
ENSMUSG00000103540	0.143162	0.232889	5.50229	0.0423259	0.966239	NA	Gm37668
ENSMUSG00000057363	849.992	-0.412771	0.0618848	-6.66999	2.55814e-11	1.59808e-10	Uxs1
ENSMUSG00000047216	55.6305	1.88407	0.447332	4.21179	2.53352e-05	8.56148e-05	Cdh19
ENSMUSG00000102788	0.373016	0.645085	4.09312	0.157602	0.87477	NA	Gm38255
ENSMUSG00000102160	0	NA	NA	NA	NA	NA	Gm36944
ENSMUSG00000101253	0	NA	NA	NA	NA	NA	Gm29088
ENSMUSG00000101846	0	NA	NA	NA	NA	NA	Gm19927
ENSMUSG00000090243	3.43131	1.82741	0.954458	1.91461	0.0555426	0.10243	Gm16103
ENSMUSG00000100701	18.1534	0.0928511	0.278548	0.33334	0.738878	0.828845	Gm19587
ENSMUSG00000100555	1.19574	-1.72607	1.05484	-1.63634	0.101769	0.173364	Gm8173
ENSMUSG00000101395	0.072747	0	5.50229	0	1	NA	Gm8241
ENSMUSG00000102728	0	NA	NA	NA	NA	NA	Gm37934
ENSMUSG00000088848	0	NA	NA	NA	NA	NA	Gm26352
ENSMUSG00002075225	0.0617708	0	5.50229	0	1	NA	Gm54687
ENSMUSG00000038702	271.363	-0.6986	0.121811	-5.73511	9.74483e-09	4.79306e-08	Dsel
ENSMUSG00000101875	1.002	-0.0199028	1.11874	-0.0177904	0.985806	1	Gm6028
ENSMUSG00000099732	0.204182	1.12592	5.50229	0.204627	0.837864	NA	Gm17752
ENSMUSG00000101220	0.28091	-2.00525	4.24483	-0.472397	0.636643	NA	Gm6717
ENSMUSG00000100020	0.0888771	0	5.50229	0	1	NA	Gm19086
ENSMUSG00000101054	0.245385	0	5.50229	0	1	NA	Gm18406
ENSMUSG00000088691	0	NA	NA	NA	NA	NA	Gm22331
ENSMUSG00000099884	0	NA	NA	NA	NA	NA	Gm8204
ENSMUSG00000100304	0	NA	NA	NA	NA	NA	Gm28190
ENSMUSG00000101453	0	NA	NA	NA	NA	NA	Gm28189
ENSMUSG00000102105	0	NA	NA	NA	NA	NA	Gm17946
ENSMUSG00000099943	0.0144354	-0.247974	5.50229	-0.0450675	0.964054	NA	Gm18181
ENSMUSG00002075119	0	NA	NA	NA	NA	NA	Gm54688
ENSMUSG00000097648	0	NA	NA	NA	NA	NA	9330185C12Rik
ENSMUSG00000101687	0.0655237	2.13665	5.48293	0.389692	0.696764	NA	Gm4854
ENSMUSG00000100515	0	NA	NA	NA	NA	NA	Gm17916
ENSMUSG00000033021	1836.16	-0.330435	0.0815895	-4.04996	5.12259e-05	0.000165934	Gmppa
ENSMUSG00000055214	63.4598	1.24505	0.457865	2.71926	0.00654291	0.0152286	Pld5
ENSMUSG00000078184	10.7411	-0.627202	0.384653	-1.63057	0.102982	0.175138	Rbm8a2
ENSMUSG00000104363	0.021007	0	5.50229	0	1	NA	Gm38081
ENSMUSG00000103277	0	NA	NA	NA	NA	NA	Gm37916
ENSMUSG00000104157	0	NA	NA	NA	NA	NA	Gm38101
ENSMUSG00000102446	0	NA	NA	NA	NA	NA	Gm17965
ENSMUSG00000104248	0	NA	NA	NA	NA	NA	Gm38152
ENSMUSG00000104021	0.0626192	-0.247984	5.50229	-0.0450693	0.964052	NA	Gm36536
ENSMUSG00000103471	0	NA	NA	NA	NA	NA	Gm17966
ENSMUSG00000087875	0	NA	NA	NA	NA	NA	Gm26104
ENSMUSG00000033007	0.426447	-0.862847	2.78484	-0.309838	0.756684	NA	Asic4
ENSMUSG00000102605	0.201677	1.22468	5.23386	0.233992	0.814991	NA	Gm37264
ENSMUSG00000070695	2.8625	-1.97373	1.23812	-1.59413	0.110907	0.186609	Cntnap5a
ENSMUSG00000025909	22.3493	-1.91997	0.304085	-6.31393	2.72031e-10	1.54522e-09	Sntg1
ENSMUSG00002076179	0	NA	NA	NA	NA	NA	Gm54703
ENSMUSG00000102033	0	NA	NA	NA	NA	NA	Gm28263
ENSMUSG00000102647	0.0291967	-0.660132	5.50229	-0.119974	0.904504	NA	Gm38024
ENSMUSG00000086235	0.423776	0.0210191	2.50612	0.00838713	0.993308	NA	Gm16284
ENSMUSG00000102253	0.0682691	-0.660142	5.50229	-0.119976	0.904502	NA	Gm38259
ENSMUSG00002074990	0	NA	NA	NA	NA	NA	Gm54704
ENSMUSG00000094429	0	NA	NA	NA	NA	NA	Gm19965
ENSMUSG00000101154	0.122041	3.0373	5.46252	0.556026	0.578193	NA	Gm17777
ENSMUSG00000103884	0.0144354	-0.247974	5.50229	-0.0450675	0.964054	NA	Gm37005
ENSMUSG00000065865	0	NA	NA	NA	NA	NA	Gm24030
ENSMUSG00000084353	2.76306	-0.465763	0.981891	-0.474353	0.635249	0.749006	Gm15452
ENSMUSG00002076328	0	NA	NA	NA	NA	NA	Gm54705
ENSMUSG00000103933	29.3045	-0.318451	0.291836	-1.0912	0.275185	0.397357	Gm36964
ENSMUSG00000101573	0	NA	NA	NA	NA	NA	Gm28361
ENSMUSG00002075967	0.940271	-1.04213	1.55137	-0.671751	0.501742	0.633154	Gm54706
ENSMUSG00000086195	0	NA	NA	NA	NA	NA	Gm6152
ENSMUSG00000107979	0	NA	NA	NA	NA	NA	Zfp813-ps
ENSMUSG00000101373	0	NA	NA	NA	NA	NA	Zfp813-ps
ENSMUSG00000104504	0.200305	-1.46349	5.47273	-0.267415	0.78915	NA	Gm7445
ENSMUSG00000099615	0	NA	NA	NA	NA	NA	Gm28362
ENSMUSG00000066693	8.25432	0.082623	0.502571	0.164401	0.869416	0.923126	Gm7493
ENSMUSG00000102316	0.120256	-0.660147	5.50229	-0.119977	0.904502	NA	Gm37629
ENSMUSG00000100265	0	NA	NA	NA	NA	NA	Gm28363
ENSMUSG00000103819	0	NA	NA	NA	NA	NA	Gm38008
ENSMUSG00000100527	0	NA	NA	NA	NA	NA	Gm28359
ENSMUSG00000102871	0	NA	NA	NA	NA	NA	Gm37143
ENSMUSG00000099571	0	NA	NA	NA	NA	NA	Gm18182
ENSMUSG00000101571	0.449197	-0.286864	2.42251	-0.118416	0.905738	NA	Gm6187
ENSMUSG00000104428	0.0887159	1.19369	5.48669	0.21756	0.827772	NA	Gm18299
ENSMUSG00000101303	0	NA	NA	NA	NA	NA	B020011L13Rik
ENSMUSG00000102272	0.456468	2.20603	2.74581	0.803418	0.421733	NA	Gm7512
ENSMUSG00000100305	0	NA	NA	NA	NA	NA	Gm28360
ENSMUSG00000065625	0	NA	NA	NA	NA	NA	Gm24765
ENSMUSG00000099534	0.711086	-3.32653	2.01701	-1.64924	0.0990985	0.169407	Gm28169
ENSMUSG00000103411	7.44504	1.94225	0.505199	3.84452	0.000120787	0.00037412	Gm18300
ENSMUSG00000100886	0	NA	NA	NA	NA	NA	Gm7195
ENSMUSG00000101415	0.0514867	0	5.50229	0	1	NA	Gm28168
ENSMUSG00000061024	860.513	0.155749	0.0884372	1.76113	0.0782168	0.138138	Rrs1
ENSMUSG00000100617	0	NA	NA	NA	NA	NA	Gm7145
ENSMUSG00000100703	0	NA	NA	NA	NA	NA	Gm28358
ENSMUSG00000100177	0	NA	NA	NA	NA	NA	Gm29489
ENSMUSG00000101363	0.362093	-1.58524	2.81074	-0.563995	0.572758	NA	Gm29490
ENSMUSG00000101590	0	NA	NA	NA	NA	NA	Gm29104
ENSMUSG00000102030	0	NA	NA	NA	NA	NA	Gm29106
ENSMUSG00000099870	0.202923	-0.133107	5.24508	-0.0253775	0.979754	NA	Gm7200
ENSMUSG00000023150	9135.4	0.692001	0.119373	5.79696	6.7526e-09	3.36486e-08	Ivns1abp
ENSMUSG00000026374	2627.02	-0.00570597	0.0409944	-0.139189	0.889301	0.936823	Tsn
ENSMUSG00000026377	1105.67	-0.264732	0.0616289	-4.29559	1.7423e-05	5.99281e-05	Nifk
ENSMUSG00000099936	1.12116	0	2.09051	0	1	1	Gm28867
ENSMUSG00000025911	3988.42	0.949874	0.099633	9.53373	1.51727e-21	1.94725e-20	Adhfe1
ENSMUSG00000052748	540.058	0.391018	0.100441	3.893	9.90107e-05	0.000310005	Swt1
ENSMUSG00000079671	69.2642	-0.507373	0.204241	-2.48419	0.0129847	0.0282513	2610203C22Rik
ENSMUSG00000081441	14.3432	0.463288	0.354106	1.30833	0.190761	0.295143	Gm6161
ENSMUSG00000067879	9.56282	-3.24762	0.670985	-4.84008	1.2979e-06	5.10685e-06	Vxn
ENSMUSG00000099827	0	NA	NA	NA	NA	NA	Gm29520
ENSMUSG00000057335	1039.93	-0.563738	0.10037	-5.61662	1.94732e-08	9.33147e-08	Cep170
ENSMUSG00000103634	0.131781	0	5.50229	0	1	NA	3110062G12Rik
ENSMUSG00000104154	1.30773	-0.117235	1.01069	-0.115995	0.907656	0.949621	Gm38104
ENSMUSG00000103435	0	NA	NA	NA	NA	NA	Gm36992
ENSMUSG00000065573	0.0871516	-0.660142	5.50229	-0.119976	0.904502	NA	Mir350
ENSMUSG00002076271	0	NA	NA	NA	NA	NA	Gm54718
ENSMUSG00000053286	1209.34	0.183349	0.070135	2.61423	0.0089428	0.0202337	Trmt1l
ENSMUSG00000106406	3.06277	0.0585334	0.779033	0.0751359	0.940107	0.970723	Mir7682
ENSMUSG00000103928	112.109	0.468631	0.18182	2.57744	0.00995353	0.0222926	Gm37893
ENSMUSG00000026484	1009.07	-0.0264423	0.066884	-0.395345	0.692588	0.793576	Rnf2
ENSMUSG00000103238	0.289321	-0.463474	4.2142	-0.109979	0.912426	NA	Gm36527
ENSMUSG00000100981	0	NA	NA	NA	NA	NA	Gm29072
ENSMUSG00000100551	24.6878	1.38885	0.332499	4.17702	2.95353e-05	9.88798e-05	Gm19503
ENSMUSG00000100357	0.0433356	0.713793	5.50229	0.129727	0.896783	NA	Gm28181
ENSMUSG00000025912	59.6428	-0.50341	0.261933	-1.9219	0.0546181	0.100936	Mybl1
ENSMUSG00000045210	1640.85	-0.349902	0.0546747	-6.39971	1.55675e-10	9.03988e-10	Vcpip1
ENSMUSG00000041763	2646.66	-0.119298	0.044072	-2.70688	0.00679184	0.0157544	Tpp2
ENSMUSG00000097893	24.238	0.610017	0.459217	1.32838	0.184051	0.286544	1700034P13Rik
ENSMUSG00000026504	541.93	-0.0201759	0.0668398	-0.301855	0.762763	0.84706	Sdccag8
ENSMUSG00000103367	1.42467	2.09933	1.42238	1.47593	0.139962	0.227211	Gm38158
ENSMUSG00000103584	0.533141	1.96162	3.93019	0.499115	0.617698	NA	Gm38053
ENSMUSG00002076339	0	NA	NA	NA	NA	NA	Gm54732
ENSMUSG00000102475	0.0481838	0	5.50229	0	1	NA	Gm37246
ENSMUSG00000047343	794.827	0.172569	0.57954	0.29777	0.765879	0.8496	Mettl21c
ENSMUSG00000102211	19.2606	-0.0929783	0.342934	-0.271126	0.786294	0.864282	Gm37490
ENSMUSG00000087082	0.627232	-0.583607	3.14085	-0.185812	0.852592	NA	Gm15423
ENSMUSG00000090106	0.280283	-0.66017	5.50229	-0.119981	0.904498	NA	Gm15838
ENSMUSG00000103251	0	NA	NA	NA	NA	NA	Gm37519
ENSMUSG00000091844	8.73144	-1.43115	0.717754	-1.99393	0.0461598	0.0872014	Gm8251
ENSMUSG00000026483	1828.69	-0.331069	0.161953	-2.04422	0.0409315	0.0784675	Niban1
ENSMUSG00000100594	139.85	1.00611	0.167964	5.99	2.09838e-09	1.10013e-08	2810414N06Rik
ENSMUSG00000082528	0	NA	NA	NA	NA	NA	Gm15182
ENSMUSG00000082012	0.0150561	0.645067	5.50229	0.117236	0.906673	NA	Gm5257
ENSMUSG00000099996	0	NA	NA	NA	NA	NA	Gm29065
ENSMUSG00000101763	0	NA	NA	NA	NA	NA	Gm29068
ENSMUSG00000100827	0	NA	NA	NA	NA	NA	Gm29069
ENSMUSG00000100553	0.146875	0	5.50229	0	1	NA	Gm17751
ENSMUSG00000098611	0	NA	NA	NA	NA	NA	Mir6343
ENSMUSG00000100534	0	NA	NA	NA	NA	NA	Gm816
ENSMUSG00000102904	0	NA	NA	NA	NA	NA	Gm38265
ENSMUSG00002076350	0	NA	NA	NA	NA	NA	Gm54739
ENSMUSG00000019699	525.073	-0.34993	0.120256	-2.90989	0.0036156	0.00883541	Akt3
ENSMUSG00000104391	0.658172	-0.777947	2.1157	-0.367702	0.713096	0.809313	Gm37960
ENSMUSG00000102133	0.40807	-1.24635	3.19529	-0.390058	0.696494	NA	Gm37106
ENSMUSG00000102749	0.0163809	0.645067	5.50229	0.117236	0.906673	NA	Gm37598
ENSMUSG00000103163	0.0847497	-0.660142	5.50229	-0.119976	0.904502	NA	Gm38146
ENSMUSG00000103646	0.367225	3.05619	3.5598	0.858529	0.3906	NA	Gm37706
ENSMUSG00000102427	0	NA	NA	NA	NA	NA	Gm37463
ENSMUSG00000103633	0.0963606	1.64355	5.50016	0.298818	0.765079	NA	Gm38328
ENSMUSG00000097892	5.76567	1.49611	0.600386	2.49192	0.0127056	0.0277145	Gm26801
ENSMUSG00000063659	3694.1	0.280353	0.0751612	3.73002	0.000191468	0.000575393	Zbtb18
ENSMUSG00000102432	17.0283	3.59856	0.577972	6.22618	4.77949e-10	2.6489e-09	Gm29856
ENSMUSG00000103043	0.0301838	1.12595	5.50229	0.204633	0.837859	NA	Gm37306
ENSMUSG00000102885	0.126512	-0.660152	5.50229	-0.119978	0.904501	NA	Gm37280
ENSMUSG00000026049	203.335	-0.307995	0.0987239	-3.11977	0.00180994	0.00467734	Tex30
ENSMUSG00000103767	6.89498	0.102155	0.382931	0.266772	0.789645	0.866967	Gm37858
ENSMUSG00000101746	22.9322	-1.95794	1.00153	-1.95495	0.0505893	0.0944025	2310043L19Rik
ENSMUSG00000043019	2161.95	-0.0766082	0.0890525	-0.860259	0.389646	0.52183	Edem3
ENSMUSG00000101104	209.045	-0.396695	0.0889359	-4.46046	8.1784e-06	2.92152e-05	Gm29247
ENSMUSG00000015962	3.39146	3.7531	1.24408	3.01678	0.00255477	0.00641141	1700016C15Rik
ENSMUSG00000032666	2406.82	-0.235743	0.0822559	-2.86597	0.00415738	0.010057	1700025G04Rik
ENSMUSG00000084557	1.33124	-2.01351	1.75163	-1.14951	0.250347	0.368003	Gm25279
ENSMUSG00000100685	40.3646	0.64517	1.15162	0.56023	0.575323	0.697875	Gm28610
ENSMUSG00000102090	0	NA	NA	NA	NA	NA	Gm8964
ENSMUSG00000103744	0	NA	NA	NA	NA	NA	Gm38238
ENSMUSG00000015961	1656.83	0.0620872	0.0548045	1.13289	0.257262	0.376065	Adss
ENSMUSG00000089657	0.724452	-0.77923	1.49959	-0.519628	0.603323	0.722267	Gm16585
ENSMUSG00000102483	0.406123	3.57611	2.1387	1.67209	0.0945057	NA	Catspere1
ENSMUSG00000014980	373.073	-0.0536892	0.0854557	-0.628269	0.529828	0.658961	Tsen15
ENSMUSG00000026235	87.3958	0.125332	0.193283	0.64844	0.5167	0.647295	Epha4
ENSMUSG00000099141	0	NA	NA	NA	NA	NA	Mir6352
ENSMUSG00000032649	101.904	0.773963	0.226836	3.41199	0.0006449	0.00179382	Colgalt2
ENSMUSG00000101849	0.18392	1.25216	5.48479	0.228297	0.819416	NA	Gm28386
ENSMUSG00000101506	0.0963676	0	5.50229	0	1	NA	Gm28385
ENSMUSG00000065215	0	NA	NA	NA	NA	NA	Gm26263
ENSMUSG00000102052	0	NA	NA	NA	NA	NA	Gm28387
ENSMUSG00000026047	468.829	-0.361773	0.0833832	-4.33868	1.43344e-05	4.97232e-05	Poglut2
ENSMUSG00000080878	0	NA	NA	NA	NA	NA	Btf3-ps14
ENSMUSG00000091476	13.7476	0.22935	0.386601	0.593248	0.553015	0.679308	Catspere2
ENSMUSG00000104097	0.367007	1.96783	3.16653	0.621447	0.534306	NA	Gm37313
ENSMUSG00000119789	0	NA	NA	NA	NA	NA	Gm25312
ENSMUSG00000102493	4.19987	-0.0737839	0.655619	-0.112541	0.910395	0.95128	Gm8010
ENSMUSG00000004872	3.85294	1.6019	1.2749	1.2565	0.208936	0.317849	Pax3
ENSMUSG00000118426	0	NA	NA	NA	NA	NA	Gm2102
ENSMUSG00000041684	523.517	0.202574	0.0880227	2.30138	0.0213702	0.0441539	Bivm
ENSMUSG00000032908	7.77433	-0.632262	0.708247	-0.892714	0.37201	0.503684	Sgpp2
ENSMUSG00000099561	0.0713122	-1.8736	5.4842	-0.341636	0.732625	NA	Gm28410
ENSMUSG00000102945	0	NA	NA	NA	NA	NA	Gm37884
ENSMUSG00000026502	1718.24	-0.210401	0.0676062	-3.11216	0.00185725	0.00479009	Desi2
ENSMUSG00000103958	0.157931	-1.42813	5.49717	-0.259794	0.795023	NA	Gm8023
ENSMUSG00000070489	0.0602246	2.01878	5.48666	0.367943	0.712916	NA	4930527J03Rik
ENSMUSG00000104126	11.1827	-0.477994	0.416509	-1.14762	0.251126	0.36883	Gm37486
ENSMUSG00000086350	57.0172	1.64074	0.151081	10.86	1.78688e-27	3.22298e-26	B230369F24Rik
ENSMUSG00000026500	807.678	0.743671	0.0750237	9.91248	3.67394e-23	5.18444e-22	Cox20
ENSMUSG00000026048	1032.15	0.267192	0.0684907	3.90114	9.57394e-05	0.000300243	Ercc5
ENSMUSG00000046828	37.6284	-0.247924	1.14744	-0.216068	0.828935	0.895044	Mettl21e
ENSMUSG00000089703	35.7551	0	1.15736	0	1	1	Gm15833
ENSMUSG00000100966	0.108395	1.12594	5.50229	0.204631	0.83786	NA	Gm5700
ENSMUSG00000100769	0.0583684	-1.58295	5.49225	-0.288215	0.773182	NA	Gm28893
ENSMUSG00000101567	2.48902	-0.221081	0.822828	-0.268684	0.788173	0.865758	Txn-ps1
ENSMUSG00000026245	2142.21	0.0255214	0.064509	0.395625	0.692381	0.793539	Farsb
ENSMUSG00000101798	0	NA	NA	NA	NA	NA	Gm28995
ENSMUSG00000104018	9.0863	0.0137736	0.523182	0.0263266	0.978997	0.997442	4833412K13Rik
ENSMUSG00000090486	68.1432	1.96613	0.471238	4.17227	3.01575e-05	0.00010084	BC035947
ENSMUSG00000026482	1800.29	-0.502787	0.117005	-4.29716	1.73001e-05	5.95202e-05	Rgl1
ENSMUSG00000086145	1.36285	1.36743	1.06493	1.28405	0.199123	0.305953	Gm15479
ENSMUSG00000080950	4.15287	0.0405953	0.66803	0.0607686	0.951543	0.978287	Gm7278
ENSMUSG00000099868	0	NA	NA	NA	NA	NA	Gm28792
ENSMUSG00000055547	0.391474	4.55522	3.80569	1.19695	0.231326	NA	Apobec4
ENSMUSG00000012187	163.965	1.85407	0.639262	2.90033	0.00372776	0.00909081	Mogat1
ENSMUSG00000008475	3328.02	-0.850316	0.0802472	-10.5962	3.10285e-26	5.20859e-25	Arpc5
ENSMUSG00000099364	74.6385	0	1.14985	0	1	1	5730419F03Rik
ENSMUSG00000100562	0.0936095	1.12594	5.50229	0.204631	0.83786	NA	Gm29611
ENSMUSG00000056870	252.434	0.270685	0.196763	1.37569	0.168918	0.266424	Gulp1
ENSMUSG00000102319	1.22404	0.565819	1.30129	0.434813	0.663698	0.771884	Gm37626
ENSMUSG00000089877	0.527372	0.756591	2.66964	0.283406	0.776866	NA	Gm16102
ENSMUSG00000101701	0	NA	NA	NA	NA	NA	4930521E06Rik
ENSMUSG00000103071	0.0716755	0.807627	5.50057	0.146826	0.883269	NA	Gm38110
ENSMUSG00000100434	0	NA	NA	NA	NA	NA	Gm3489
ENSMUSG00000100013	0.0691515	-0.247984	5.50229	-0.0450693	0.964052	NA	Gm19480
ENSMUSG00000101251	0	NA	NA	NA	NA	NA	Gm3496
ENSMUSG00000101937	0.405376	-0.64775	2.87587	-0.225236	0.821796	NA	Gm5268
ENSMUSG00000039630	11468.9	0.0125861	0.0294577	0.42726	0.66919	0.776291	Hnrnpu
ENSMUSG00000104279	55.7037	0.740767	0.20995	3.52831	0.000418229	0.00119778	Gm38300
ENSMUSG00002075531	0	NA	NA	NA	NA	NA	Gm54783
ENSMUSG00000064954	0	NA	NA	NA	NA	NA	Gm24919
ENSMUSG00000026495	578.103	1.06696	0.101807	10.4802	1.06542e-25	1.73524e-24	Efcab2
ENSMUSG00000032883	1368	1.035	0.128267	8.06909	7.08215e-16	6.2591e-15	Acsl3
ENSMUSG00000026480	976.127	-2.45142	0.178611	-13.7249	7.2021e-43	2.72188e-41	Ncf2
ENSMUSG00000026494	155.081	0.844066	0.276117	3.05691	0.00223629	0.00568094	Kif26b
ENSMUSG00000064967	0	NA	NA	NA	NA	NA	Gm24405
ENSMUSG00000102922	0	NA	NA	NA	NA	NA	Gm34176
ENSMUSG00000025915	837.019	-0.416784	0.0745045	-5.59408	2.21797e-08	1.05655e-07	Sgk3
ENSMUSG00000089713	0.205787	0	5.50229	0	1	NA	Gm16564
ENSMUSG00000079470	307.885	0.351414	0.177454	1.98031	0.0476686	0.0896802	Utp14b
ENSMUSG00000099377	8.26873	-0.354566	0.467781	-0.757973	0.448467	0.58181	Gm6159
ENSMUSG00000099706	0.168442	0	5.50229	0	1	NA	Gm29536
ENSMUSG00000047330	101.927	-0.455731	0.16301	-2.79573	0.00517826	0.0122865	Kcne4
ENSMUSG00000101324	0.37664	1.8149	3.01657	0.601644	0.547411	NA	Gm29187
ENSMUSG00000072978	9.16309	0.527681	0.569553	0.926482	0.354195	0.485084	Gm5830
ENSMUSG00000046334	0.519426	-0.75684	1.71766	-0.440624	0.659485	NA	Gm6195
ENSMUSG00002075801	0	NA	NA	NA	NA	NA	Gm54812
ENSMUSG00000050711	2.78496	-2.35983	1.45801	-1.61852	0.10555	0.178772	Scg2
ENSMUSG00000099562	0	NA	NA	NA	NA	NA	Gm19027
ENSMUSG00000077782	0	NA	NA	NA	NA	NA	Gm24160
ENSMUSG00000055067	307.595	0.192259	0.107522	1.7881	0.0737596	0.13118	Smyd3
ENSMUSG00000054702	69.1252	-1.49295	0.327111	-4.56404	5.0178e-06	1.84044e-05	Ap1s3
ENSMUSG00000096474	43.7689	-0.788972	0.282629	-2.79154	0.00524574	0.0124318	Gm5561
ENSMUSG00000102235	0.533083	-3.11545	3.24685	-0.959531	0.337291	NA	Gm37886
ENSMUSG00000026492	1386.28	0.848169	0.0712556	11.9032	1.13922e-32	2.69415e-31	Tfb2m
ENSMUSG00000082395	0	NA	NA	NA	NA	NA	Gm15480
ENSMUSG00000038949	2202.02	1.09688	0.0921596	11.902	1.15547e-32	2.72787e-31	Cnst
ENSMUSG00000026043	35121.8	-2.39794	0.230249	-10.4145	2.1281e-25	3.39528e-24	Col3a1
ENSMUSG00000046101	8.16146	0.00682448	0.543465	0.0125574	0.989981	1	Mcmdc2
ENSMUSG00002074901	1028.53	-2.64167	0.232347	-11.3695	5.93304e-30	1.22613e-28	Gm54819
ENSMUSG00000098234	396.929	-0.265807	0.0968699	-2.74396	0.00607024	0.0142131	Snhg6
ENSMUSG00000093178	9.96838	-1.13471	0.471509	-2.40655	0.016104	0.0342455	Snord87
ENSMUSG00000099032	28.7092	0.560294	0.3969	1.41167	0.158046	0.252037	Tcf24
ENSMUSG00000104025	0.222897	0.377796	4.36333	0.0865843	0.931002	NA	E330040D14Rik
ENSMUSG00000038936	1293.17	1.09395	0.114293	9.5715	1.05367e-21	1.36443e-20	Sccpdh
ENSMUSG00000042772	2894.57	-0.00235041	0.0560498	-0.0419343	0.966551	0.988775	Smg7
ENSMUSG00000100394	0.0988522	-2.35229	5.47401	-0.429721	0.667399	NA	Gm28791
ENSMUSG00000103840	0.0301123	1.12595	5.50229	0.204633	0.837859	NA	1700040K01Rik
ENSMUSG00000087236	116.427	0.261768	0.178704	1.46482	0.142971	0.231382	Kif28
ENSMUSG00000100702	0.0891279	0.645057	5.50229	0.117234	0.906674	NA	Gm8976
ENSMUSG00000026042	3547.51	-1.21565	0.249378	-4.87475	1.08944e-06	4.32607e-06	Col5a2
ENSMUSG00000104476	2.33611	0.034989	0.831075	0.0421009	0.966418	0.988676	Gm38211
ENSMUSG00000100218	0	NA	NA	NA	NA	NA	Gm8296
ENSMUSG00000073643	669.343	0.164905	0.0567653	2.90503	0.00367217	0.00896294	Wdfy1
ENSMUSG00000100361	0.297791	-0.613309	5.01533	-0.122287	0.902672	NA	Gm7063
ENSMUSG00000104497	0.188668	-0.660162	5.50229	-0.119979	0.904499	NA	Gm10555
ENSMUSG00000100894	0	NA	NA	NA	NA	NA	Gm8304
ENSMUSG00000119267	0	NA	NA	NA	NA	NA	Gm23216
ENSMUSG00000065255	0	NA	NA	NA	NA	NA	Gm23974
ENSMUSG00000100843	1.05262	-1.18532	1.15027	-1.03047	0.30279	0.428916	Gm8307
ENSMUSG00000025916	9.76101	3.53605	0.546161	6.47437	9.5211e-11	5.6401e-10	Ppp1r42
ENSMUSG00000087764	0	NA	NA	NA	NA	NA	Gm23984
ENSMUSG00000087199	0	NA	NA	NA	NA	NA	Gm15818
ENSMUSG00000026248	1152.63	0.673797	0.060474	11.1419	7.84117e-29	1.52813e-27	Mrpl44
ENSMUSG00000119658	0.0291967	-0.660132	5.50229	-0.119974	0.904504	NA	Gm24674
ENSMUSG00000026249	3451.81	-0.350863	0.140353	-2.49986	0.0124241	0.0271525	Serpine2
ENSMUSG00000042751	38.952	-0.360756	0.180361	-2.00018	0.0454806	0.0860787	Nmnat2
ENSMUSG00000067106	40.0042	0.340299	0.2264	1.50309	0.132817	0.217404	Gm5529
ENSMUSG00000099969	0.042014	0	5.50229	0	1	NA	Gm28960
ENSMUSG00000100397	0.40417	1.04195	3.10831	0.335214	0.737464	NA	Gm28071
ENSMUSG00000099753	0	NA	NA	NA	NA	NA	Gm28058
ENSMUSG00000118883	0.523309	0	3.93021	0	1	NA	Gm23934
ENSMUSG00000102518	0	NA	NA	NA	NA	NA	Gm38339
ENSMUSG00000099552	45.8033	0	1.14236	0	1	1	9830004L10Rik
ENSMUSG00000043230	6.75248	-1.25862	0.598219	-2.10394	0.0353834	0.0690606	Fam124b
ENSMUSG00000101257	88.6295	-0.660123	1.14111	-0.578491	0.562933	0.688001	2310015K22Rik
ENSMUSG00000103404	0	NA	NA	NA	NA	NA	Gm37932
ENSMUSG00000026491	2068.48	-0.0180428	0.0990498	-0.182159	0.855458	0.913588	Ahctf1
ENSMUSG00000073486	0.158341	1.12593	5.50229	0.204629	0.837862	NA	Gm10518
ENSMUSG00000025917	3736.84	0.224871	0.051951	4.32853	1.5011e-05	5.19583e-05	Cops5
ENSMUSG00000104418	4.8616	-0.242207	0.583629	-0.415001	0.678141	0.783023	Gm37070
ENSMUSG00000025995	872.414	-0.239043	0.0762432	-3.13526	0.00171699	0.00445564	Wdr75
ENSMUSG00000026479	180.659	0.632711	0.373566	1.69371	0.0903211	0.156455	Lamc2
ENSMUSG00000099850	0.151267	0	5.50229	0	1	NA	Gm28906
ENSMUSG00000084817	55.5206	-0.224107	0.199913	-1.12102	0.262278	0.381909	Gm5526
ENSMUSG00000004364	7744.43	0.304361	0.0494204	6.1586	7.33913e-10	4.00665e-09	Cul3
ENSMUSG00000103076	12.5778	-0.361962	0.385655	-0.938565	0.347954	0.478524	Gm37902
ENSMUSG00000103525	0.309349	0.992846	3.61026	0.275007	0.783311	NA	Gm37262
ENSMUSG00000101722	1.20772	-1.38561	1.47844	-0.937213	0.348649	0.479311	Gm29125
ENSMUSG00000090637	1.87839	-2.06687	1.03063	-2.00544	0.0449157	0.0851627	Gm6189
ENSMUSG00000026478	5947.5	0.00545764	0.0945414	0.0577275	0.953966	0.979857	Lamc1
ENSMUSG00000101483	0.567737	4.88527	5.44546	0.897127	0.369651	NA	1700016L21Rik
ENSMUSG00000110100	0	NA	NA	NA	NA	NA	Gm45261
ENSMUSG00000103818	0.15216	0.301616	5.50229	0.0548165	0.956285	NA	Gm38009
ENSMUSG00000079138	16.1889	-0.376103	0.558959	-0.672863	0.501035	0.632407	Gm8818
ENSMUSG00000073538	43.8937	-1.26917	0.590241	-2.15027	0.0315342	0.0623574	E330020D12Rik
ENSMUSG00000042708	5.52019	-0.273769	0.545938	-0.501466	0.616043	0.733005	Shcbp1l
ENSMUSG00000064435	0.0762762	-1.03206	5.50176	-0.187587	0.851201	NA	Gm25588
ENSMUSG00000103543	0.821181	-0.00858296	1.58409	-0.00541821	0.995677	1	Gm37669
ENSMUSG00000099432	0.411826	-1.44025	3.59153	-0.401014	0.68841	NA	Gm18849
ENSMUSG00000041144	53.1444	2.04062	0.236087	8.64352	5.45087e-18	5.49343e-17	Dnah7b
ENSMUSG00000119743	0	NA	NA	NA	NA	NA	n-R5s211
ENSMUSG00000042699	3970.34	-0.0487573	0.0577244	-0.844657	0.398303	0.531005	Dhx9
ENSMUSG00000101262	13.8598	-0.134096	0.370749	-0.361691	0.717583	0.81299	Gm8326
ENSMUSG00000042684	351.154	-1.62194	0.183266	-8.85019	8.73699e-19	9.3165e-18	Npl
ENSMUSG00000099858	398.545	1.09068	0.217057	5.02485	5.03832e-07	2.08151e-06	Gm6652
ENSMUSG00000101337	5.42368	2.94735	1.01773	2.89601	0.00377946	0.00920706	Dnah7c
ENSMUSG00000025986	529.472	-0.201705	0.135726	-1.48612	0.137249	0.223516	Slc39a10
ENSMUSG00000100213	52.6959	0.912945	0.212168	4.30293	1.6855e-05	5.80549e-05	Gm28151
ENSMUSG00000103129	0	NA	NA	NA	NA	NA	Gm37393
ENSMUSG00000100160	1.1944	-0.869065	1.51239	-0.574632	0.56554	0.690201	Gm28527
ENSMUSG00000101921	0.0301446	-0.660132	5.50229	-0.119974	0.904504	NA	Gm28825
ENSMUSG00000101447	0	NA	NA	NA	NA	NA	Gm28826
ENSMUSG00000081185	5.91034	0.0835585	0.507498	0.164648	0.869221	0.922955	Gm4852
ENSMUSG00000103246	0	NA	NA	NA	NA	NA	Gm38090
ENSMUSG00000098876	0	NA	NA	NA	NA	NA	Mir6350
ENSMUSG00000100530	0	NA	NA	NA	NA	NA	Gm18117
ENSMUSG00000104067	0	NA	NA	NA	NA	NA	Gm37196
ENSMUSG00000100033	39.3988	-0.506299	0.295564	-1.71299	0.0867135	0.151105	Gm8337
ENSMUSG00002075213	0.0190623	0	5.50229	0	1	NA	Gm54870
ENSMUSG00002076633	0	NA	NA	NA	NA	NA	Gm54871
ENSMUSG00000101996	0.0301838	1.12595	5.50229	0.204633	0.837859	NA	Gm19206
ENSMUSG00000096973	0	NA	NA	NA	NA	NA	Gm5974
ENSMUSG00000064943	0	NA	NA	NA	NA	NA	Gm23240
ENSMUSG00000100866	0	NA	NA	NA	NA	NA	Gm28830
ENSMUSG00000101721	0	NA	NA	NA	NA	NA	Gm8354
ENSMUSG00000099376	0	NA	NA	NA	NA	NA	Gm19124
ENSMUSG00000097883	0	NA	NA	NA	NA	NA	Gm8357
ENSMUSG00002076043	0	NA	NA	NA	NA	NA	Gm54872
ENSMUSG00000099698	0	NA	NA	NA	NA	NA	Gm28740
ENSMUSG00000056763	640.808	0.330466	0.0723769	4.56591	4.97342e-06	1.82539e-05	Cspp1
ENSMUSG00000099454	0	NA	NA	NA	NA	NA	Gm8367
ENSMUSG00000051616	0	NA	NA	NA	NA	NA	C230029F24Rik
ENSMUSG00000099627	0.126242	2.56234	5.47171	0.468289	0.639578	NA	Gm6757
ENSMUSG00000099577	0	NA	NA	NA	NA	NA	Gm3605
ENSMUSG00000099882	0	NA	NA	NA	NA	NA	Gm28388
ENSMUSG00000101760	0	NA	NA	NA	NA	NA	Gm8384
ENSMUSG00000102356	0	NA	NA	NA	NA	NA	1700047N06Rik
ENSMUSG00000099608	0	NA	NA	NA	NA	NA	4933411E06Rik
ENSMUSG00000099864	0	NA	NA	NA	NA	NA	Gm8391
ENSMUSG00002075839	0	NA	NA	NA	NA	NA	Gm54883
ENSMUSG00000100451	0	NA	NA	NA	NA	NA	Gm29665
ENSMUSG00000099941	0	NA	NA	NA	NA	NA	Gm20118
ENSMUSG00002075589	0	NA	NA	NA	NA	NA	Gm54885
ENSMUSG00000100816	0.111351	0	5.50229	0	1	NA	Gm28321
ENSMUSG00000042671	6.03594	-3.09967	0.719607	-4.30745	1.65151e-05	5.69269e-05	Rgs8
ENSMUSG00000100945	0.335276	0	5.50229	0	1	NA	Gm29529
ENSMUSG00000102404	0.102765	-1.66933	5.47791	-0.304739	0.760565	NA	5530400K19Rik
ENSMUSG00000100334	1.34358	-1.63974	1.30698	-1.2546	0.209624	0.318634	C230024C17Rik
ENSMUSG00000026109	179.715	-0.763327	0.160479	-4.75657	1.96913e-06	7.6004e-06	Tmeff2
ENSMUSG00000026475	2946.69	-3.18284	0.41828	-7.60936	2.75465e-14	2.18282e-13	Rgs16
ENSMUSG00000099568	0.470254	-0.128407	2.37703	-0.0540198	0.956919	NA	Gm28513
ENSMUSG00000100671	0.0406991	0	5.50229	0	1	NA	Gm28322
ENSMUSG00002075527	0.0291967	-0.660132	5.50229	-0.119974	0.904504	NA	Gm54895
ENSMUSG00000101242	0.265748	0.1546	3.18834	0.0484893	0.961326	NA	Gm28319
ENSMUSG00000099924	0.288696	0.372457	2.16713	0.171866	0.863543	NA	Gm28320
ENSMUSG00000099625	0.136039	-1.36617	5.48487	-0.24908	0.803299	NA	Gm29325
ENSMUSG00000101799	1.56243	-1.53114	1.51405	-1.01129	0.311877	0.438858	9330175M20Rik
ENSMUSG00000045954	3821.86	0.512542	0.0760157	6.74259	1.55588e-11	9.91662e-11	Cavin2
ENSMUSG00000099741	0.30792	1.30434	3.59665	0.362655	0.716863	NA	Gm5253
ENSMUSG00000101702	0.0772281	-0.364132	5.49934	-0.0662138	0.947208	NA	1700072G22Rik
ENSMUSG00000066800	895.006	-1.34103	0.143733	-9.33003	1.05842e-20	1.27918e-19	Rnasel
ENSMUSG00000100183	7.83579	-0.518313	0.540858	-0.958315	0.337904	0.467215	Gm28512
ENSMUSG00000067851	4697.22	0.0795398	0.0564736	1.40844	0.159	0.253337	Arfgef1
ENSMUSG00002076532	0	NA	NA	NA	NA	NA	Gm54899
ENSMUSG00000102556	0	NA	NA	NA	NA	NA	Gm37569
ENSMUSG00000038608	1006.99	-1.35297	0.133543	-10.1313	4.01263e-24	5.93158e-23	Dock10
ENSMUSG00000042501	0.473518	2.81526	3.05941	0.920196	0.35747	NA	Cpa6
ENSMUSG00000103810	0	NA	NA	NA	NA	NA	Gm38005
ENSMUSG00000083422	0.268093	-2.09516	4.21318	-0.497286	0.618987	NA	Gm15604
ENSMUSG00000119312	0	NA	NA	NA	NA	NA	Gm25253
ENSMUSG00000042641	18.4183	-0.387982	0.364331	-1.06491	0.286915	0.41087	Rgsl1
ENSMUSG00000081417	0.0381246	0	5.50229	0	1	NA	Gm15603
ENSMUSG00000103448	0	NA	NA	NA	NA	NA	Gm37133
ENSMUSG00000103192	0	NA	NA	NA	NA	NA	Gm37645
ENSMUSG00000104488	0.0371448	0	5.50229	0	1	NA	Gm38062
ENSMUSG00000100212	0.0564888	-1.53729	5.49366	-0.279829	0.779609	NA	Gm5522
ENSMUSG00000102721	0.0327619	1.12595	5.50229	0.204633	0.837859	NA	A630081D01Rik
ENSMUSG00000100648	0.150714	2.34841	5.47694	0.428782	0.668082	NA	Gm28659
ENSMUSG00002076499	0	NA	NA	NA	NA	NA	Gm54912
ENSMUSG00000099949	0.0734377	0	5.50229	0	1	NA	Gm29124
ENSMUSG00000099918	0	NA	NA	NA	NA	NA	Gm28066
ENSMUSG00000045968	89.746	1.10566	0.243078	4.54857	5.40114e-06	1.97522e-05	Teddm2
ENSMUSG00000043282	6.8054	4.47998	0.740773	6.0477	1.46925e-09	7.81373e-09	Teddm1b
ENSMUSG00000102459	1.66606	1.96592	1.63477	1.20257	0.229143	0.342594	Gm38352
ENSMUSG00000047053	1.52286	0.233082	1.76429	0.132111	0.894897	0.940798	Teddm1a
ENSMUSG00000099227	2213.14	1.95982	0.206771	9.4782	2.58712e-21	3.26366e-20	Mir8114
ENSMUSG00000026107	2209.33	0.871045	0.13442	6.48004	9.16984e-11	5.43791e-10	Nabp1
ENSMUSG00000099413	18.9841	0.923712	0.410839	2.24836	0.0245535	0.0499208	Gm17767
ENSMUSG00000103424	0	NA	NA	NA	NA	NA	Gm37535
ENSMUSG00000101741	2.37263	1.32952	1.06718	1.24582	0.212829	0.322502	Gm28055
ENSMUSG00000054976	1.27802	1.73545	1.24076	1.39871	0.161901	0.257255	Nyap2
ENSMUSG00000104029	0	NA	NA	NA	NA	NA	Gm37210
ENSMUSG00000101986	0.794746	-0.976712	2.08187	-0.46915	0.638962	0.751743	Gm6198
ENSMUSG00000087008	4.2989	-0.348024	0.529343	-0.657465	0.510882	0.642081	Gm5530
ENSMUSG00000100561	0.0593809	0.301636	5.50229	0.0548201	0.956282	NA	Gm7516
ENSMUSG00000103571	0	NA	NA	NA	NA	NA	Gm37114
ENSMUSG00000098797	0	NA	NA	NA	NA	NA	Mir6344
ENSMUSG00000026473	40065.1	1.71575	0.168045	10.2101	1.78706e-24	2.69854e-23	Glul
ENSMUSG00000100014	0.539355	1.96968	2.53896	0.775784	0.437877	NA	Gm29290
ENSMUSG00000101903	7.17924	-1.13086	0.430548	-2.62656	0.00862515	0.0195819	Gm29291
ENSMUSG00000055980	2372.63	0.861661	0.114594	7.51928	5.50795e-14	4.23815e-13	Irs1
ENSMUSG00000100502	12.6697	1.77737	0.768153	2.31383	0.020677	0.042861	Gm28286
ENSMUSG00000022591	0.550619	0	3.47438	0	1	NA	Gm9747
ENSMUSG00000100627	12.7933	1.73776	0.503342	3.45244	0.00055554	0.00156257	A830008E24Rik
ENSMUSG00000088669	0.0327619	1.12595	5.50229	0.204633	0.837859	NA	Gm25336
ENSMUSG00000066797	2.60494	5.24529	1.62784	3.22223	0.00127196	0.00337766	Zfp648
ENSMUSG00000048960	583.29	0.391993	0.117785	3.32803	0.000874626	0.00238623	Prex2
ENSMUSG00000099933	0.227723	0.97974	3.76931	0.259925	0.794921	NA	4930452N14Rik
ENSMUSG00000100221	0	NA	NA	NA	NA	NA	4930532M18Rik
ENSMUSG00002076439	0	NA	NA	NA	NA	NA	Gm54920
ENSMUSG00000100031	0	NA	NA	NA	NA	NA	Gm18727
ENSMUSG00000077318	0	NA	NA	NA	NA	NA	Gm24173
ENSMUSG00000101827	0.249144	2.13662	5.48293	0.389686	0.696769	NA	Gm28686
ENSMUSG00000103494	0	NA	NA	NA	NA	NA	Gm37410
ENSMUSG00000026142	951.76	0.222442	0.0659007	3.37541	0.000737071	0.00203468	Rhbdd1
ENSMUSG00000104493	0.966047	-1.32357	1.70629	-0.775699	0.437927	0.570843	Gm19552
ENSMUSG00000100786	0.0327619	1.12595	5.50229	0.204633	0.837859	NA	Gm28940
ENSMUSG00002075724	0	NA	NA	NA	NA	NA	Gm54921
ENSMUSG00000067158	192.919	2.57383	0.192793	13.3502	1.18144e-40	4.03075e-39	Col4a4
ENSMUSG00000079465	160.327	2.90341	0.255329	11.3713	5.81417e-30	1.20247e-28	Col4a3
ENSMUSG00002075966	0.0477655	1.63841	5.50034	0.297875	0.765799	NA	Gm54925
ENSMUSG00000004110	231.366	-2.03364	0.391723	-5.19154	2.08567e-07	8.97016e-07	Cacna1e
ENSMUSG00000097564	26.9157	0.689825	0.219661	3.1404	0.00168715	0.00438364	C430014B12Rik
ENSMUSG00000101880	1.19251	1.06142	1.38874	0.764308	0.444684	0.577806	Gm29282
ENSMUSG00000101433	0.0285249	-0.660132	5.50229	-0.119974	0.904504	NA	Gm29441
ENSMUSG00000096950	19.3964	-0.149534	0.419284	-0.35664	0.721361	0.816121	Gm9530
ENSMUSG00000056708	629.28	-1.19916	0.0817921	-14.6611	1.14416e-48	5.651e-47	Ier5
ENSMUSG00000026471	1141.76	0.551727	0.104246	5.29255	1.20624e-07	5.33115e-07	Mr1
ENSMUSG00000057715	46.8953	2.75487	0.289018	9.53181	1.5457e-21	1.98003e-20	A830018L16Rik
ENSMUSG00000026470	904.758	0.19464	0.0739941	2.63048	0.00852632	0.0193897	Stx6
ENSMUSG00000103825	0.0305102	1.12595	5.50229	0.204633	0.837859	NA	Gm38178
ENSMUSG00000099845	0	NA	NA	NA	NA	NA	Gm29273
ENSMUSG00000103561	0.0301838	1.12595	5.50229	0.204633	0.837859	NA	Gm38069
ENSMUSG00000101610	3.47592	0.107649	0.663956	0.162133	0.871201	0.924304	Gm7560
ENSMUSG00000104181	1.29197	-1.49563	1.05683	-1.41521	0.157008	0.250601	Gm8850
ENSMUSG00000118923	0	NA	NA	NA	NA	NA	Gm22633
ENSMUSG00000098555	0	NA	NA	NA	NA	NA	Mir6341
ENSMUSG00000097628	1.44688	1.16351	1.50928	0.770904	0.440764	0.573791	Gm2383
ENSMUSG00000098163	0.0238594	0	5.50229	0	1	NA	Gm6216
ENSMUSG00000097171	0	NA	NA	NA	NA	NA	Gm17644
ENSMUSG00000101314	0	NA	NA	NA	NA	NA	Gm29663
ENSMUSG00000033722	171.159	0.814137	0.208011	3.9139	9.0816e-05	0.000285457	BC034090
ENSMUSG00000103670	0	NA	NA	NA	NA	NA	Gm37622
ENSMUSG00000026150	3121.64	0.335362	0.048227	6.95382	3.55525e-12	2.39426e-11	Mff
ENSMUSG00000101450	13.9223	0.412026	0.521385	0.790253	0.42938	0.562031	Gm28941
ENSMUSG00000026149	1.67979	-1.5903	2.02184	-0.786558	0.431541	0.564427	Tm4sf20
ENSMUSG00000114299	0	NA	NA	NA	NA	NA	Gm47791
ENSMUSG00000099771	0	NA	NA	NA	NA	NA	Gm19257
ENSMUSG00000102280	0.196722	-1.22946	5.50074	-0.223508	0.82314	NA	Gm36999
ENSMUSG00000100170	0.793973	0.620572	1.60511	0.386623	0.699036	0.798123	Gm28942
ENSMUSG00000100744	0.238894	0.264839	5.08695	0.0520626	0.958479	NA	Gm17764
ENSMUSG00002074851	0.159879	1.19776	5.48655	0.218309	0.827188	NA	Gm54947
ENSMUSG00000026469	3313.79	-0.141981	0.0791938	-1.79283	0.0729998	0.12999	Xpr1
ENSMUSG00002076398	0	NA	NA	NA	NA	NA	Gm54950
ENSMUSG00000073535	148.831	0.394392	0.199937	1.97258	0.0485436	0.0910946	Gm5532
ENSMUSG00000018417	3564.15	-0.339595	0.18716	-1.81446	0.0696068	0.124768	Myo1b
ENSMUSG00000101724	0.237942	0	5.50229	0	1	NA	Gm29453
ENSMUSG00000100313	0.170499	-1.1027	5.49223	-0.200774	0.840875	NA	Gm28323
ENSMUSG00000100696	0.0211474	-0.660132	5.50229	-0.119974	0.904504	NA	Gm8419
ENSMUSG00002075355	0	NA	NA	NA	NA	NA	Gm54983
ENSMUSG00000072324	0.495907	-1.87428	2.78886	-0.672058	0.501547	NA	Gm8420
ENSMUSG00000026490	1871.52	0.388201	0.0676764	5.73612	9.68672e-09	4.76705e-08	Cdc42bpa
ENSMUSG00000033701	860.547	0.209208	0.0900622	2.32293	0.020183	0.0419449	Acbd6
ENSMUSG00000102194	0.110182	0	5.50229	0	1	NA	Gm38169
ENSMUSG00000103636	0.352626	-3.90402	4.67847	-0.834467	0.404018	NA	Gm38331
ENSMUSG00000026468	0.196241	1.17211	5.47007	0.214277	0.830331	NA	Lhx4
ENSMUSG00000103180	0	NA	NA	NA	NA	NA	Gm37089
ENSMUSG00000062939	111.619	-2.90496	0.238623	-12.1738	4.28444e-34	1.0885e-32	Stat4
ENSMUSG00000101628	2625.41	-0.591942	0.115001	-5.14728	2.64285e-07	1.12341e-06	Gm28177
ENSMUSG00000078291	3.01717	0.0931069	0.886639	0.105011	0.916367	0.954859	Gm3940
ENSMUSG00000109599	29.3945	1.21055	0.316795	3.82124	0.00013278	0.000408537	Gm31812
ENSMUSG00000033684	10809.3	-0.349197	0.206074	-1.69452	0.0901668	0.156227	Qsox1
ENSMUSG00000102299	0.17341	0	5.50229	0	1	NA	Gm37539
ENSMUSG00000102558	0.0554349	1.90324	5.49063	0.346635	0.728866	NA	Gm37571
ENSMUSG00000016918	695.487	-0.844929	0.152348	-5.54604	2.92209e-08	1.37686e-07	Sulf1
ENSMUSG00000033671	2108.23	-0.107362	0.0636271	-1.68736	0.0915338	0.158275	Cep350
ENSMUSG00000103717	0	NA	NA	NA	NA	NA	Gm38038
ENSMUSG00000103771	0	NA	NA	NA	NA	NA	Gm36934
ENSMUSG00000102837	0.0552211	-1.50562	5.49467	-0.274014	0.784074	NA	Gm37383
ENSMUSG00000077419	0	NA	NA	NA	NA	NA	Gm23744
ENSMUSG00000102833	1.15903	1.16859	1.97082	0.592943	0.553219	0.679443	Gm9694
ENSMUSG00000026489	25048.8	3.5508	0.18354	19.3462	2.19602e-83	3.75547e-81	Coq8a
ENSMUSG00000104520	19.8366	0.673513	0.428135	1.57313	0.115688	0.193488	Gm37336
ENSMUSG00000025938	1147.46	-1.96055	0.207894	-9.43055	4.07954e-21	5.07845e-20	Slco5a1
ENSMUSG00000026159	1738.26	-0.613726	0.0554348	-11.0711	1.73203e-28	3.32109e-27	Agfg1
ENSMUSG00000104518	0	NA	NA	NA	NA	NA	Gm37162
ENSMUSG00000069620	0	NA	NA	NA	NA	NA	Gm5250
ENSMUSG00000099498	0	NA	NA	NA	NA	NA	Gm29283
ENSMUSG00000113880	8.30745	-0.113408	0.398611	-0.284507	0.776022	0.856812	A030005L19Rik
ENSMUSG00000113973	0.192635	-2.9665	5.46501	-0.542818	0.587255	NA	A030014E15Rik
ENSMUSG00000113846	0	NA	NA	NA	NA	NA	Gm6217
ENSMUSG00000113084	0	NA	NA	NA	NA	NA	A030003K21Rik
ENSMUSG00000042414	1.2092	-0.322722	1.83551	-0.175821	0.860434	0.917037	Prdm14
ENSMUSG00000113925	0	NA	NA	NA	NA	NA	Gm7544
ENSMUSG00000114011	0.0291967	-0.660132	5.50229	-0.119974	0.904504	NA	Gm47955
ENSMUSG00000113097	0	NA	NA	NA	NA	NA	Gm47959
ENSMUSG00000101784	1.15968	1.22983	0.908744	1.35333	0.175951	0.275951	Gm7553
ENSMUSG00000038496	13.7168	0.129998	0.681993	0.190614	0.848828	0.909169	Slc19a3
ENSMUSG00000100432	0.0562179	-1.53047	5.49388	-0.278578	0.780569	NA	Gm7539
ENSMUSG00000100190	0	NA	NA	NA	NA	NA	Krtap28-10
ENSMUSG00000113267	0.0260734	-0.660132	5.50229	-0.119974	0.904504	NA	Gm47969
ENSMUSG00000104423	0	NA	NA	NA	NA	NA	A030005K14Rik
ENSMUSG00000101315	0.0301838	1.12595	5.50229	0.204633	0.837859	NA	Krtap28-13
ENSMUSG00000099691	0	NA	NA	NA	NA	NA	Gm29518
ENSMUSG00000026166	1.32883	1.29445	2.2944	0.56418	0.572632	0.695444	Ccl20
ENSMUSG00000101173	0.0220891	0	5.50229	0	1	NA	Gm29519
ENSMUSG00000064302	2295.27	-0.213078	0.0585108	-3.64169	0.000270859	0.000798196	Clasp1
ENSMUSG00000077257	0	NA	NA	NA	NA	NA	Gm26080
ENSMUSG00000107722	0.81815	-2.38267	1.99074	-1.19688	0.231355	0.345391	2900060B14Rik
ENSMUSG00000080542	0.72666	-2.20394	2.36472	-0.932006	0.351334	0.482178	Rnu4atac
ENSMUSG00000100770	0	NA	NA	NA	NA	NA	Gm28466
ENSMUSG00000053161	16.6116	4.446	0.490312	9.06771	1.2155e-19	1.37205e-18	Daw1
ENSMUSG00000101896	0	NA	NA	NA	NA	NA	Gm6244
ENSMUSG00002075005	0	NA	NA	NA	NA	NA	Gm55129
ENSMUSG00000026466	4653.8	0.0458044	0.0570325	0.803128	0.421901	0.554789	Tor1aip1
ENSMUSG00000102964	9.6786	-0.358293	0.421582	-0.849878	0.395393	0.52795	9430034N14Rik
ENSMUSG00000026380	548.299	0.461348	0.209198	2.20532	0.0274314	0.0550559	Tfcp2l1
ENSMUSG00002076551	0	NA	NA	NA	NA	NA	Gm55135
ENSMUSG00000101624	0	NA	NA	NA	NA	NA	Gm28882
ENSMUSG00000088363	20.3732	0.175882	0.506444	0.347289	0.728374	0.821643	Gm23497
ENSMUSG00000100040	0	NA	NA	NA	NA	NA	Gm28467
ENSMUSG00000010609	3458.4	-0.0753489	0.128889	-0.584603	0.558815	0.684252	Psen2
ENSMUSG00000102923	11.7793	0.963902	0.411147	2.34442	0.0190565	0.0398398	Gm31728
ENSMUSG00000055676	23.5994	1.68234	0.27369	6.14688	7.9023e-10	4.30637e-09	Gm5069
ENSMUSG00000026163	16.8786	-2.76587	0.445855	-6.20352	5.5215e-10	3.04718e-09	Sphkap
ENSMUSG00000079140	1.09367	1.02757	1.28648	0.798746	0.424438	0.557215	Gm6374
ENSMUSG00000104374	0	NA	NA	NA	NA	NA	Gm37517
ENSMUSG00000104219	0	NA	NA	NA	NA	NA	Gm37989
ENSMUSG00000100580	0.0560806	0.301636	5.50229	0.0548201	0.956282	NA	4933436I20Rik
ENSMUSG00000038855	1839.82	0.215938	0.0850083	2.5402	0.011079	0.0245406	Itpkb
ENSMUSG00002076780	0	NA	NA	NA	NA	NA	Gm55143
ENSMUSG00000104388	10.6679	-0.762068	0.322903	-2.36005	0.0182725	0.0383531	Gm37033
ENSMUSG00000077736	0	NA	NA	NA	NA	NA	Gm24555
ENSMUSG00000103123	0	NA	NA	NA	NA	NA	Gm37390
ENSMUSG00000103772	0.214334	2.50386	5.14104	0.487034	0.626234	NA	Gm36933
ENSMUSG00000053963	53.8977	-0.0643664	0.328325	-0.196045	0.844575	0.906068	Stum
ENSMUSG00000104210	0.0138587	0.645067	5.50229	0.117236	0.906673	NA	Gm37984
ENSMUSG00000102608	0.577937	-1.39317	2.2535	-0.618223	0.536428	NA	Gm37267
ENSMUSG00000045658	2237.95	-0.875333	0.158801	-5.51214	3.54498e-08	1.65695e-07	Pid1
ENSMUSG00000050565	5991.06	0.113257	0.06404	1.76853	0.0769715	0.136273	Tor1aip2
ENSMUSG00000102750	0.617491	2.01963	2.85598	0.707157	0.479469	NA	Gm37058
ENSMUSG00000101934	0.0629457	2.08043	5.48467	0.379318	0.704452	NA	Gm18304
ENSMUSG00000098851	0	NA	NA	NA	NA	NA	Mir6353
ENSMUSG00000015484	1.13296	0.655162	1.60653	0.407812	0.683412	0.786799	Fam163a
ENSMUSG00000102932	0	NA	NA	NA	NA	NA	Gm38113
ENSMUSG00000048402	66.6601	0.10113	0.166897	0.605946	0.544551	0.672109	Gli2
ENSMUSG00000098273	0	NA	NA	NA	NA	NA	Mir6346
ENSMUSG00000097408	0.0844195	1.26337	5.48444	0.230355	0.817816	NA	Gm26831
ENSMUSG00000096939	0	NA	NA	NA	NA	NA	Gm8321
ENSMUSG00000100767	0.211364	-1.07752	3.75673	-0.286823	0.774248	NA	Gm3508
ENSMUSG00000099860	0.0300072	1.12595	5.50229	0.204633	0.837859	NA	Gm29456
ENSMUSG00000101179	0.0629457	2.08043	5.48467	0.379318	0.704452	NA	Gm29455
ENSMUSG00000037035	397.55	-0.233499	0.15059	-1.55056	0.121007	0.200898	Inhbb
ENSMUSG00000036766	6.02833	1.45682	0.599104	2.43167	0.0150295	0.0321807	Dner
ENSMUSG00000104396	0.05527	-1.50694	5.49463	-0.274257	0.783887	NA	Gm37959
ENSMUSG00000102481	0	NA	NA	NA	NA	NA	Gm37925
ENSMUSG00000005886	1978.4	0.0336285	0.0570355	0.589605	0.555455	0.681358	Ncoa2
ENSMUSG00000093254	0	NA	NA	NA	NA	NA	Mir5126
ENSMUSG00000004451	1085.69	-0.356624	0.0820413	-4.34689	1.38083e-05	4.79895e-05	Ralb
ENSMUSG00000101437	0	NA	NA	NA	NA	NA	Gm29454
ENSMUSG00000103506	0.373781	0.7138	4.14911	0.172037	0.863409	NA	Gm38376
ENSMUSG00000098447	12.4628	0.14412	0.355061	0.405903	0.684814	0.787803	Gm27184
ENSMUSG00000103495	0.0300072	1.12595	5.50229	0.204633	0.837859	NA	Gm37409
ENSMUSG00002076346	0	NA	NA	NA	NA	NA	Gm55160
ENSMUSG00000102639	0.0762492	0	5.50229	0	1	NA	Gm38223
ENSMUSG00000098923	460.107	-0.265881	0.0665421	-3.99568	6.45082e-05	0.000206635	Tmem185b
ENSMUSG00000104170	0	NA	NA	NA	NA	NA	Gm37702
ENSMUSG00000087782	0.0192551	0	5.50229	0	1	NA	Gm23169
ENSMUSG00000101731	0.490375	1.68073	2.29879	0.731139	0.464694	NA	3830432H09Rik
ENSMUSG00000103085	0.981868	0.985656	1.84838	0.533253	0.593858	0.713903	Gm38120
ENSMUSG00000084505	0	NA	NA	NA	NA	NA	Gm25322
ENSMUSG00000102664	0.0807788	2.43977	5.47461	0.445651	0.655849	NA	Gm38380
ENSMUSG00000101476	0.665655	0.386656	1.79148	0.215831	0.82912	0.895116	Gm29570
ENSMUSG00000101171	1.33656	-1.72558	1.40885	-1.22481	0.220646	0.332306	Gm7593
ENSMUSG00000060985	1.28902	-0.41613	0.896951	-0.463939	0.642692	0.755118	Tdrd5
ENSMUSG00000102372	0	NA	NA	NA	NA	NA	A430050A11Rik
ENSMUSG00000103705	0.0592039	0.301636	5.50229	0.0548201	0.956282	NA	4930518J20Rik
ENSMUSG00000026602	3.84629	-1.78969	0.745894	-2.39939	0.0164222	0.0348464	Nphs2
ENSMUSG00000026496	2891.57	-0.15839	0.059544	-2.66005	0.00781283	0.0179117	Parp1
ENSMUSG00000025935	4527.52	-0.60006	0.0708282	-8.47205	2.41117e-17	2.33952e-16	Tram1
ENSMUSG00000098926	116.502	-0.348126	0.157132	-2.2155	0.0267256	0.053821	Mir6904
ENSMUSG00000025937	6048.74	1.20625	0.0938182	12.8573	7.82244e-38	2.35206e-36	Lactb2
ENSMUSG00000102982	15.664	0.195397	0.55552	0.351737	0.725035	0.819059	Gm38319
ENSMUSG00000067813	310.114	0.80564	0.580783	1.38716	0.165392	0.261917	Xkr9
ENSMUSG00000077368	0	NA	NA	NA	NA	NA	Gm26273
ENSMUSG00000097711	4.42483	2.13857	1.03958	2.05715	0.0396718	0.0763737	Gm5523
ENSMUSG00000102166	0	NA	NA	NA	NA	NA	Gm36947
ENSMUSG00002075174	0	NA	NA	NA	NA	NA	Gm55173
ENSMUSG00000104209	0.0209704	0	5.50229	0	1	NA	Gm37400
ENSMUSG00000026601	5.78249	0.509058	0.39124	1.30114	0.19321	0.298449	Axdnd1
ENSMUSG00000078193	108.472	-0.714117	0.201195	-3.54938	0.000386144	0.00111147	Gm2000
ENSMUSG00000026600	1193.14	-1.4521	0.126203	-11.506	1.23036e-30	2.65288e-29	Soat1
ENSMUSG00000103199	0.0750165	0.645052	5.50229	0.117233	0.906675	NA	Gm37648
ENSMUSG00000101523	27.6308	0.653369	0.248404	2.63027	0.00853167	0.0194003	Csnk2a1-ps3
ENSMUSG00000058729	232.407	0.00458965	0.112992	0.0406192	0.967599	0.989541	Lin9
ENSMUSG00000026497	0.349246	-0.660155	4.13805	-0.159533	0.873249	NA	Mixl1
ENSMUSG00000104202	0.126099	1.72448	5.48293	0.314519	0.753127	NA	Gm8101
ENSMUSG00000026499	1242.87	-0.227171	0.0552519	-4.11156	3.92993e-05	0.000129477	Acbd3
ENSMUSG00000103649	0.0920595	2.63031	5.4702	0.480843	0.630628	NA	Gm37768
ENSMUSG00000103156	8.01199	-0.0578201	0.504245	-0.114667	0.908709	0.950245	Gm38293
ENSMUSG00000026596	1240.42	-0.326258	0.0788338	-4.13856	3.49498e-05	0.000115844	Abl2
ENSMUSG00000104293	7.36656	-0.627497	0.451594	-1.38952	0.164675	0.260893	Gm38043
ENSMUSG00000026219	8278.11	-0.119201	0.0325607	-3.66089	0.00025134	0.000743639	Trip12
ENSMUSG00000103505	4.61489	1.60818	1.17101	1.37332	0.169653	0.267367	Gm38374
ENSMUSG00000104503	2.8566	-0.27008	1.27628	-0.211616	0.832407	0.897554	Gm37738
ENSMUSG00000073633	209.999	0.694971	0.144785	4.80001	1.58655e-06	6.18305e-06	Fbxo36
ENSMUSG00000026220	13.5614	0.641158	0.476038	1.34686	0.178024	0.278794	Slc16a14
ENSMUSG00000118590	81.0951	-0.164276	0.14637	-1.12233	0.261721	0.38126	Gm15433
ENSMUSG00000099693	47.7691	-2.05947	0.34403	-5.98632	2.14643e-09	1.1236e-08	Gm29284
ENSMUSG00000026104	3872.19	-0.436396	0.1086	-4.01837	5.86012e-05	0.000188508	Stat1
ENSMUSG00000026383	1306.82	1.32076	0.0980441	13.4711	2.31471e-41	8.18282e-40	Epb41l5
ENSMUSG00000099569	0	NA	NA	NA	NA	NA	Gm18301
ENSMUSG00000102687	0.0138587	0.645067	5.50229	0.117236	0.906673	NA	Gm37219
ENSMUSG00000060519	752.398	-0.818838	0.10536	-7.77179	7.73844e-15	6.37193e-14	Tor3a
ENSMUSG00000060743	5571.55	-0.222999	0.0452044	-4.93313	8.0923e-07	3.26966e-06	H3f3a
ENSMUSG00000073485	45.9911	0.676815	0.203903	3.3193	0.000902429	0.00245596	H3f3aos
ENSMUSG00000084558	0.0585777	0	5.50229	0	1	NA	Gm24836
ENSMUSG00000038806	743.223	-0.158766	0.0554459	-2.86344	0.0041907	0.0101313	Sde2
ENSMUSG00000052477	438.811	-0.698923	0.24399	-2.86456	0.00417586	0.0100981	C130026I21Rik
ENSMUSG00000103979	2.01838	0.711665	0.909927	0.782112	0.434149	0.567025	Gm20305
ENSMUSG00000064281	11.8712	-0.31428	0.288643	-1.08882	0.276234	0.398625	Rpl19-ps1
ENSMUSG00002076475	5.81124	-0.303194	0.401753	-0.754676	0.450443	0.583788	Gm55239
ENSMUSG00000118640	16.7312	-0.574904	0.490988	-1.17091	0.241633	0.357614	Gm7582
ENSMUSG00000104251	0	NA	NA	NA	NA	NA	Gm18036
ENSMUSG00000061852	9.025	-1.76437	0.383066	-4.60592	4.10639e-06	1.52269e-05	Gm53056
ENSMUSG00000089976	1.27008	-1.64075	1.12547	-1.45784	0.144885	0.233978	Gm2389
ENSMUSG00000033557	3150.31	0.135907	0.0543455	2.5008	0.0123912	0.0270913	Fam20b
ENSMUSG00000102961	0.0840922	0	5.50229	0	1	NA	Gm19918
ENSMUSG00000046057	0.388628	-2.75358	2.81017	-0.979863	0.327154	NA	Gm15428
ENSMUSG00000101279	10.018	-2.8849	0.510612	-5.64989	1.60549e-08	7.75317e-08	Gm18342
ENSMUSG00000066652	0.748388	0.38791	1.13743	0.341039	0.733074	0.82521	Lefty2
ENSMUSG00000025932	576.207	-0.600797	0.388923	-1.54477	0.122402	0.202831	Eya1
ENSMUSG00002075819	0	NA	NA	NA	NA	NA	Gm55247
ENSMUSG00000102588	0.0726342	-0.660142	5.50229	-0.119976	0.904502	NA	Gm37444
ENSMUSG00000054493	9.92941	-0.859979	0.556109	-1.54642	0.122003	0.202281	Gm9947
ENSMUSG00000089844	50.823	-1.98726	0.371109	-5.35492	8.55924e-08	3.84372e-07	A530032D15Rik
ENSMUSG00000073631	2.0752	-2.46713	0.883988	-2.79091	0.00525609	0.0124517	Gm10553
ENSMUSG00000026520	498.748	-0.376888	0.0922257	-4.08659	4.37768e-05	0.000143109	Pycr2
ENSMUSG00000025930	72.8921	-0.570808	0.221237	-2.58007	0.00987792	0.022145	Msc
ENSMUSG00000103492	4.18771	-0.534321	0.49961	-1.06948	0.284855	0.408587	Gm37412
ENSMUSG00000081201	0.907428	0.749729	1.44101	0.520279	0.602869	0.721818	Smt3h2-ps4
ENSMUSG00000038793	42.4098	-0.758786	0.295479	-2.56798	0.0102292	0.0228576	Lefty1
ENSMUSG00000082193	23.864	-0.587558	0.277275	-2.11905	0.0340867	0.0668348	Rpl5-ps1
ENSMUSG00000072109	65.0366	-2.23122	0.298306	-7.47965	7.45233e-14	5.69583e-13	A530040E14Rik
ENSMUSG00000090128	0.267245	-0.895863	2.59589	-0.345109	0.730013	NA	Gm16038
ENSMUSG00000090186	1.27271	0.0748759	0.890912	0.084044	0.933021	0.965926	Gm52951
ENSMUSG00000089716	8.05791	-2.64567	0.567943	-4.65834	3.18776e-06	1.1973e-05	Gm6264
ENSMUSG00000079457	140.683	-0.250595	0.17472	-1.43427	0.151497	0.243123	Gm7609
ENSMUSG00000118618	35.1513	-0.632675	0.196776	-3.21521	0.00130351	0.0034554	Gm52950
ENSMUSG00000090252	1.02949	-0.763836	1.06007	-0.720555	0.471183	0.604091	Gm16028
ENSMUSG00000026384	963.858	0.910448	0.0730282	12.4671	1.12899e-35	3.09534e-34	Ptpn4
ENSMUSG00000091876	0.274279	2.6172	3.67362	0.712431	0.476198	NA	Gm3851
ENSMUSG00000103146	0.193286	0.301606	5.50229	0.0548146	0.956286	NA	Gm37745
ENSMUSG00000079455	12.6834	-1.55873	0.355489	-4.38476	1.16116e-05	4.0712e-05	Gm16026
ENSMUSG00000100436	0	NA	NA	NA	NA	NA	Gm29657
ENSMUSG00000091199	141.239	-0.129757	0.151141	-0.858511	0.39061	0.522765	Gm2619
ENSMUSG00000090277	0	NA	NA	NA	NA	NA	Gm8338
ENSMUSG00000100042	0	NA	NA	NA	NA	NA	Gm29658
ENSMUSG00000089652	8.96465	0.506636	0.393136	1.2887	0.197501	0.303972	Gm16025
ENSMUSG00000100636	0.0924687	1.26337	5.48444	0.230355	0.817816	NA	Gm3551
ENSMUSG00000089937	2.51966	-1.47121	0.620858	-2.36963	0.0178057	0.0374943	Gm7281
ENSMUSG00000101224	3.13343	1.12607	1.37453	0.819237	0.412651	0.545616	Gm28209
ENSMUSG00000118591	24.4646	0.12457	0.445145	0.27984	0.7796	0.859618	Gm52955
ENSMUSG00000036975	537.118	0.74217	0.0861007	8.61979	6.70749e-18	6.71534e-17	Tmem177
ENSMUSG00000101751	4.52887	-1.6818	0.489015	-3.43915	0.000583537	0.0016361	Gm2427
ENSMUSG00000089714	14.3113	-0.180864	0.325956	-0.554874	0.578981	0.701101	Gm16092
ENSMUSG00000118607	127.19	-0.0164291	0.206634	-0.0795084	0.936628	0.968338	Gm7592
ENSMUSG00000118632	7.96949	-0.833007	0.376097	-2.21487	0.0267687	0.0538959	Gm55258
ENSMUSG00000094127	0.0260734	-0.660132	5.50229	-0.119974	0.904504	NA	G530012D18Rik
ENSMUSG00000032769	0.771319	1.12605	2.10016	0.536176	0.591837	0.712193	Trpa1
ENSMUSG00000088159	0	NA	NA	NA	NA	NA	Gm26345
ENSMUSG00000073737	6.73123	0.397397	0.619477	0.641505	0.521195	0.651541	Gm10566
ENSMUSG00000092083	1.86598	-0.480453	1.08644	-0.442229	0.658324	0.76782	Kcnb2
ENSMUSG00000102937	0	NA	NA	NA	NA	NA	Gm38116
ENSMUSG00000104149	0	NA	NA	NA	NA	NA	Gm37138
ENSMUSG00000088829	0	NA	NA	NA	NA	NA	Gm25227
ENSMUSG00000077377	0	NA	NA	NA	NA	NA	Gm25168
ENSMUSG00000026519	1416.85	-0.355274	0.0648289	-5.48018	4.24897e-08	1.96885e-07	Tmem63a
ENSMUSG00000101652	0.0150561	0.645067	5.50229	0.117236	0.906673	NA	Gm6060
ENSMUSG00000100814	0	NA	NA	NA	NA	NA	Gm28669
ENSMUSG00000085563	0.0163809	0.645067	5.50229	0.117236	0.906673	NA	2210411M09Rik
ENSMUSG00000103930	0.937947	0.746002	1.50962	0.494164	0.62119	0.737621	Gm36961
ENSMUSG00000036962	20.4078	2.71398	0.280218	9.68525	3.48369e-22	4.65889e-21	Cfap221
ENSMUSG00000092245	0	NA	NA	NA	NA	NA	Gm17973
ENSMUSG00000070034	760.539	-1.72365	0.14676	-11.7448	7.51438e-32	1.71483e-30	Sp110
ENSMUSG00000090103	2.62463	-2.19041	1.16222	-1.88469	0.0594723	0.108703	Gm16094
ENSMUSG00000025925	344.961	-0.390253	0.0987139	-3.95338	7.70564e-05	0.000244454	Terf1
ENSMUSG00000104379	4.33638	0.759185	0.629559	1.2059	0.227856	0.340912	Gm37509
ENSMUSG00000026387	224.473	0.457375	0.136207	3.35794	0.000785248	0.00216048	Sctr
ENSMUSG00000038776	8735.33	0.336207	0.1407	2.38952	0.0168702	0.0357361	Ephx1
ENSMUSG00000050777	1854.84	0.778847	0.0952564	8.17632	2.92638e-16	2.65842e-15	Tmem37
ENSMUSG00000103516	0.0338272	-0.247979	5.50229	-0.0450684	0.964053	NA	Gm37431
ENSMUSG00000102858	0	NA	NA	NA	NA	NA	Gm37086
ENSMUSG00000032719	8.14218	1.16419	0.651936	1.78575	0.0741399	0.131792	Sbspon
ENSMUSG00002076565	0	NA	NA	NA	NA	NA	Gm55274
ENSMUSG00000100652	0	NA	NA	NA	NA	NA	Gm7634
ENSMUSG00000038768	279.525	-1.51185	1.11829	-1.35193	0.176398	0.276516	9130409I23Rik
ENSMUSG00000104390	0	NA	NA	NA	NA	NA	Gm17967
ENSMUSG00000103328	0	NA	NA	NA	NA	NA	Gm37406
ENSMUSG00000102219	0.618839	0.806592	2.84784	0.28323	0.777001	NA	Gm6606
ENSMUSG00000070031	549.9	-1.3991	0.147841	-9.46354	2.977e-21	3.74341e-20	Sp140
ENSMUSG00000067795	1.09739	2.86608	2.31821	1.23633	0.216336	0.326831	4930444P10Rik
ENSMUSG00000073628	3.1351	-2.81141	0.83168	-3.38041	0.000723791	0.00200064	Gm10552
ENSMUSG00000090246	11.0017	-0.467302	0.398354	-1.17308	0.240763	0.356577	Gm17017
ENSMUSG00000043716	17176.5	-0.364857	0.0298301	-12.2312	2.11843e-34	5.45805e-33	Rpl7
ENSMUSG00000026516	1312.91	-0.14245	0.059132	-2.40902	0.0159952	0.0340301	Nvl
ENSMUSG00000103178	0.0535664	0.645057	5.50229	0.117234	0.906674	NA	Fgfr3-ps
ENSMUSG00000025921	828.468	-1.03548	0.0939914	-11.0168	3.17168e-28	5.95632e-27	Rdh10
ENSMUSG00000104165	4.35211	-1.44395	1.39056	-1.0384	0.299084	0.424864	Gm38249
ENSMUSG00000100868	0	NA	NA	NA	NA	NA	Gm28095
ENSMUSG00000062169	1224.17	0.120391	0.0533583	2.25627	0.0240539	0.0490653	Cnih4
ENSMUSG00000026103	2500.65	-0.270694	0.0693336	-3.90423	9.45276e-05	0.000296579	Gls
ENSMUSG00000099648	0	NA	NA	NA	NA	NA	Gm5975
ENSMUSG00000065192	0	NA	NA	NA	NA	NA	Gm23460
ENSMUSG00000002881	2310.13	0.00981753	0.0668476	0.146864	0.883239	0.932584	Nab1
ENSMUSG00000097833	0.232632	-0.462042	4.3491	-0.106239	0.915393	NA	Gm5976
ENSMUSG00000101501	3.3067	-0.251792	0.801149	-0.314289	0.753301	0.840099	Rps27a-ps1
ENSMUSG00000100120	2.09408	0.358055	1.02965	0.347744	0.728032	0.821393	Gm53065
ENSMUSG00000099878	0.0500182	-1.378	5.49853	-0.250612	0.802114	NA	Gm28178
ENSMUSG00000100007	1.50251	0.862756	1.00736	0.856453	0.391747	0.524082	Gm5527
ENSMUSG00000058665	109.969	-0.396891	0.25129	-1.57942	0.114241	0.191429	En1
ENSMUSG00000099957	0	NA	NA	NA	NA	NA	2610027F03Rik
ENSMUSG00000101386	1.2364	0	2.15265	0	1	1	Gm29346
ENSMUSG00000101922	0	NA	NA	NA	NA	NA	Gm29345
ENSMUSG00000100761	0	NA	NA	NA	NA	NA	Gm29344
ENSMUSG00000099336	0.911607	-5.55218	2.68866	-2.06503	0.0389199	0.0750741	Gm29348
ENSMUSG00000100979	0	NA	NA	NA	NA	NA	Gm29347
ENSMUSG00000102360	0.118416	0.313343	5.47671	0.0572137	0.954375	NA	Gm37043
ENSMUSG00000097881	0.131624	-0.383924	5.49907	-0.0698162	0.94434	NA	Celrr
ENSMUSG00000101700	0	NA	NA	NA	NA	NA	Gm29359
ENSMUSG00000104332	0.136973	0	5.50229	0	1	NA	Gm38283
ENSMUSG00000043015	188.755	-1.35318	0.161299	-8.38925	4.89242e-17	4.65299e-16	Nemp2
ENSMUSG00000103630	1.03601	-1.21101	2.05527	-0.58922	0.555714	0.681492	Gm37242
ENSMUSG00000038733	7725.4	-0.198777	0.034648	-5.73704	9.63457e-09	4.74395e-08	Wdr26
ENSMUSG00000003721	3922.05	0.101817	0.167412	0.608182	0.543067	0.670853	Insig2
ENSMUSG00000104253	28.7163	0.402498	0.252951	1.59121	0.111562	0.187537	Gm37174
ENSMUSG00000054135	62.1476	0.854708	0.200107	4.27126	1.94375e-05	6.64478e-05	A430110L20Rik
ENSMUSG00000101791	0.225502	-1.5512	5.49323	-0.282384	0.777649	NA	2210011K15Rik
ENSMUSG00000081214	37.0489	-0.974391	0.424573	-2.29499	0.0217337	0.0448372	Rpl35a-ps2
ENSMUSG00000103260	1.648	0.136205	0.857566	0.158827	0.873805	0.92608	Gm8146
ENSMUSG00000041439	746.977	-0.671906	0.0936759	-7.17267	7.35473e-13	5.22702e-12	Mfsd6
ENSMUSG00000100302	0	NA	NA	NA	NA	NA	Gm29670
ENSMUSG00000100230	0	NA	NA	NA	NA	NA	Gm28650
ENSMUSG00000026514	1.69602	1.25544	0.98126	1.27942	0.200751	0.308004	Cnih3
ENSMUSG00000102276	0	NA	NA	NA	NA	NA	2900069G24Rik
ENSMUSG00000089888	0	NA	NA	NA	NA	NA	Gm16547
ENSMUSG00000089927	0	NA	NA	NA	NA	NA	Gm16539
ENSMUSG00000026102	622.594	-0.00784157	0.0792211	-0.0989835	0.921151	0.957983	Inpp1
ENSMUSG00000050625	16.215	3.91915	0.523692	7.48369	7.22654e-14	5.52635e-13	Ccdc121rt1
ENSMUSG00000041426	3128.89	1.51042	0.0867134	17.4186	5.96613e-68	5.87213e-66	Hibch
ENSMUSG00000089802	0	NA	NA	NA	NA	NA	Gm16107
ENSMUSG00000026339	1074.49	-0.416731	0.0702769	-5.92984	3.03222e-09	1.56316e-08	Ccdc93
ENSMUSG00000085857	0.307478	0	5.50229	0	1	NA	Gm15392
ENSMUSG00000083582	0.0442886	-0.179248	5.50229	-0.032577	0.974012	NA	Gm15393
ENSMUSG00000050534	0.348297	1.55661	4.14858	0.375216	0.7075	NA	Htr5b
ENSMUSG00000081130	0	NA	NA	NA	NA	NA	Gm8217
ENSMUSG00000043629	41.5478	0.335244	0.19664	1.70486	0.0882198	0.153369	1700019D03Rik
ENSMUSG00000026100	981.102	-1.66641	0.972622	-1.71332	0.0866535	0.15103	Mstn
ENSMUSG00000089334	0	NA	NA	NA	NA	NA	Gm24349
ENSMUSG00000047369	3.7851	0.463285	0.912352	0.507792	0.611599	0.728953	Dnah14
ENSMUSG00000001674	1005.86	-0.259686	0.0556768	-4.66417	3.09869e-06	1.16529e-05	Ddx18
ENSMUSG00000103100	0.0105737	-0.247974	5.50229	-0.0450675	0.964054	NA	Gm37664
ENSMUSG00000064970	1.93569	-0.148028	0.770919	-0.192016	0.84773	0.908313	Gm23690
ENSMUSG00000102006	0	NA	NA	NA	NA	NA	Gm28591
ENSMUSG00000102488	0	NA	NA	NA	NA	NA	Gm37920
ENSMUSG00000083584	0	NA	NA	NA	NA	NA	Gm15394
ENSMUSG00000060715	1.60409	1.57905	1.36731	1.15486	0.248148	0.365304	1700019A02Rik
ENSMUSG00000100913	0.114493	-0.267671	5.50074	-0.048661	0.961189	NA	Gm8392
ENSMUSG00002076253	0	NA	NA	NA	NA	NA	Gm55335
ENSMUSG00000099960	0	NA	NA	NA	NA	NA	Gm28590
ENSMUSG00000089274	0	NA	NA	NA	NA	NA	Gm24547
ENSMUSG00000103263	0	NA	NA	NA	NA	NA	Gm36982
ENSMUSG00000089190	0	NA	NA	NA	NA	NA	Gm25771
ENSMUSG00000099451	0	NA	NA	NA	NA	NA	Gm29192
ENSMUSG00000104180	0	NA	NA	NA	NA	NA	Gm37970
ENSMUSG00000100762	0	NA	NA	NA	NA	NA	Gm8403
ENSMUSG00000026222	1732.38	-1.09781	0.109003	-10.0714	7.39193e-24	1.08159e-22	Sp100
ENSMUSG00000100405	10.9934	-0.844982	0.51433	-1.64288	0.100408	0.171335	Gm28911
ENSMUSG00000100525	0	NA	NA	NA	NA	NA	Gm20058
ENSMUSG00000101495	0	NA	NA	NA	NA	NA	Gm28912
ENSMUSG00002075189	5.30174	-1.36221	0.61271	-2.22326	0.0261982	0.0529185	Gm55351
ENSMUSG00000004880	1257.99	-0.942825	0.0861922	-10.9386	7.53272e-28	1.38608e-26	Lbr
ENSMUSG00002075457	1.06919	-2.45913	1.37272	-1.79142	0.0732254	0.130332	Gm55354
ENSMUSG00000056699	0.438789	-1.01795	2.97112	-0.342614	0.731889	NA	Gm5533
ENSMUSG00000052760	278.371	-2.32705	0.197851	-11.7617	6.14994e-32	1.40934e-30	A630001G21Rik
ENSMUSG00000098634	0	NA	NA	NA	NA	NA	Mir8096
ENSMUSG00002076791	0	NA	NA	NA	NA	NA	Gm55355
ENSMUSG00000100217	0.876312	0	2.89648	0	1	1	9930111H07Rik
ENSMUSG00002075989	0	NA	NA	NA	NA	NA	Gm55356
ENSMUSG00000026098	190.524	-0.354353	0.134396	-2.63663	0.00837348	0.0190691	Pms1
ENSMUSG00000100763	0	NA	NA	NA	NA	NA	Gm28777
ENSMUSG00000026097	792.363	-0.186484	0.0766944	-2.43152	0.0150357	0.0321865	Ormdl1
ENSMUSG00000100679	484.584	0.354137	0.0911211	3.88645	0.000101722	0.000318058	Gm28778
ENSMUSG00000036707	8238.19	0.121692	0.0296669	4.10194	4.09694e-05	0.000134736	Cab39
ENSMUSG00000026223	3269.69	-0.725124	0.0837062	-8.66272	4.60635e-18	4.66293e-17	Itm2c
ENSMUSG00000026224	12.9835	2.06809	0.490463	4.2166	2.4801e-05	8.39234e-05	4933407L21Rik
ENSMUSG00000099767	13.7323	-1.49858	0.690079	-2.1716	0.0298858	0.0594586	Gm28884
ENSMUSG00000049608	135.66	-2.59968	0.348181	-7.46646	8.2384e-14	6.28084e-13	Gpr55
ENSMUSG00000100108	4.80498	-2.0184	1.20118	-1.68034	0.0928917	0.16038	Gm28100
ENSMUSG00000099342	8.55452	0.737544	0.611552	1.20602	0.22781	0.340862	Gm18180
ENSMUSG00000026096	1063.78	0.60041	0.0680491	8.82319	1.11247e-18	1.17573e-17	Osgepl1
ENSMUSG00000099913	3001.51	-0.00244094	0.050312	-0.048516	0.961305	0.984924	Gm28551
ENSMUSG00000101838	6.02579	-0.572389	0.538061	-1.0638	0.28742	0.411463	Gm18800
ENSMUSG00000036815	3.78721	-2.02882	1.068	-1.89964	0.0574802	0.105485	Dpp10
ENSMUSG00000102801	0	NA	NA	NA	NA	NA	Gm37478
ENSMUSG00000102681	0	NA	NA	NA	NA	NA	Gm37221
ENSMUSG00000077472	0	NA	NA	NA	NA	NA	Gm24791
ENSMUSG00000104410	0	NA	NA	NA	NA	NA	Gm37066
ENSMUSG00000102521	0	NA	NA	NA	NA	NA	Gm37781
ENSMUSG00000104205	0	NA	NA	NA	NA	NA	Gm37396
ENSMUSG00000102902	0	NA	NA	NA	NA	NA	Gm38263
ENSMUSG00000101985	0	NA	NA	NA	NA	NA	Gm28929
ENSMUSG00000101994	0	NA	NA	NA	NA	NA	Gm18875
ENSMUSG00000102940	0.0660041	0	5.50229	0	1	NA	Gm37551
ENSMUSG00000103914	0	NA	NA	NA	NA	NA	Gm38073
ENSMUSG00000065340	0	NA	NA	NA	NA	NA	Gm25578
ENSMUSG00000101006	0	NA	NA	NA	NA	NA	Gm28299
ENSMUSG00000102240	0	NA	NA	NA	NA	NA	Gm37717
ENSMUSG00000099574	0.0277175	1.12595	5.50229	0.204633	0.837859	NA	1700121L03Rik
ENSMUSG00000026095	3405.75	-0.0317892	0.0496431	-0.640356	0.521941	0.652147	Asnsd1
ENSMUSG00000117809	380.485	-0.212666	0.0938194	-2.26676	0.0234047	0.0479018	Gm50478
ENSMUSG00000100267	0	NA	NA	NA	NA	NA	Gm28779
ENSMUSG00000099450	0	NA	NA	NA	NA	NA	Gm6799
ENSMUSG00000100069	0.130418	-2.01061	5.48094	-0.366836	0.713741	NA	Gm6801
ENSMUSG00000026226	1.9707	1.71042	0.871776	1.96199	0.0497633	0.0930834	Spata3
ENSMUSG00000025920	1988.9	0.814808	0.0644259	12.6472	1.15898e-36	3.31717e-35	Stau2
ENSMUSG00000026227	1330.49	2.15714	0.153899	14.0166	1.23423e-44	5.10907e-43	2810459M11Rik
ENSMUSG00000089982	0	NA	NA	NA	NA	NA	Gm7568
ENSMUSG00000025939	1103.02	0.0160886	0.0671553	0.239573	0.810661	0.882241	Ube2w
ENSMUSG00000102457	1.95772	0.574501	0.618085	0.929486	0.352637	0.483385	Gm38342
ENSMUSG00000096141	4.16111	3.11963	0.98511	3.16679	0.00154133	0.0040327	Dnah7a
ENSMUSG00000026229	7968.62	0.375432	0.0512647	7.3234	2.41774e-13	1.78506e-12	Psmd1
ENSMUSG00000077274	1.41129	1.2069	1.66519	0.724781	0.468586	0.601692	Gm22786
ENSMUSG00002076105	0	NA	NA	NA	NA	NA	Gm55384
ENSMUSG00000026228	17.1459	1.55586	0.364895	4.26385	2.00934e-05	6.86128e-05	Htr2b
ENSMUSG00000103272	3.01668	0.388057	0.904016	0.429259	0.667735	0.77503	Gm37914
ENSMUSG00000094638	1839.79	0.270057	0.0739977	3.64953	0.000262716	0.000775535	Gm21972
ENSMUSG00000026094	1207.08	-1.49251	0.116327	-12.8303	1.10934e-37	3.31374e-36	Stk17b
ENSMUSG00000102405	0	NA	NA	NA	NA	NA	Gm37863
ENSMUSG00000026341	6094.34	-1.10231	0.0759775	-14.5083	1.07272e-47	5.07816e-46	Actr3
ENSMUSG00000102063	0	NA	NA	NA	NA	NA	Gm28706
ENSMUSG00000079658	2385.41	0.0747717	0.0566881	1.319	0.187168	0.290702	Eloc
ENSMUSG00000097744	0.856999	1.09421	1.91668	0.570889	0.568075	0.691752	D030040B21Rik
ENSMUSG00000100959	1.09445	1.58148	1.64538	0.961162	0.336471	0.465822	Idi1-ps5
ENSMUSG00000026342	1878.56	0.0762951	0.0794827	0.959895	0.337108	0.466422	Slc35f5
ENSMUSG00000025940	2151.67	0.99437	0.0533917	18.6241	2.05069e-77	2.84828e-75	Tmem70
ENSMUSG00000101015	0	NA	NA	NA	NA	NA	Gm18444
ENSMUSG00000026343	201.413	-2.5769	0.164921	-15.625	4.91713e-55	3.13619e-53	Gpr39
ENSMUSG00000025779	153.174	-1.00579	0.137053	-7.33869	2.15687e-13	1.59971e-12	Ly96
ENSMUSG00000100093	0.0211474	-0.660132	5.50229	-0.119974	0.904504	NA	Gm29649
ENSMUSG00000091020	11.368	-0.0151925	0.542276	-0.0280161	0.977649	0.996737	Gm5828
ENSMUSG00000026344	29.1779	-0.414656	0.331037	-1.2526	0.210353	0.319441	Lypd1
ENSMUSG00000101640	0.107162	0	5.50229	0	1	NA	Gm28376
ENSMUSG00000104133	0	NA	NA	NA	NA	NA	4921511E07Rik
ENSMUSG00000042686	6963.38	0.473895	0.205034	2.3113	0.0208162	0.0431299	Jph1
ENSMUSG00000100110	2.61912	0	1.32047	0	1	1	Gm28783
ENSMUSG00000025777	366.874	-0.0891016	0.286989	-0.310471	0.756203	0.842305	Gdap1
ENSMUSG00000099899	0.483746	0	3.30268	0	1	NA	Gm28784
ENSMUSG00000100272	0	NA	NA	NA	NA	NA	Gm28785
ENSMUSG00000100398	0.225831	-1.5758	5.49247	-0.286903	0.774187	NA	Gm5251
ENSMUSG00000101589	7.27858	-0.696846	0.514763	-1.35372	0.175825	0.275777	Rbm6-ps1
ENSMUSG00000102048	0.0314164	0	5.50229	0	1	NA	Gm6075
ENSMUSG00000089534	0	NA	NA	NA	NA	NA	Gm25166
ENSMUSG00000042807	184.139	0.446679	0.140111	3.18803	0.00143247	0.00376842	Hecw2
ENSMUSG00000067780	95.112	-0.129599	0.19031	-0.68099	0.495878	0.627078	Pi15
ENSMUSG00000100053	2.6449	0.974252	0.702257	1.38732	0.165345	0.261861	Gm28154
ENSMUSG00000098443	0	NA	NA	NA	NA	NA	Mir7681
ENSMUSG00000087949	0.0144354	-0.247974	5.50229	-0.0450675	0.964054	NA	Gm24251
ENSMUSG00000102868	0.0150723	-0.247974	5.50229	-0.0450675	0.964054	NA	Gm37633
ENSMUSG00000119657	0.0583933	-1.58356	5.49223	-0.288328	0.773096	NA	Gm25829
ENSMUSG00000085125	1.50432	2.18613	1.164	1.87811	0.0603659	0.110187	Gm16070
ENSMUSG00000025776	48.5977	1.48419	0.228284	6.5015	7.95245e-11	4.7427e-10	Crispld1
ENSMUSG00000099895	0	NA	NA	NA	NA	NA	Gm28153
ENSMUSG00000100554	2.04855	-0.17967	1.36938	-0.131206	0.895613	0.941262	Gm7690
ENSMUSG00000099473	0	NA	NA	NA	NA	NA	Gm18775
ENSMUSG00000099591	0	NA	NA	NA	NA	NA	Gm17969
ENSMUSG00000109887	0	NA	NA	NA	NA	NA	Gm28756
ENSMUSG00000102001	0	NA	NA	NA	NA	NA	Gm28755
ENSMUSG00000101717	0	NA	NA	NA	NA	NA	Gm45784
ENSMUSG00000025983	15.0614	3.09842	0.546092	5.6738	1.39662e-08	6.78039e-08	Ccdc150
ENSMUSG00000025774	0.074763	0.806693	5.5006	0.146655	0.883404	NA	Crisp4
ENSMUSG00000070977	0	NA	NA	NA	NA	NA	Defb44-ps
ENSMUSG00000073735	0.0930579	2.64552	5.46987	0.483652	0.628633	NA	Defb18
ENSMUSG00000041303	771.909	0.17087	0.0644214	2.65237	0.00799279	0.0182714	Gtf3c3
ENSMUSG00000109809	0.215186	1.29834	5.1961	0.249869	0.802689	NA	Gm34066
ENSMUSG00000049690	47.7336	-0.0844445	0.234279	-0.360444	0.718515	0.813719	Nckap5
ENSMUSG00000067773	0.200893	-3.36895	5.46087	-0.616925	0.537284	NA	Defb41
ENSMUSG00000101685	0.332215	-1.59232	3.6086	-0.441257	0.659027	NA	Gm17837
ENSMUSG00000101306	0	NA	NA	NA	NA	NA	Gm5252
ENSMUSG00000104519	0.624572	-1.20867	2.35346	-0.513571	0.607552	NA	Gm37161
ENSMUSG00000088800	0	NA	NA	NA	NA	NA	Gm24075
ENSMUSG00000102723	0	NA	NA	NA	NA	NA	Gm37936
ENSMUSG00000101644	0	NA	NA	NA	NA	NA	Gm28343
ENSMUSG00000103824	0	NA	NA	NA	NA	NA	Gm38177
ENSMUSG00000099433	0	NA	NA	NA	NA	NA	Gm28344
ENSMUSG00000101600	0	NA	NA	NA	NA	NA	4930599A14Rik
ENSMUSG00000089787	0	NA	NA	NA	NA	NA	Gm15825
ENSMUSG00000022995	1784.85	1.16262	0.121971	9.53191	1.54415e-21	1.97898e-20	Enah
ENSMUSG00000101385	0	NA	NA	NA	NA	NA	Gm5261
ENSMUSG00000103722	0.127593	1.63618	5.50042	0.297465	0.766111	NA	2700078F05Rik
ENSMUSG00000103317	0.231585	2.01875	5.48666	0.367937	0.71292	NA	Gm38359
ENSMUSG00000102950	0.0710391	-0.247984	5.50229	-0.0450693	0.964052	NA	Gm37018
ENSMUSG00000042596	0	NA	NA	NA	NA	NA	Tfap2d
ENSMUSG00000102760	0.0556754	0	5.50229	0	1	NA	Gm37258
ENSMUSG00000100720	0.519658	-0.320879	2.64436	-0.121345	0.903418	NA	Gm10075
ENSMUSG00000073678	661.857	-1.41256	0.119211	-11.8492	2.17195e-32	5.07506e-31	Pgap1
ENSMUSG00000103379	0.0300072	1.12595	5.50229	0.204633	0.837859	NA	Gm37177
ENSMUSG00000104136	0.216154	0	5.50229	0	1	NA	Gm36955
ENSMUSG00000101130	0.130266	1.18958	5.48682	0.216806	0.82836	NA	Gm19637
ENSMUSG00000026511	2424.95	-0.221709	0.0571209	-3.8814	0.000103855	0.000324356	Srp9
ENSMUSG00000103018	0	NA	NA	NA	NA	NA	Gm17968
ENSMUSG00000091013	0.0150561	0.645067	5.50229	0.117236	0.906673	NA	Vmn1r1
ENSMUSG00000036155	779.027	-0.0531202	0.14073	-0.377463	0.70583	0.803332	Mgat5
ENSMUSG00000104039	0.0712107	-0.660142	5.50229	-0.119976	0.904502	NA	Gm37772
ENSMUSG00000038633	3264.99	0.3191	0.0744747	4.28467	1.83009e-05	6.27661e-05	Degs1
ENSMUSG00000104378	2.91895	1.15031	0.807368	1.42476	0.154226	0.246941	Gm37510
ENSMUSG00000099471	85.6224	-0.817195	0.218007	-3.74849	0.000177906	0.000536639	Gm8451
ENSMUSG00000106307	0.0291967	-0.660132	5.50229	-0.119974	0.904504	NA	Gm23370
ENSMUSG00000100147	67.6373	1.24505	0.32613	3.81765	0.000134727	0.000413924	1700047M11Rik
ENSMUSG00002075922	0.0291967	-0.660132	5.50229	-0.119974	0.904504	NA	Gm23370
ENSMUSG00000065687	0	NA	NA	NA	NA	NA	Gm23734
ENSMUSG00000103390	0.0366471	-1.05634	5.50164	-0.192005	0.847738	NA	Gm38301
ENSMUSG00000026594	665.012	-1.18592	0.173653	-6.82925	8.53613e-12	5.57037e-11	Ralgps2
ENSMUSG00000025927	7.92142	-6.83043	5.43456	-1.25685	0.208808	0.317684	Tfap2b
ENSMUSG00000100538	0	NA	NA	NA	NA	NA	Gm28340
ENSMUSG00000101117	0	NA	NA	NA	NA	NA	Gm28341
ENSMUSG00000100204	3.05949	-0.540517	1.01924	-0.530314	0.595894	0.715879	Gm4849
ENSMUSG00002076883	0	NA	NA	NA	NA	NA	Gm55451
ENSMUSG00000102597	0	NA	NA	NA	NA	NA	Gm38382
ENSMUSG00000101964	0.879807	-1.27818	1.1565	-1.10522	0.269066	0.39005	Gm28693
ENSMUSG00000047539	1125.35	0.200023	0.0559621	3.57425	0.000351228	0.00101621	Fbxo28
ENSMUSG00000097260	0.348762	1.24383	2.48759	0.500014	0.617065	NA	Gm5706
ENSMUSG00000073482	1.52069	1.61863	1.25929	1.28535	0.198669	0.305357	Gm10517
ENSMUSG00000033544	134.011	2.17925	0.181796	11.9873	4.14237e-33	1.00215e-31	Angptl1
ENSMUSG00000103303	0.517479	-3.29778	2.51691	-1.31025	0.190111	NA	Gm37802
ENSMUSG00000102960	0.50996	-2.8016	3.22555	-0.868565	0.385085	NA	Gm37943
ENSMUSG00000101905	1.02337	-1.86816	1.35636	-1.37733	0.168409	0.265837	4930439D14Rik
ENSMUSG00000101768	0.712713	-1.07882	2.87408	-0.375363	0.707391	0.804507	Gm28694
ENSMUSG00000103325	1.933	-1.57397	1.04053	-1.51266	0.130366	0.213943	Gm10531
ENSMUSG00000026347	15.1922	-1.69941	0.487535	-3.48571	0.00049083	0.00139215	Tmem163
ENSMUSG00000026348	539.843	-0.477603	0.660913	-0.722642	0.4699	0.602898	Acmsd
ENSMUSG00000102014	23.8294	1.11604	0.471025	2.36938	0.0178181	0.0375116	2900009J06Rik
ENSMUSG00000026510	927.988	0.599483	0.0755744	7.93236	2.15016e-15	1.84256e-14	Trp53bp2
ENSMUSG00000062590	239.236	0.658682	0.135066	4.87672	1.07863e-06	4.28475e-06	Armc9
ENSMUSG00000087538	1.7601	-3.99365	1.29207	-3.09089	0.00199557	0.00512221	Gm16341
ENSMUSG00000079445	30.6201	-2.38582	0.442958	-5.38612	7.19967e-08	3.25669e-07	B3gnt7
ENSMUSG00000099644	0.202809	-2.19148	4.33085	-0.506016	0.612845	NA	Gm28626
ENSMUSG00000043760	186.038	3.27114	0.296188	11.0441	2.33977e-28	4.45207e-27	Pkhd1
ENSMUSG00000091806	0	NA	NA	NA	NA	NA	Gm5258
ENSMUSG00000101853	0.030148	1.12595	5.50229	0.204633	0.837859	NA	Gm28627
ENSMUSG00000104095	0.134222	1.12593	5.50229	0.204629	0.837862	NA	Gm37315
ENSMUSG00000089914	0	NA	NA	NA	NA	NA	4930486I03Rik
ENSMUSG00000090142	8.98841	-0.643696	0.509144	-1.26427	0.206133	0.314392	Gm15795
ENSMUSG00000070175	0.399113	0	5.50229	0	1	NA	Gm24162
ENSMUSG00000099906	455.985	0	1.14575	0	1	1	Lincmd1
ENSMUSG00000065559	0.946222	0	2.41543	0	1	1	Mir206
ENSMUSG00000065480	26.4217	0	1.15571	0	1	1	Mir133b
ENSMUSG00000025929	1.10061	-5.50433	1.83781	-2.99504	0.00274407	0.00684629	Il17a
ENSMUSG00000026349	2326.63	-0.0535317	0.0560207	-0.955569	0.33929	0.468872	Ccnt2
ENSMUSG00000041872	1.11702	-0.84187	1.58126	-0.532405	0.594445	0.714452	Il17f
ENSMUSG00000052331	930.556	-0.778391	0.108174	-7.19573	6.21267e-13	4.43725e-12	Ankrd44
ENSMUSG00000026234	10265.9	-0.208649	0.0453012	-4.60581	4.1087e-06	1.52334e-05	Ncl
ENSMUSG00000101674	0.0592039	0.301636	5.50229	0.0548201	0.956282	NA	4930444A19Rik
ENSMUSG00000102503	1.39996	0.452509	1.09112	0.414721	0.678346	0.783094	Gm37370
ENSMUSG00000064837	11.7366	0.406758	0.449422	0.905069	0.365429	0.496789	Snora75
ENSMUSG00002075552	0	NA	NA	NA	NA	NA	Gm55461
ENSMUSG00000104627	7.34623	0.46421	0.504677	0.919815	0.357669	0.488619	Mir3535
ENSMUSG00000102642	0.207405	0.265341	4.44722	0.0596645	0.952423	NA	A130048G24Rik
ENSMUSG00002076827	5.49816	0.492747	0.685823	0.718475	0.472464	0.605365	Gm55462
ENSMUSG00000064823	0.077726	1.12594	5.50229	0.204631	0.83786	NA	Snord82
ENSMUSG00000073627	35.3029	0.18135	0.309025	0.586846	0.557307	0.682956	C130036L24Rik
ENSMUSG00000026509	5086.46	0.0332738	0.0702145	0.473888	0.63558	0.749213	Capn2
ENSMUSG00000110510	0.214393	0.645039	5.50229	0.117231	0.906677	NA	Gm45908
ENSMUSG00000102234	3.62452	2.50591	0.875758	2.86141	0.00421755	0.0101903	Gm37885
ENSMUSG00000104415	1.58118	4.00236	1.58378	2.52708	0.0115014	0.0253709	Gm37069
ENSMUSG00000026237	0.604378	1.10279	2.0919	0.527171	0.598075	NA	Nmur1
ENSMUSG00000036574	0.416528	3.90892	3.18511	1.22725	0.21973	NA	Tex44
ENSMUSG00000101328	0.115128	0.232889	5.50229	0.0423259	0.966239	NA	Rpl30-ps6
ENSMUSG00000051590	49.4965	1.51676	0.313075	4.84473	1.26785e-06	4.99943e-06	Map3k19
ENSMUSG00000041859	603.427	-1.50854	0.143483	-10.5137	7.46998e-26	1.22612e-24	Mcm3
ENSMUSG00000099714	0.0327619	1.12595	5.50229	0.204633	0.837859	NA	Gm20587
ENSMUSG00000102121	0	NA	NA	NA	NA	NA	Gm28065
ENSMUSG00000088858	0	NA	NA	NA	NA	NA	Gm24723
ENSMUSG00000097934	1.97199	0.400148	0.918242	0.435776	0.662999	0.771215	6720483E21Rik
ENSMUSG00000026592	1.35764	1.39484	1.08582	1.2846	0.198931	0.305709	Tex35
ENSMUSG00000109913	0	NA	NA	NA	NA	NA	Gm30694
ENSMUSG00000025982	8894.64	-0.182205	0.0454124	-4.01223	6.0147e-05	0.000193185	Sf3b1
ENSMUSG00000103030	12.3844	0.424268	0.48248	0.879347	0.379213	0.51121	E330011M16Rik
ENSMUSG00000026238	7280.87	-0.307276	0.0651817	-4.71414	2.42729e-06	9.27462e-06	Ptma
ENSMUSG00000025931	78.1703	-0.710415	0.172965	-4.10727	4.0037e-05	0.000131812	Paqr8
ENSMUSG00000077314	0	NA	NA	NA	NA	NA	Gm24171
ENSMUSG00000100929	0.138712	-0.660153	5.50229	-0.119978	0.904501	NA	Gm28064
ENSMUSG00000041809	68.6899	1.63719	0.199251	8.21672	2.09145e-16	1.91777e-15	Efhc1
ENSMUSG00000026239	620.041	-0.0796137	0.0725647	-1.09714	0.27258	0.394328	Pde6d
ENSMUSG00000102927	0.623721	0	2.92878	0	1	NA	Gm37152
ENSMUSG00000025981	1828.07	0.653719	0.145878	4.48128	7.41961e-06	2.66564e-05	Coq10b
ENSMUSG00000101122	59.8977	0.606955	0.247014	2.45717	0.0140035	0.0301942	Gm17971
ENSMUSG00000041779	725.449	-1.00563	0.0907561	-11.0806	1.55884e-28	2.9974e-27	Tram2
ENSMUSG00000099971	0.0810603	0.645057	5.50229	0.117234	0.906674	NA	Gm28287
ENSMUSG00000100819	7.59904	1.35658	0.61104	2.22012	0.0264107	0.0532849	Gm2693
ENSMUSG00000036104	2386.47	0.204539	0.0559869	3.65333	0.000258862	0.0007649	Rab3gap1
ENSMUSG00000025933	149.058	0.30295	0.140223	2.16049	0.0307347	0.060926	Tmem14a
ENSMUSG00000102633	0.130572	1.56803	5.50169	0.285009	0.775637	NA	Gm38224
ENSMUSG00000026240	599.015	-0.00403964	0.0628149	-0.0643101	0.948723	0.976599	Cops7b
ENSMUSG00002075077	0	NA	NA	NA	NA	NA	Gm55476
ENSMUSG00000103609	0.479891	3.38772	2.7511	1.2314	0.218172	NA	Gm37022
ENSMUSG00000070565	668.355	0.141253	0.10647	1.32669	0.184611	0.287318	Rasal2
ENSMUSG00000026241	3.60361	-5.10415	1.12326	-4.54407	5.51792e-06	2.01523e-05	Nppc
ENSMUSG00000102326	0.352765	-0.444513	2.86163	-0.155336	0.876557	NA	Gm37788
ENSMUSG00000102391	0.0878442	-0.660142	5.50229	-0.119976	0.904502	NA	Gm37578
ENSMUSG00000087632	1.29642	-0.861364	1.43136	-0.601779	0.547321	0.674495	Gm6058
ENSMUSG00000103808	0	NA	NA	NA	NA	NA	Gm37060
ENSMUSG00000025980	15749.5	1.20682	0.0841259	14.3453	1.13938e-46	5.11915e-45	Hspd1
ENSMUSG00000049881	325.975	-0.297867	0.0913046	-3.26235	0.00110493	0.00296432	2810025M15Rik
ENSMUSG00000073676	3763.12	0.673437	0.0705615	9.54397	1.37469e-21	1.76926e-20	Hspe1
ENSMUSG00000100736	0.0490765	-1.34166	5.49912	-0.243977	0.807249	NA	Gm5147
ENSMUSG00000089670	7.20134	0.855205	0.494882	1.7281	0.0839707	0.146934	Gm16581
ENSMUSG00000025934	26059.8	1.64009	0.159925	10.2554	1.11894e-24	1.71329e-23	Gsta3
ENSMUSG00000099343	0.542611	-3.31682	2.96474	-1.11876	0.263245	NA	Gm28836
ENSMUSG00000096375	0.241102	-0.726861	3.73713	-0.194497	0.845787	NA	Gm7094
ENSMUSG00000036086	422.177	-0.0454448	0.102312	-0.44418	0.656913	0.766893	Zranb3
ENSMUSG00000099760	21.208	-1.20613	0.529058	-2.27977	0.0226213	0.0464513	Gm28800
ENSMUSG00000104164	7.04182	-0.914471	0.682008	-1.34085	0.179969	0.281277	Gm38248
ENSMUSG00000058603	66.8626	-0.714951	0.267491	-2.6728	0.00752206	0.0173102	Rpl28-ps1
ENSMUSG00000102782	0.179918	0	5.50229	0	1	NA	Gm37625
ENSMUSG00000103999	0.0890879	1.12594	5.50229	0.204631	0.83786	NA	Gm38026
ENSMUSG00000025936	217.871	-3.47085	0.738743	-4.69832	2.62315e-06	9.98118e-06	Gm4956
ENSMUSG00000033488	778.383	0.429591	0.0907271	4.73498	2.19078e-06	8.40732e-06	Cryzl2
ENSMUSG00000087093	0.186629	2.17624	5.27323	0.412696	0.67983	NA	Gm15486
ENSMUSG00000093963	0.293725	-3.52225	5.45958	-0.64515	0.51883	NA	Gm21909
ENSMUSG00000067750	11.0335	-5.89366	2.25777	-2.61039	0.00904395	0.0204395	Khdc1a
ENSMUSG00000086194	0.484361	-4.64037	4.37829	-1.05986	0.289209	NA	Gm16329
ENSMUSG00000094436	0.311194	-3.67663	5.4584	-0.673572	0.500584	NA	Gm16327
ENSMUSG00000041722	0.564648	-2.43642	2.6767	-0.910235	0.362699	NA	Khdc1c
ENSMUSG00000025979	1854.79	0.22911	0.0492675	4.65032	3.31427e-06	1.24209e-05	Mob4
ENSMUSG00000085507	0.0317212	-1.01546	5.50184	-0.184567	0.853569	NA	Gm2709
ENSMUSG00000061863	17.4362	0.438442	0.403045	1.08782	0.276674	0.39909	Gm6822
ENSMUSG00000094926	0	NA	NA	NA	NA	NA	Gm16533
ENSMUSG00000085079	0.237083	-2.12462	4.28339	-0.496014	0.619885	NA	Khdc1b
ENSMUSG00000085679	0.0291655	0	5.50229	0	1	NA	Gm16328
ENSMUSG00000053333	855.528	0.24713	0.08505	2.9057	0.00366427	0.00894476	Dis3l2
ENSMUSG00000100225	0	NA	NA	NA	NA	NA	Gm29097
ENSMUSG00000100768	0.0708114	1.12594	5.50229	0.204631	0.83786	NA	Gm29055
ENSMUSG00000104121	0.326368	-2.83955	3.15133	-0.901066	0.367553	NA	Gm37485
ENSMUSG00000102383	0	NA	NA	NA	NA	NA	Gm38142
ENSMUSG00000104400	0	NA	NA	NA	NA	NA	Gm38010
ENSMUSG00000102293	0.808803	-0.587197	1.5207	-0.386135	0.699397	0.798402	Gm37541
ENSMUSG00000102649	11.7747	0.284952	0.351786	0.810015	0.417931	0.55092	Gm38021
ENSMUSG00000084106	152.386	-0.614487	0.131721	-4.66508	3.08493e-06	1.16059e-05	Gm6136
ENSMUSG00000102571	4.11814	0.425254	0.671469	0.633319	0.526525	0.656316	Gm37967
ENSMUSG00000099401	0	NA	NA	NA	NA	NA	Gm28375
ENSMUSG00000102956	0.40744	0.953505	3.19989	0.297981	0.765718	NA	Gm37017
ENSMUSG00000103984	8.23024	0.0339346	0.387787	0.0875083	0.930268	0.964093	Gm37447
ENSMUSG00000025978	135.199	-0.283353	0.12588	-2.25098	0.0243867	0.0496112	Rftn2
ENSMUSG00000097649	13.4332	-0.94022	0.463037	-2.03055	0.0423008	0.0807834	Gm10561
ENSMUSG00000046994	460.318	3.29046e-05	0.0773696	0.000425291	0.999661	1	Mars2
ENSMUSG00000101940	5.49058	0.56496	0.566424	0.997415	0.318563	0.446383	Akp-ps1
ENSMUSG00000101625	0.0277175	1.12595	5.50229	0.204633	0.837859	NA	Gm29371
ENSMUSG00000026246	2.52684	-2.90154	2.39868	-1.20964	0.226416	0.339185	Alppl2
ENSMUSG00000079440	0.0257135	-0.660132	5.50229	-0.119974	0.904504	NA	Alpi
ENSMUSG00000100940	0	NA	NA	NA	NA	NA	Gm29372
ENSMUSG00000028033	499.27	-0.710118	0.205816	-3.45026	0.000560039	0.00157377	Kcnq5
ENSMUSG00000036500	0.0152551	0.645067	5.50229	0.117236	0.906673	NA	Akp3
ENSMUSG00000099839	0.0286978	-0.660132	5.50229	-0.119974	0.904504	NA	Gm29374
ENSMUSG00000104138	0.0954375	0	5.50229	0	1	NA	Gm36949
ENSMUSG00000082935	30.6103	-0.436995	0.225006	-1.94215	0.0521195	0.0968749	Gm7658
ENSMUSG00000103748	0.0509616	0	5.50229	0	1	NA	Gm38243
ENSMUSG00000025977	2.06238	1.17271	1.24023	0.945561	0.344373	0.474625	Boll
ENSMUSG00000100215	33.755	-0.13006	0.231813	-0.561056	0.57476	0.697316	Gm8292
ENSMUSG00000101945	0.252251	-0.895972	3.73955	-0.239593	0.810645	NA	Btf3-ps17
ENSMUSG00000101085	0.225757	0	5.08018	0	1	NA	Gm8531
ENSMUSG00000038349	335.507	0.0547464	0.102952	0.531768	0.594886	0.714856	Plcl1
ENSMUSG00000102145	0.786538	-0.261374	1.70579	-0.153228	0.878219	0.928868	Gm38056
ENSMUSG00000100309	14.0441	-0.0658471	0.358121	-0.183868	0.854117	0.912755	Gm6644
ENSMUSG00000056211	2704.69	0.213806	0.0457076	4.6777	2.90108e-06	1.09625e-05	R3hdm1
ENSMUSG00000102831	0.278124	-0.660174	5.50229	-0.119982	0.904498	NA	Gm37382
ENSMUSG00000101535	0	NA	NA	NA	NA	NA	Gm29383
ENSMUSG00000099950	2.29283	0	1.80038	0	1	1	9130227L01Rik
ENSMUSG00000104239	0.125516	1.12594	5.50229	0.20463	0.837861	NA	Gm37588
ENSMUSG00000102491	0	NA	NA	NA	NA	NA	Gm36986
ENSMUSG00000102179	0.0687884	0	5.50229	0	1	NA	Gm37868
ENSMUSG00000103497	0.211982	0	5.50229	0	1	NA	Gm37407
ENSMUSG00000100372	0	NA	NA	NA	NA	NA	1700003I22Rik
ENSMUSG00000065520	0	NA	NA	NA	NA	NA	Mir128-1
ENSMUSG00000100944	0.14025	-1.09436	3.99936	-0.273635	0.784365	NA	Gm28900
ENSMUSG00000101332	0	NA	NA	NA	NA	NA	Gm28240
ENSMUSG00000045336	0.178429	3.5857	5.45506	0.657317	0.510977	NA	Hsfy2
ENSMUSG00000026247	2.18627	-0.669709	1.11037	-0.603138	0.546417	0.673836	Ecel1
ENSMUSG00000026353	4635.9	0.173797	0.0577982	3.00697	0.0026387	0.00660447	Ubxn4
ENSMUSG00000036480	4.40119	2.87935	1.0754	2.67747	0.00741806	0.0170968	Prss56
ENSMUSG00000026589	2271.74	-0.0340437	0.0953628	-0.356992	0.721098	0.815891	Sec16b
ENSMUSG00000103021	0	NA	NA	NA	NA	NA	Gm37682
ENSMUSG00000103501	0	NA	NA	NA	NA	NA	Gm7412
ENSMUSG00000026354	4.34754	-1.83813	0.722639	-2.54363	0.0109707	0.0243258	Lct
ENSMUSG00000102245	0.0968316	-2.31635	5.47466	-0.423104	0.672219	NA	Gm34423
ENSMUSG00000103962	0	NA	NA	NA	NA	NA	Gm38213
ENSMUSG00000102789	0	NA	NA	NA	NA	NA	Gm38256
ENSMUSG00000004031	13.9182	-0.172661	0.466326	-0.370259	0.71119	0.807652	Brinp2
ENSMUSG00000026251	241.205	-2.54391	0.614064	-4.14275	3.43166e-05	0.000113828	Chrnd
ENSMUSG00000026355	823.021	-1.36568	0.163276	-8.36428	6.04824e-17	5.73231e-16	Mcm6
ENSMUSG00000038331	55.023	-0.10856	0.20938	-0.518481	0.604123	0.722971	Satb2
ENSMUSG00000087022	4.49689	-0.639373	0.839552	-0.761564	0.44632	0.579465	9130024F11Rik
ENSMUSG00000104310	0	NA	NA	NA	NA	NA	Gm4081
ENSMUSG00002075847	0	NA	NA	NA	NA	NA	Gm55536
ENSMUSG00000099945	0.0301123	1.12595	5.50229	0.204633	0.837859	NA	1700126A01Rik
ENSMUSG00000101429	0.565741	-0.660154	3.86002	-0.171024	0.864205	NA	BC055402
ENSMUSG00000101129	1.46035	0.303065	1.59358	0.190178	0.849169	0.909296	Gm5254
ENSMUSG00000097519	2.22614	-4.17553	1.04285	-4.00394	6.22957e-05	0.000199852	4930558J18Rik
ENSMUSG00000038323	659.39	-0.181731	0.0916038	-1.98388	0.0472688	0.0890075	1700066M21Rik
ENSMUSG00000026356	3398.14	0.132122	0.0478652	2.7603	0.00577485	0.0135935	Dars
ENSMUSG00000088196	0	NA	NA	NA	NA	NA	Gm23902
ENSMUSG00000100152	0	NA	NA	NA	NA	NA	Gm29598
ENSMUSG00000100941	0	NA	NA	NA	NA	NA	Gm29597
ENSMUSG00000088432	0	NA	NA	NA	NA	NA	Gm25384
ENSMUSG00000026253	250.566	-0.660125	1.1483	-0.574871	0.565378	0.690034	Chrng
ENSMUSG00000100078	76.9766	-0.320334	0.188629	-1.69822	0.0894657	0.155298	Gm6170
ENSMUSG00000045382	482.14	-1.22484	0.166765	-7.34475	2.06142e-13	1.5319e-12	Cxcr4
ENSMUSG00000099403	0	NA	NA	NA	NA	NA	Gm29599
ENSMUSG00000097283	0.17255	-1.03206	5.50176	-0.187588	0.8512	NA	Gm26686
ENSMUSG00000064737	0	NA	NA	NA	NA	NA	Gm23056
ENSMUSG00000048495	260.175	0.169686	0.0927098	1.83029	0.0672063	0.12102	Tyw5
ENSMUSG00000025971	796.683	0.635562	0.0812268	7.82454	5.09535e-15	4.24281e-14	Maip1
ENSMUSG00000077776	0	NA	NA	NA	NA	NA	Gm22371
ENSMUSG00002076848	0	NA	NA	NA	NA	NA	Gm55546
ENSMUSG00000101826	0	NA	NA	NA	NA	NA	Gm8581
ENSMUSG00000102685	0.116662	0	5.50229	0	1	NA	Gm37373
ENSMUSG00000101151	0.695964	0	3.03474	0	1	1	Gm17929
ENSMUSG00000042581	19.7075	-0.0532632	0.251156	-0.212073	0.83205	0.897366	Thsd7b
ENSMUSG00000103742	0	NA	NA	NA	NA	NA	Gm38240
ENSMUSG00000103637	0	NA	NA	NA	NA	NA	Gm38330
ENSMUSG00000104130	0	NA	NA	NA	NA	NA	Gm36951
ENSMUSG00000089648	2.31075	-0.796635	0.733871	-1.08552	0.277689	0.400239	Gm15790
ENSMUSG00000094122	11.528	-0.877209	0.409398	-2.14268	0.0321389	0.063443	Rpl31-ps9
ENSMUSG00000102800	0	NA	NA	NA	NA	NA	Gm37479
ENSMUSG00000103803	0.110692	2.89547	5.46496	0.529826	0.596233	NA	Gm37064
ENSMUSG00000103281	0	NA	NA	NA	NA	NA	Gm37278
ENSMUSG00000100623	0.0762492	0	5.50229	0	1	NA	Gm29428
ENSMUSG00000086633	0.0481838	0	5.50229	0	1	NA	Gm16081
ENSMUSG00000026401	9.72036	-0.102071	0.332501	-0.306979	0.758859	0.84437	Cd55b
ENSMUSG00000087691	0	NA	NA	NA	NA	NA	Cd55os
ENSMUSG00000086825	973.764	-0.794634	0.157836	-5.03456	4.7894e-07	1.98376e-06	Gm15675
ENSMUSG00000090533	0	NA	NA	NA	NA	NA	Gm8214
ENSMUSG00000103305	0.095866	-1.56795	5.49271	-0.28546	0.775292	NA	Gm34068
ENSMUSG00000026399	3368.51	-0.777805	0.14471	-5.37493	7.66135e-08	3.45582e-07	Cd55
ENSMUSG00000104007	0	NA	NA	NA	NA	NA	Gm38332
ENSMUSG00000085526	4.19812	0.695758	0.629827	1.10468	0.269297	0.390281	Gm16083
ENSMUSG00000102139	0.712868	0.568771	1.98882	0.285984	0.77489	0.856067	Gm37109
ENSMUSG00000102743	0.0305102	1.12595	5.50229	0.204633	0.837859	NA	Gm38108
ENSMUSG00000103751	0.147261	-0.660158	5.50229	-0.119979	0.9045	NA	Gm37283
ENSMUSG00000039384	962.366	0.0254786	0.151184	0.168528	0.866168	0.920964	Dusp10
ENSMUSG00000044854	29.1203	0.735105	0.299649	2.45322	0.0141584	0.0304776	1700056E22Rik
ENSMUSG00000102682	0.0305102	1.12595	5.50229	0.204633	0.837859	NA	Gm37223
ENSMUSG00000102794	0.149187	-0.908625	5.48428	-0.165678	0.86841	NA	Gm37712
ENSMUSG00000104419	0.291995	-0.440234	3.708	-0.118726	0.905493	NA	2900092O11Rik
ENSMUSG00000101574	2.03876	-1.70756	1.31062	-1.30286	0.192622	0.297686	1700112H15Rik
ENSMUSG00000089057	0	NA	NA	NA	NA	NA	Gm23349
ENSMUSG00000103308	5.35702	-1.35184	0.689134	-1.96165	0.0498031	0.093145	Gm37800
ENSMUSG00000102606	9.9297	-0.929445	0.285846	-3.25156	0.00114772	0.00306864	Rpl21-ps1
ENSMUSG00000103314	9.19862	-0.81841	0.307195	-2.66413	0.00771871	0.0177195	Gm38358
ENSMUSG00000092578	0	NA	NA	NA	NA	NA	4930488B22Rik
ENSMUSG00000042554	0.361901	0.522743	4.13168	0.126521	0.89932	NA	Zp3r
ENSMUSG00000064395	0	NA	NA	NA	NA	NA	Gm23623
ENSMUSG00000039377	243.449	-0.703185	0.143433	-4.90254	9.46053e-07	3.79058e-06	Hlx
ENSMUSG00000102158	12.1145	-0.09179	0.549637	-0.167001	0.867369	0.921632	Gm34342
ENSMUSG00000026254	2653.02	0.033452	0.051547	0.648962	0.516363	0.646949	Eif4e2
ENSMUSG00000101468	1.89128	-0.603887	1.70677	-0.353819	0.723474	0.817923	Gm7761
ENSMUSG00000026405	13143.1	-0.308557	0.341601	-0.903268	0.366384	0.497734	C4bp
ENSMUSG00000101227	10.7575	1.13119	0.541066	2.09067	0.0365575	0.0710481	Gm29506
ENSMUSG00000026621	6466.28	0.924626	0.149411	6.18846	6.0753e-10	3.34337e-09	Mtarc1
ENSMUSG00000088318	0.258366	-0.660156	4.96473	-0.132969	0.894218	NA	Gm26187
ENSMUSG00000073730	59.711	3.39826	0.635889	5.34411	9.0863e-08	4.06573e-07	Ppp1r14bl
ENSMUSG00000089553	0	NA	NA	NA	NA	NA	Gm24176
ENSMUSG00000101904	303.264	0.124575	0.137238	0.907733	0.364019	0.495266	Gm29427
ENSMUSG00000102766	0.349265	-1.03077	4.229	-0.243739	0.807433	NA	Gm6420
ENSMUSG00000100257	18.7421	0.497152	0.519945	0.956162	0.338991	0.468529	C4bp-ps1
ENSMUSG00000065405	0	NA	NA	NA	NA	NA	Mir30a
ENSMUSG00000097970	45.2885	1.86966	0.252852	7.39427	1.42184e-13	1.06909e-12	Gm27028
ENSMUSG00000065567	1.26659	-0.239991	1.67925	-0.142915	0.886357	0.934658	Mir30c-2
ENSMUSG00000100775	1.40311	0.970192	1.65504	0.586205	0.557738	0.683316	Gm29107
ENSMUSG00000101226	0	NA	NA	NA	NA	NA	Gm20954
ENSMUSG00000026255	136.542	0.797388	0.172956	4.61036	4.0198e-06	1.49179e-05	Efhd1
ENSMUSG00000089821	0	NA	NA	NA	NA	NA	Efhd1os
ENSMUSG00000026158	829.986	-0.572187	0.119197	-4.80035	1.58389e-06	6.1753e-06	Ogfrl1
ENSMUSG00000097920	0.297718	-0.66015	4.17561	-0.158097	0.87438	NA	Gm7784
ENSMUSG00000099503	0	NA	NA	NA	NA	NA	Gm28822
ENSMUSG00000026156	0.455641	2.02219	3.62636	0.557637	0.577093	NA	B3gat2
ENSMUSG00000073481	8813.57	0.853291	0.0608791	14.0161	1.24175e-44	5.13245e-43	Mtarc2
ENSMUSG00000088559	24.2662	0.582136	0.220549	2.63949	0.00830319	0.0189169	Mir1981
ENSMUSG00002076207	0.419484	0.754231	2.82112	0.267352	0.789198	NA	Gm55575
ENSMUSG00000039349	5309.29	0.765635	0.0821538	9.31954	1.16849e-20	1.40785e-19	C130074G19Rik
ENSMUSG00000026587	12.843	1.50855	0.474669	3.17811	0.0014824	0.00388967	Astn1
ENSMUSG00000103762	0	NA	NA	NA	NA	NA	Gm37861
ENSMUSG00000103971	0.0211474	-0.660132	5.50229	-0.119974	0.904504	NA	Gm37679
ENSMUSG00000070103	0	NA	NA	NA	NA	NA	Mir488
ENSMUSG00000102508	0	NA	NA	NA	NA	NA	Gm37367
ENSMUSG00000102618	0.183496	0	5.50229	0	1	NA	Gm37848
ENSMUSG00000026620	173.312	-0.200743	0.136826	-1.46714	0.142338	0.230549	Mark1
ENSMUSG00000102784	2.40852	-0.247926	1.53109	-0.161928	0.871363	0.924404	Gm38251
ENSMUSG00000103942	0.0295076	-0.660132	5.50229	-0.119974	0.904504	NA	Gm34732
ENSMUSG00000103478	0.0288608	-0.660132	5.50229	-0.119974	0.904504	NA	4930433J02Rik
ENSMUSG00000104461	0.0257434	0	5.50229	0	1	NA	Gm37662
ENSMUSG00000026155	1489.92	0.219064	0.0520444	4.20918	2.56297e-05	8.6471e-05	Smap1
ENSMUSG00000026154	764.237	0.383227	0.0776788	4.93349	8.07752e-07	3.26417e-06	Sdhaf4
ENSMUSG00000102495	0	NA	NA	NA	NA	NA	Gm26524
ENSMUSG00000073530	49.6151	-2.32534	0.322351	-7.21367	5.44645e-13	3.90836e-12	Pappa2
ENSMUSG00000047661	0.31051	-3.71294	4.77692	-0.777267	0.437001	NA	1600012P17Rik
ENSMUSG00000104014	0.0260734	-0.660132	5.50229	-0.119974	0.904504	NA	4930562F17Rik
ENSMUSG00000061992	2.82677	0.558625	0.712124	0.78445	0.432776	0.565638	Gm4953
ENSMUSG00000104169	0	NA	NA	NA	NA	NA	Gm7430
ENSMUSG00000038305	160.86	-0.240859	0.149946	-1.60631	0.108207	0.182684	Spats2l
ENSMUSG00000091283	0.270585	-0.660175	5.50229	-0.119982	0.904497	NA	Gm17234
ENSMUSG00000054770	425.901	-0.256859	0.065582	-3.91661	8.98033e-05	0.000282372	Kctd18
ENSMUSG00000026039	94.6499	-1.48589	0.236273	-6.28888	3.19767e-10	1.80662e-09	Sgo2a
ENSMUSG00000040782	3111.67	0.163651	0.0467246	3.50247	0.000460962	0.00131274	Cop1
ENSMUSG00000103572	0.451201	0.336514	2.58285	0.130288	0.896339	NA	Gm37115
ENSMUSG00000103186	0	NA	NA	NA	NA	NA	Gm37088
ENSMUSG00002074853	1.71131	-0.0786701	0.774285	-0.101604	0.919071	0.95659	Scarna3a
ENSMUSG00000105399	1.41148	-0.197593	0.874996	-0.225822	0.82134	0.890049	Mir1843b
ENSMUSG00000103289	0	NA	NA	NA	NA	NA	Gm31256
ENSMUSG00000103389	0	NA	NA	NA	NA	NA	Gm37757
ENSMUSG00000039318	1953.61	0.0477823	0.0500175	0.955313	0.33942	0.468932	Rab3gap2
ENSMUSG00002075146	0.43455	-0.423478	3.1791	-0.133207	0.89403	NA	Snora36b
ENSMUSG00000105770	0.43455	-0.423478	3.1791	-0.133207	0.89403	NA	Mir664
ENSMUSG00000103613	0.0305102	1.12595	5.50229	0.204633	0.837859	NA	Gm34882
ENSMUSG00000063558	3908.42	0.888545	0.182133	4.87854	1.06874e-06	4.25041e-06	Aox1
ENSMUSG00000026153	1026.26	0.454227	0.0724866	6.26635	3.69604e-10	2.07236e-09	Fam135a
ENSMUSG00000102398	1.21605	0.214489	1.28722	0.16663	0.867661	0.9218	Gm37580
ENSMUSG00000097670	0	NA	NA	NA	NA	NA	Gm26607
ENSMUSG00000026409	950.305	0.240562	0.102235	2.35303	0.018621	0.0389993	Pfkfb2
ENSMUSG00000015829	4.39521	0.342002	0.715329	0.478104	0.632576	0.746734	Tnr
ENSMUSG00000103225	0	NA	NA	NA	NA	NA	Gm37731
ENSMUSG00000046404	601.454	-0.142069	0.091909	-1.54575	0.122165	0.202512	Yod1
ENSMUSG00000104515	20.7096	1.41717	0.723256	1.95943	0.0500623	0.0935531	Gm37163
ENSMUSG00000073528	0	NA	NA	NA	NA	NA	Gm10530
ENSMUSG00000103719	0	NA	NA	NA	NA	NA	Gm38039
ENSMUSG00000088145	0.0260734	-0.660132	5.50229	-0.119974	0.904504	NA	Gm24719
ENSMUSG00000104111	0.419726	2.25178	3.54619	0.634986	0.525437	NA	Gm37294
ENSMUSG00000042510	97.0786	0.734836	0.150948	4.86815	1.12646e-06	4.46438e-06	AA986860
ENSMUSG00000099556	12.7309	0.366045	0.602167	0.60788	0.543267	0.670944	Gm28857
ENSMUSG00000100106	0.512486	-0.130211	2.85456	-0.0456151	0.963617	NA	Gm28856
ENSMUSG00000090394	735.748	0.0265188	0.113997	0.232628	0.816051	0.88618	4930523C07Rik
ENSMUSG00000064294	10224.9	-0.496656	0.186179	-2.66763	0.00763893	0.0175511	Aox3
ENSMUSG00000026729	0.523114	-0.895559	2.52547	-0.35461	0.722882	NA	4930562F07Rik
ENSMUSG00000089275	0	NA	NA	NA	NA	NA	Gm24548
ENSMUSG00000026415	13.784	0.36681	0.429109	0.854817	0.392653	0.525078	Fcamr
ENSMUSG00000026618	4288.49	1.00269	0.0650396	15.4166	1.26509e-53	7.69228e-52	Iars2
ENSMUSG00000086706	6.02478	0.62467	0.707498	0.882928	0.377275	0.509188	Gm15848
ENSMUSG00000104368	0	NA	NA	NA	NA	NA	2010103J01Rik
ENSMUSG00000065581	0	NA	NA	NA	NA	NA	Mir194-1
ENSMUSG00000065562	0	NA	NA	NA	NA	NA	Mir215
ENSMUSG00000102526	7.98308	0.681638	0.442191	1.5415	0.123195	0.203966	Gm37785
ENSMUSG00000026417	31193.5	1.0592	0.336365	3.14897	0.00163849	0.00426649	Pigr
ENSMUSG00000026725	33.5748	-5.02784	0.917892	-5.47759	4.31151e-08	1.99681e-07	Tnn
ENSMUSG00000042474	167.56	-2.8464	0.540054	-5.27059	1.35987e-07	5.9725e-07	Fcmr
ENSMUSG00000038242	2.76542	0.119906	0.568767	0.210818	0.833029	0.897924	Aox4
ENSMUSG00000089822	1.14163	0.301662	2.22145	0.135795	0.891983	0.93858	Gm15759
ENSMUSG00000026617	1969.88	1.01239	0.0731752	13.8352	1.56322e-43	6.11041e-42	Bpnt1
ENSMUSG00000058267	1652.04	0.370813	0.0526337	7.04517	1.85238e-12	1.28057e-11	Mrps14
ENSMUSG00000097261	6.59121	0.252046	0.582131	0.432971	0.665036	0.772881	4930532G15Rik
ENSMUSG00000026420	0.0655237	2.13665	5.48293	0.389692	0.696764	NA	Il24
ENSMUSG00000014226	2135.13	0.244672	0.085501	2.86163	0.00421468	0.0101848	Cacybp
ENSMUSG00000103006	4.46775	1.70346	0.818164	2.08205	0.0373376	0.0723689	4933417C20Rik
ENSMUSG00000026416	0	NA	NA	NA	NA	NA	Il20
ENSMUSG00000079554	5.07112	0.870897	0.63969	1.36144	0.173376	0.272325	Aox2
ENSMUSG00000103839	41.3873	1.29402	0.276832	4.67438	2.9485e-06	1.11278e-05	Gm37607
ENSMUSG00000016524	1.2227	-1.34858	1.51735	-0.888771	0.374126	0.505723	Il19
ENSMUSG00000016529	43.312	-2.68588	0.279209	-9.6196	6.60882e-22	8.66462e-21	Il10
ENSMUSG00000026147	31.8691	-2.17559	1.1604	-1.87487	0.060811	0.11089	Col9a1
ENSMUSG00000016528	8347.81	-0.255134	0.058531	-4.35896	1.30683e-05	4.55627e-05	Mapkapk2
ENSMUSG00000088705	0.0406991	0	5.50229	0	1	NA	Gm25549
ENSMUSG00000102856	7.50019	0.566713	0.617068	0.918396	0.358412	0.489389	Gm37084
ENSMUSG00002075689	0	NA	NA	NA	NA	NA	Gm55664
ENSMUSG00000051223	6226.31	0.00396966	0.0446936	0.0888193	0.929225	0.963341	Bzw1
ENSMUSG00000016526	61.2332	2.10777	0.234278	8.99686	2.32268e-19	2.57926e-18	Dyrk3
ENSMUSG00000026615	9132.46	0.0548567	0.0470553	1.16579	0.243698	0.359988	Eprs
ENSMUSG00000051295	0.0130367	-0.247974	5.50229	-0.0450675	0.964054	NA	9630028B13Rik
ENSMUSG00000118510	0	NA	NA	NA	NA	NA	Gm52958
ENSMUSG00000097615	25.3881	0.0564354	1.04549	0.05398	0.956951	0.981965	Gm2061
ENSMUSG00000026614	663.47	-0.641748	0.581826	-1.10299	0.270032	0.391221	Slc30a10
ENSMUSG00000102185	0.0556754	0	5.50229	0	1	NA	5033404E19Rik
ENSMUSG00000103799	0.0301123	1.12595	5.50229	0.204633	0.837859	NA	Gm38093
ENSMUSG00000102546	0.455941	-0.69201	1.76289	-0.392543	0.694657	NA	Gm9722
ENSMUSG00000039246	424.383	0.663961	0.114853	5.78096	7.42745e-09	3.69039e-08	Lyplal1
ENSMUSG00000103056	0.170601	-1.87716	5.48412	-0.34229	0.732132	NA	Gm38268
ENSMUSG00002076007	0	NA	NA	NA	NA	NA	Gm55667
ENSMUSG00000103449	0	NA	NA	NA	NA	NA	Gm37134
ENSMUSG00000102790	0	NA	NA	NA	NA	NA	Gm37272
ENSMUSG00000102217	0	NA	NA	NA	NA	NA	Gm37491
ENSMUSG00000103690	0.137577	0	5.50229	0	1	NA	A730004F24Rik
ENSMUSG00000048000	2309.95	0.269829	0.0751255	3.59171	0.000328521	0.000955157	Gigyf2
ENSMUSG00000119117	0	NA	NA	NA	NA	NA	Gm22549
ENSMUSG00000079436	2.65181	1.12606	1.59468	0.706137	0.480103	0.612685	Kcnj13
ENSMUSG00002076368	0	NA	NA	NA	NA	NA	Gm55682
ENSMUSG00000026141	24.1513	-0.125653	0.581066	-0.216245	0.828797	0.895001	Col19a1
ENSMUSG00000026258	1.23824	-0.247938	2.48226	-0.099884	0.920436	0.957567	Snorc
ENSMUSG00000077463	0	NA	NA	NA	NA	NA	Gm26418
ENSMUSG00000099997	27.1179	0.235685	0.268286	0.878486	0.37968	0.511663	Tubb4b-ps2
ENSMUSG00000100131	1560.37	1.75487	0.117032	14.9947	7.95038e-51	4.2907e-49	Gm28439
ENSMUSG00000067736	441.324	1.79956	0.155933	11.5406	8.23645e-31	1.7872e-29	Gm10222
ENSMUSG00000026034	4368.13	0.198527	0.0727478	2.72898	0.00635306	0.0148233	Clk1
ENSMUSG00000101939	128.34	1.58504	0.202725	7.81867	5.33824e-15	4.44371e-14	Gm28438
ENSMUSG00000101111	2076.65	1.55371	0.0975439	15.9283	4.03003e-57	2.77757e-55	Gm28437
ENSMUSG00000026721	1158.85	-0.233272	0.0887135	-2.6295	0.00855096	0.0194377	Rabgap1l
ENSMUSG00000100862	2175.94	1.62333	0.117529	13.8121	2.15359e-43	8.33475e-42	Gm10925
ENSMUSG00000102070	1790.4	1.62291	0.0962668	16.8585	9.08948e-64	7.89544e-62	Gm28661
ENSMUSG00000101249	2339.66	1.34826	0.102296	13.18	1.14374e-39	3.71232e-38	Gm29216
ENSMUSG00000039239	597.212	0.257597	0.135852	1.89616	0.0579393	0.10622	Tgfb2
ENSMUSG00000089045	0.0509616	0	5.50229	0	1	NA	Gm26169
ENSMUSG00000100393	4.68896	1.86883	0.876868	2.13126	0.0330677	0.0650372	Gm29491
ENSMUSG00000102619	1.786	0.301662	1.86047	0.162143	0.871194	0.924304	Gm37849
ENSMUSG00000001305	380.259	-0.248363	0.079673	-3.11728	0.00182528	0.00471163	Rrp15
ENSMUSG00000097784	17.8975	0.281387	0.343941	0.818127	0.413285	0.546189	A430105J06Rik
ENSMUSG00000104302	0.223297	-0.0728938	3.20669	-0.0227318	0.981864	NA	Gm36975
ENSMUSG00000103503	0	NA	NA	NA	NA	NA	1700023G09Rik
ENSMUSG00000089204	0.12844	0	5.50229	0	1	NA	Mir1927
ENSMUSG00000097935	2.34931	0.561778	0.942747	0.595894	0.551246	0.677622	Gm3809
ENSMUSG00000103522	0.0813889	-0.660142	5.50229	-0.119976	0.904502	NA	9430087J23Rik
ENSMUSG00000104312	0.0610204	2.03711	5.48606	0.371324	0.710396	NA	Gm37912
ENSMUSG00000103693	1.33742	-0.450033	1.1728	-0.383725	0.701182	0.800006	Gm37529
ENSMUSG00000104026	0.31009	-0.66016	4.84792	-0.136174	0.891684	NA	Gm37212
ENSMUSG00000039224	0.668361	3.97472	3.17253	1.25286	0.210258	0.319332	D1Pas1
ENSMUSG00000118401	3.97232	-0.23942	0.545292	-0.439067	0.660613	0.769375	Gpr52
ENSMUSG00000104424	0.150057	2.89546	5.46496	0.529824	0.596234	NA	Gm19058
ENSMUSG00000104020	0.191712	2.08766	5.48444	0.380651	0.703462	NA	Gm37215
ENSMUSG00000103391	0.173801	2.08766	5.48444	0.380652	0.703462	NA	Gm38302
ENSMUSG00000103432	0.134085	1.25451	5.48472	0.228729	0.81908	NA	6720464F23Rik
ENSMUSG00000077759	0	NA	NA	NA	NA	NA	Gm23528
ENSMUSG00000102172	0.237082	-0.248005	5.09418	-0.048684	0.961171	NA	Gm37873
ENSMUSG00000103200	5.62068	0.308093	0.687178	0.448346	0.653904	0.764588	Gm37328
ENSMUSG00000103632	12.5401	0.0853808	0.261365	0.326673	0.743916	0.83255	Gm38329
ENSMUSG00000104053	0.0433157	0	5.50229	0	1	NA	Gm38126
ENSMUSG00000102852	3.35455	0.0408169	0.916833	0.0445194	0.96449	0.987184	Gm37083
ENSMUSG00000103631	0.169238	-0.632787	5.39682	-0.117252	0.90666	NA	Gm38060
ENSMUSG00000077648	0	NA	NA	NA	NA	NA	Gm24988
ENSMUSG00000057499	11.1838	-0.530236	0.357882	-1.48159	0.138449	0.225088	Gm6177
ENSMUSG00000026259	850.111	2.51256	0.22194	11.3209	1.03415e-29	2.10852e-28	Ngef
ENSMUSG00000026035	475.246	-0.0288184	0.0687512	-0.41917	0.675092	0.780631	Ppil3
ENSMUSG00000026611	25.6147	3.69071	0.405726	9.09657	9.32335e-20	1.05985e-18	Spata17
ENSMUSG00000089831	0	NA	NA	NA	NA	NA	Gm15508
ENSMUSG00000106839	0.138402	2.07649	5.4848	0.378589	0.704993	NA	Gm43497
ENSMUSG00000107163	2.63391	2.8931	0.822306	3.51828	0.000434357	0.00124137	Gm43496
ENSMUSG00000079434	279.342	0.688553	0.642343	1.07194	0.283747	0.407339	Neu2
ENSMUSG00000089947	0	NA	NA	NA	NA	NA	Gm15509
ENSMUSG00000091123	0.0285249	-0.660132	5.50229	-0.119974	0.904504	NA	Gm17181
ENSMUSG00000090994	1.50911	-0.586692	1.25031	-0.469238	0.638899	0.751701	Gm6153
ENSMUSG00000089730	0.0887378	2.57841	5.47135	0.471258	0.637457	NA	1700007P06Rik
ENSMUSG00000073725	3000.02	0.0700453	0.0453546	1.54439	0.122493	0.202947	Lmbrd1
ENSMUSG00000040423	1682.41	0.062051	0.0623029	0.995958	0.319271	0.447077	Rc3h1
ENSMUSG00000103343	0.196447	0.687655	5.28991	0.129994	0.896571	NA	Gm37052
ENSMUSG00000103846	0.0211474	-0.660132	5.50229	-0.119974	0.904504	NA	Gm37809
ENSMUSG00000103739	0.301751	1.126	3.64949	0.308536	0.757674	NA	Gm37653
ENSMUSG00000100808	0.662769	0.936578	1.22764	0.762909	0.445517	0.578587	Gm28594
ENSMUSG00000100483	0.675387	-0.171631	0.938239	-0.182929	0.854854	0.913201	Gm28237
ENSMUSG00000100450	0	NA	NA	NA	NA	NA	Gm9443
ENSMUSG00000099392	0.286374	0.337752	2.19492	0.153878	0.877706	NA	Gm29414
ENSMUSG00000026036	689.614	0.328787	0.0770064	4.26961	1.95817e-05	6.69324e-05	Nif3l1
ENSMUSG00000026715	41984.6	-0.492049	0.239747	-2.05237	0.0401338	0.0771708	Serpinc1
ENSMUSG00000103222	95.1183	-3.18896	0.866	-3.68241	0.000231041	0.000686922	Gm37729
ENSMUSG00000103680	0.0962532	1.62494	5.48606	0.296195	0.767081	NA	Gm37072
ENSMUSG00000043467	642.328	0.0391144	0.0720317	0.543017	0.587118	0.707853	Zbtb37
ENSMUSG00000104016	0	NA	NA	NA	NA	NA	Gm37362
ENSMUSG00000026037	741.936	-0.0719309	0.0622676	-1.15519	0.248012	0.365277	Orc2
ENSMUSG00000119442	2.61837	0.59009	0.850514	0.693804	0.487805	0.619768	Gm23966
ENSMUSG00000039210	728.4	0.210508	0.0581096	3.62261	0.00029165	0.000855045	Gpatch2
ENSMUSG00000104394	129.019	-0.124104	0.168179	-0.73793	0.460557	0.593974	Gm37254
ENSMUSG00000085054	6.07759	0.270337	0.642439	0.420797	0.673903	0.779841	Gm15834
ENSMUSG00000104245	0.113235	-1.13423	5.47905	-0.207013	0.836	NA	Gm38155
ENSMUSG00000103923	1.2348	-0.660122	1.48785	-0.443675	0.657277	0.767188	Gm37896
ENSMUSG00000026427	1517.95	0.27556	0.0656669	4.19634	2.71267e-05	9.12405e-05	Eif2d
ENSMUSG00000026610	868.542	3.36794	0.287149	11.7289	9.06287e-32	2.05791e-30	Esrrg
ENSMUSG00000103961	0.855265	0	2.65024	0	1	1	Gm55759
ENSMUSG00000103401	0	NA	NA	NA	NA	NA	Gm37929
ENSMUSG00000118492	0.104396	0	5.50229	0	1	NA	Gm52967
ENSMUSG00000103577	0.0152551	0.645067	5.50229	0.117236	0.906673	NA	9330162B11Rik
ENSMUSG00000103732	0	NA	NA	NA	NA	NA	Gm38315
ENSMUSG00000104482	0	NA	NA	NA	NA	NA	Gm38064
ENSMUSG00000038174	1029.81	0.808305	0.114234	7.07586	1.48522e-12	1.03353e-11	Hycc2
ENSMUSG00000033569	29.343	1.52624	0.303467	5.02935	4.92139e-07	2.03536e-06	Adgrb3
ENSMUSG00000026032	3139.99	1.05193	0.0665223	15.8132	2.52356e-56	1.67596e-54	Ndufb3
ENSMUSG00000100202	0	NA	NA	NA	NA	NA	Gm29389
ENSMUSG00000099490	0	NA	NA	NA	NA	NA	Gm18802
ENSMUSG00000026430	605.146	-2.02345	0.145706	-13.8872	7.57258e-44	3.01164e-42	Rassf5
ENSMUSG00000059647	2.11726	0.504461	0.871575	0.578792	0.562729	0.687844	Cbx3-ps7
ENSMUSG00000080849	0.0142624	-0.247974	5.50229	-0.0450675	0.964054	NA	Gm15702
ENSMUSG00000104257	1.9697	1.14626	0.54325	2.11001	0.0348577	0.0681415	Gm20172
ENSMUSG00000101729	0.862232	-0.660129	2.13759	-0.308819	0.757459	0.843395	Gm17796
ENSMUSG00000119153	0.135829	0.766611	5.50154	0.139345	0.889178	NA	Gm22260
ENSMUSG00000102296	0.618265	1.50893	0.992662	1.52009	0.128489	NA	Gm37543
ENSMUSG00000103209	2.41819	1.39952	0.55239	2.53357	0.0112906	0.0249724	Gm37331
ENSMUSG00000104027	4.66337	1.60781	0.495369	3.24567	0.00117173	0.00312911	Gm37211
ENSMUSG00000102407	2.16487	2.03065	0.589646	3.44384	0.000573507	0.00160947	Gm37862
ENSMUSG00000103214	5.15657	1.2449	0.469207	2.6532	0.00797314	0.0182318	Gm38286
ENSMUSG00000104100	2.95487	1.50648	0.494877	3.04415	0.00233336	0.0058996	Gm37880
ENSMUSG00000084740	0	NA	NA	NA	NA	NA	Gm25294
ENSMUSG00000103889	2.35415	1.39152	0.543326	2.5611	0.010434	0.0232564	Gm37011
ENSMUSG00000101301	0.120762	-0.0272994	4.1204	-0.00662543	0.994714	NA	Gm29214
ENSMUSG00000104221	0	NA	NA	NA	NA	NA	Gm37051
ENSMUSG00000102250	0	NA	NA	NA	NA	NA	Gm38260
ENSMUSG00000102317	0	NA	NA	NA	NA	NA	Gm37628
ENSMUSG00000103563	0	NA	NA	NA	NA	NA	8030445P17Rik
ENSMUSG00000102465	0	NA	NA	NA	NA	NA	Gm38198
ENSMUSG00000102659	0	NA	NA	NA	NA	NA	Gm37077
ENSMUSG00000103924	0	NA	NA	NA	NA	NA	Gm37895
ENSMUSG00000104132	0	NA	NA	NA	NA	NA	Gm36952
ENSMUSG00000102747	0	NA	NA	NA	NA	NA	Gm37602
ENSMUSG00000102386	0	NA	NA	NA	NA	NA	2900022M07Rik
ENSMUSG00000103004	0	NA	NA	NA	NA	NA	2900002M20Rik
ENSMUSG00000104516	0.226058	0	5.50229	0	1	NA	Gm9884
ENSMUSG00000101618	0	NA	NA	NA	NA	NA	Gm18443
ENSMUSG00000099458	0	NA	NA	NA	NA	NA	Gm19123
ENSMUSG00000088111	0	NA	NA	NA	NA	NA	Gm24064
ENSMUSG00000073722	0.140431	-0.195443	5.46449	-0.035766	0.971469	NA	4931408C20Rik
ENSMUSG00000119695	0	NA	NA	NA	NA	NA	n-R5s209
ENSMUSG00000100310	0	NA	NA	NA	NA	NA	Gm19641
ENSMUSG00000101514	392.378	3.83218	0.504296	7.59907	2.98257e-14	2.35592e-13	Gm5524
ENSMUSG00000101033	0	NA	NA	NA	NA	NA	Gm18776
ENSMUSG00000101372	0.179451	-0.364342	5.34867	-0.0681182	0.945692	NA	Gm19028
ENSMUSG00000103241	0	NA	NA	NA	NA	NA	Gm38089
ENSMUSG00000086240	20.7392	-0.890256	0.273605	-3.25379	0.00113874	0.00304787	Gm7846
ENSMUSG00000048411	0.0300072	1.12595	5.50229	0.204633	0.837859	NA	Gm597
ENSMUSG00000081557	0.46521	-3.17831	3.1025	-1.02444	0.30563	NA	Gm5697
ENSMUSG00000058590	0	NA	NA	NA	NA	NA	Gm6462
ENSMUSG00000101235	0	NA	NA	NA	NA	NA	Gm18033
ENSMUSG00002075209	0	NA	NA	NA	NA	NA	Gm55767
ENSMUSG00000026609	4.19439	1.93513	1.10262	1.75503	0.0792549	0.139737	Ush2a
ENSMUSG00002076857	0	NA	NA	NA	NA	NA	Gm55769
ENSMUSG00002074912	0	NA	NA	NA	NA	NA	Gm55770
ENSMUSG00000047528	89.4836	0.681088	0.259744	2.62215	0.00873764	0.0198077	Flacc1
ENSMUSG00000099257	0	NA	NA	NA	NA	NA	Mir6342
ENSMUSG00000099492	68.1222	-0.524723	0.182392	-2.87689	0.00401614	0.00974027	Gm5525
ENSMUSG00000102059	191.796	0.484636	0.161753	2.99614	0.00273422	0.00682481	Gm20257
ENSMUSG00000118548	0	NA	NA	NA	NA	NA	Gm53035
ENSMUSG00000101046	0.0211474	-0.660132	5.50229	-0.119974	0.904504	NA	Gm28803
ENSMUSG00000101726	0	NA	NA	NA	NA	NA	Gm7858
ENSMUSG00002075317	0	NA	NA	NA	NA	NA	Gm55771
ENSMUSG00002075289	0	NA	NA	NA	NA	NA	Gm55772
ENSMUSG00000077235	0	NA	NA	NA	NA	NA	Gm25095
ENSMUSG00000084550	0	NA	NA	NA	NA	NA	Gm25269
ENSMUSG00000053185	0.138571	0	5.50229	0	1	NA	Gm9898
ENSMUSG00000100261	1.74954	0.402517	0.880888	0.456944	0.647711	0.759196	Gm6473
ENSMUSG00000101180	0.130866	0	5.50229	0	1	NA	Gm2914
ENSMUSG00000042349	1373.09	-1.62073	0.111878	-14.4866	1.47274e-47	6.92392e-46	Ikbke
ENSMUSG00000102027	0.186697	-2.29923	5.30149	-0.433694	0.66451	NA	Gm28914
ENSMUSG00000102055	0.998531	-0.250087	1.22226	-0.204611	0.837876	0.901462	Gm28913
ENSMUSG00000026031	3878.48	-0.139442	0.0901704	-1.54642	0.122002	0.202281	Cflar
ENSMUSG00000100236	0.118847	-0.660152	5.50229	-0.119978	0.904501	NA	Gm3841
ENSMUSG00000048874	2362.04	0.263758	0.061164	4.31232	1.61553e-05	5.57782e-05	Phf3
ENSMUSG00000103783	0.360704	1.53827	3.67782	0.418256	0.67576	NA	Gm37522
ENSMUSG00000104315	0.291454	0.284885	3.71504	0.0766842	0.938875	NA	Gm37906
ENSMUSG00000026064	2919.01	1.15562	0.0927711	12.4567	1.28617e-35	3.51922e-34	Ptp4a1
ENSMUSG00000026608	901.057	0.553221	0.0790648	6.99706	2.61398e-12	1.78275e-11	Kctd3
ENSMUSG00000026029	1289.15	-0.781952	0.089298	-8.75665	2.01131e-18	2.09014e-17	Casp8
ENSMUSG00000117310	2862.39	1.15159	0.0925217	12.4467	1.45662e-35	3.97368e-34	Ptp4a1
ENSMUSG00000102719	8.45146	-0.354831	0.615637	-0.576365	0.564369	0.689105	Gm37760
ENSMUSG00000103370	0.19378	0.842526	4.44904	0.189372	0.849801	NA	Gm37178
ENSMUSG00000104464	0	NA	NA	NA	NA	NA	Gm18698
ENSMUSG00000117091	0.639919	0.03244	2.03353	0.0159526	0.987272	NA	Gm5698
ENSMUSG00000086726	1.61307	0.107994	0.899369	0.120077	0.904422	0.947354	Gm9458
ENSMUSG00000099719	18.792	-0.428598	0.456189	-0.939517	0.347466	0.478005	Gm28802
ENSMUSG00000086727	27.1893	0.982738	0.236336	4.15822	3.20743e-05	0.000106805	4931428L18Rik
ENSMUSG00000100237	1.50891	0.444159	1.37692	0.322573	0.747018	0.835339	Gm28644
ENSMUSG00002076113	0	NA	NA	NA	NA	NA	Gm55778
ENSMUSG00000100910	1.60381	2.12709	0.993996	2.13994	0.0323596	0.0638327	Gm29128
ENSMUSG00000053332	3059.62	-0.533697	0.0507186	-10.5227	6.78897e-26	1.12106e-24	Gas5
ENSMUSG00000099796	0.327486	1.12595	4.75034	0.237026	0.812637	NA	Gm7893
ENSMUSG00000064440	28.8432	-0.705017	0.268679	-2.62402	0.00868999	0.0197128	Gm26224
ENSMUSG00000080463	34.3353	-0.78788	0.189812	-4.15084	3.31256e-05	0.000110132	Gm22489
ENSMUSG00000064816	109.143	-0.794537	0.13676	-5.8097	6.25858e-09	3.13009e-08	Gm22357
ENSMUSG00000084667	82.3445	-0.799592	0.165996	-4.81694	1.45776e-06	5.70386e-06	Gm23212
ENSMUSG00000077220	144.875	-0.828126	0.118719	-6.9755	3.04784e-12	2.06321e-11	Snord78
ENSMUSG00000065160	48.9958	-1.06972	0.205539	-5.20448	1.94544e-07	8.39873e-07	Gm50452
ENSMUSG00000065735	31.3922	-1.2465	0.222121	-5.61179	2.00248e-08	9.58066e-08	Snord80
ENSMUSG00000050217	0.230073	0.301632	4.35801	0.0692131	0.94482	NA	Lgsn
ENSMUSG00002075950	29.9587	-1.33206	0.223148	-5.96942	2.38106e-09	1.24025e-08	Snord80
ENSMUSG00000064968	51.1016	-1.21264	0.214403	-5.65588	1.5505e-08	7.50215e-08	Snord47
ENSMUSG00000065228	54.7753	-0.697308	0.17667	-3.94695	7.91532e-05	0.000250699	Gm25789
ENSMUSG00000026063	0.0301838	1.12595	5.50229	0.204633	0.837859	NA	Dnaaf6
ENSMUSG00000077664	0	NA	NA	NA	NA	NA	Gm26145
ENSMUSG00000100205	0.0570498	-1.55117	5.49323	-0.282379	0.777653	NA	Gm4850
ENSMUSG00000100592	0	NA	NA	NA	NA	NA	Gm28645
ENSMUSG00000094215	0.420912	-0.558294	4.16472	-0.134053	0.89336	NA	Gm6489
ENSMUSG00000101093	0	NA	NA	NA	NA	NA	Eef1a1-ps2
ENSMUSG00000026028	4913.6	0.0957219	0.0408936	2.34075	0.0192449	0.0401999	Trak2
ENSMUSG00000070960	3.80348	0.725502	0.536104	1.35329	0.175964	0.275951	Gm19680
ENSMUSG00000088620	0	NA	NA	NA	NA	NA	Gm23032
ENSMUSG00000082159	0.0561473	0	5.50229	0	1	NA	Gm7910
ENSMUSG00000026425	1733.03	-0.60704	0.0674783	-8.99606	2.33954e-19	2.59589e-18	Srgap2
ENSMUSG00000102733	0	NA	NA	NA	NA	NA	Gm38262
ENSMUSG00000104060	0.250028	0	5.50229	0	1	NA	Gm37954
ENSMUSG00000101778	0.161393	0.756134	5.45381	0.138643	0.889732	NA	Gm29488
ENSMUSG00000099959	0.169283	-0.52478	5.45439	-0.0962123	0.923352	NA	Gm29487
ENSMUSG00002076189	0	NA	NA	NA	NA	NA	Gm55791
ENSMUSG00000026058	0.302639	0	5.50229	0	1	NA	Khdrbs2
ENSMUSG00000064688	0	NA	NA	NA	NA	NA	Gm25814
ENSMUSG00000103482	0.101923	0	5.50229	0	1	NA	Gm37999
ENSMUSG00000104498	0.0926937	1.12594	5.50229	0.204631	0.83786	NA	Gm37110
ENSMUSG00000104313	0	NA	NA	NA	NA	NA	Gm37911
ENSMUSG00000102865	0	NA	NA	NA	NA	NA	Gm9839
ENSMUSG00000055184	48.7454	-0.379469	0.207946	-1.82485	0.0680238	0.122331	Fam72a
ENSMUSG00000102321	0.0734377	0	5.50229	0	1	NA	Gm37792
ENSMUSG00000091318	0	NA	NA	NA	NA	NA	Semp2l1
ENSMUSG00000089489	0	NA	NA	NA	NA	NA	Gm24732
ENSMUSG00000104433	0.0152551	0.645067	5.50229	0.117236	0.906673	NA	Gm37426
ENSMUSG00002076392	0	NA	NA	NA	NA	NA	Gm55794
ENSMUSG00000026432	0.116977	1.25611	5.48467	0.229023	0.818851	NA	Avpr1b
ENSMUSG00000037624	115.249	2.18331	0.169644	12.8699	6.64872e-38	2.00355e-36	Kcnk2
ENSMUSG00000102926	0	NA	NA	NA	NA	NA	Gm37151
ENSMUSG00000095841	0.0577215	-1.56745	5.49272	-0.285369	0.775362	NA	Gm8532
ENSMUSG00000100497	0	NA	NA	NA	NA	NA	Gm28624
ENSMUSG00000102917	0.0406991	0	5.50229	0	1	NA	Gm37724
ENSMUSG00000103669	0.33391	1.7217	2.76357	0.623	0.533285	NA	2900042K21Rik
ENSMUSG00000102824	32.9262	0.297305	0.266289	1.11647	0.26422	0.384139	Pdcd5-ps
ENSMUSG00000100481	8.20949	-0.369458	0.46185	-0.799951	0.423739	0.556538	Gm7114
ENSMUSG00000100590	0.120633	1.12593	5.50229	0.204629	0.837862	NA	Gm4785
ENSMUSG00000088750	0	NA	NA	NA	NA	NA	Gm24901
ENSMUSG00000104230	0	NA	NA	NA	NA	NA	Gm37591
ENSMUSG00000104507	2.83968	2.56706	0.704249	3.6451	0.000267285	0.000788257	A430027H14Rik
ENSMUSG00002075718	0	NA	NA	NA	NA	NA	Gm55800
ENSMUSG00000101754	0	NA	NA	NA	NA	NA	Gm2987
ENSMUSG00000065223	0	NA	NA	NA	NA	NA	Gm25792
ENSMUSG00000103087	0	NA	NA	NA	NA	NA	Gm38122
ENSMUSG00000100318	0	NA	NA	NA	NA	NA	Gm18799
ENSMUSG00000101612	0.955159	1.12604	2.37467	0.474188	0.635366	0.74909	Gm7933
ENSMUSG00000065260	0	NA	NA	NA	NA	NA	Gm23453
ENSMUSG00000026709	830.991	0.221223	0.082635	2.67711	0.00742608	0.0171095	Dars2
ENSMUSG00000102864	0.1189	1.77995	5.47077	0.325357	0.744911	NA	Gm37634
ENSMUSG00000026134	153.524	-0.939815	0.170702	-5.5056	3.67923e-08	1.71706e-07	Prim2
ENSMUSG00000101682	4.32953	-1.21647	0.673126	-1.8072	0.0707317	0.126519	Gm29228
ENSMUSG00000102714	0.0710235	-0.133193	5.50145	-0.0242105	0.980685	NA	Gm37618
ENSMUSG00000102093	0	NA	NA	NA	NA	NA	Gm17813
ENSMUSG00000103746	4.65635	0.81644	0.624165	1.30805	0.190856	0.295255	1700001G17Rik
ENSMUSG00000102198	0	NA	NA	NA	NA	NA	Gm38173
ENSMUSG00000004552	82.4926	-2.38141	0.332154	-7.1696	7.52172e-13	5.34015e-12	Ctse
ENSMUSG00000026605	127.112	-2.52326	0.404939	-6.23121	4.6285e-10	2.57043e-09	Cenpf
ENSMUSG00000103374	0.130975	1.97162	5.48824	0.359244	0.719413	NA	Gm37239
ENSMUSG00000026027	3236.02	1.11041	0.0726417	15.2861	9.46375e-53	5.53306e-51	Stradb
ENSMUSG00000052688	539.329	-1.21139	0.156375	-7.74672	9.42961e-15	7.71109e-14	Rab7b
ENSMUSG00000004768	420.159	0.235808	0.139741	1.68747	0.0915128	0.158249	Rab23
ENSMUSG00000042215	519.784	1.32112	0.188106	7.02328	2.16724e-12	1.48958e-11	Bag2
ENSMUSG00000103072	0.0762243	1.12594	5.50229	0.204631	0.83786	NA	Gm37905
ENSMUSG00000026708	204.944	-1.01279	0.122897	-8.24096	1.7084e-16	1.57285e-15	Cenpl
ENSMUSG00000072295	1.72084	2.64272	1.62254	1.62876	0.103364	0.17561	C2cd6
ENSMUSG00000047383	0.183976	3.62939	5.45458	0.665384	0.505805	NA	Gm55816
ENSMUSG00000099752	0	NA	NA	NA	NA	NA	Gm29018
ENSMUSG00000077616	0	NA	NA	NA	NA	NA	Gm25502
ENSMUSG00000026604	1492.26	0.775206	0.105286	7.36285	1.80022e-13	1.3429e-12	Ptpn14
ENSMUSG00000042268	2.06898	0.998297	1.0919	0.914278	0.360571	0.491482	Slc26a9
ENSMUSG00000102248	0.203276	1.92734	4.3899	0.439039	0.660633	NA	Gm30280
ENSMUSG00000097925	0.629889	-1.54712	3.50045	-0.441977	0.658506	NA	Gm26574
ENSMUSG00000104435	2.08933	-1.6586	1.26876	-1.30725	0.191126	0.295591	Gm37422
ENSMUSG00000042197	839.25	-0.0523268	0.0679082	-0.770552	0.440972	0.574019	Zfp451
ENSMUSG00000026705	812.062	-0.220092	0.0649008	-3.39121	0.000695857	0.00192772	Klhl20
ENSMUSG00000081402	7.48582	-0.642605	0.638582	-1.0063	0.314271	0.441477	Gm15455
ENSMUSG00000026603	4734.89	-0.0442558	0.0907475	-0.487681	0.625776	0.740848	Smyd2
ENSMUSG00000103467	6.73184	-0.881731	0.979986	-0.899739	0.368259	0.499717	Gm38245
ENSMUSG00000042251	2718.97	1.69721	0.130831	12.9726	1.751e-38	5.43825e-37	Pm20d1
ENSMUSG00000044835	19.7767	3.82023	0.57239	6.67417	2.48637e-11	1.55537e-10	Ankrd45
ENSMUSG00000049160	0.422498	4.16696	3.38982	1.22926	0.218975	NA	Tex50
ENSMUSG00000013275	2191.26	0.173459	0.132171	1.31238	0.189393	0.293488	Slc41a1
ENSMUSG00000026288	1175.27	-1.98012	0.127741	-15.5011	3.41078e-54	2.10668e-52	Inpp5d
ENSMUSG00000042182	41.1013	-1.27238	0.234633	-5.42284	5.86588e-08	2.6804e-07	Bend6
ENSMUSG00000104416	0.0636022	0	5.50229	0	1	NA	Gm37067
ENSMUSG00000102817	0.290016	0.390386	4.15457	0.0939654	0.925137	NA	Gm6185
ENSMUSG00000010175	1736.14	1.79533	0.151457	11.8538	2.05707e-32	4.81073e-31	Prox1
ENSMUSG00000099404	3.20311	0	1.30808	0	1	1	Gm28172
ENSMUSG00000079045	118.492	3.60205	0.891641	4.0398	5.34976e-05	0.000172924	Prox1os
ENSMUSG00000103644	0	NA	NA	NA	NA	NA	Gm29678
ENSMUSG00000103510	0.0371448	0	5.50229	0	1	NA	Gm30725
ENSMUSG00000093064	0.332968	-0.265116	4.20029	-0.0631184	0.949672	NA	Gm23153
ENSMUSG00002075368	0.332968	-0.265116	4.20029	-0.0631184	0.949672	NA	Gm55837
ENSMUSG00000103963	0	NA	NA	NA	NA	NA	Gm30932
ENSMUSG00000026433	487.742	-1.07323	0.102573	-10.4631	1.27593e-25	2.06214e-24	Rab29
ENSMUSG00000100026	0	NA	NA	NA	NA	NA	Gm29105
ENSMUSG00000026434	4031.15	-0.164221	0.0463259	-3.54491	0.00039275	0.00112906	Nucks1
ENSMUSG00000103569	1.17272	-1.68383	1.74574	-0.964535	0.334778	0.463948	Gm38067
ENSMUSG00000103975	0.0419408	0	5.50229	0	1	NA	Gm37676
ENSMUSG00000100037	82.9175	-0.270413	0.246888	-1.09529	0.273391	0.395314	Gm29103
ENSMUSG00000026701	13773.6	0.668988	0.0833584	8.02544	1.01167e-15	8.8495e-15	Prdx6
ENSMUSG00000104163	0.0150036	0.645067	5.50229	0.117236	0.906673	NA	Gm19057
ENSMUSG00000038079	215.915	-0.12878	0.120817	-1.06591	0.286464	0.410421	Tmem237
ENSMUSG00000026435	547.002	0.558583	0.205502	2.71814	0.00656503	0.0152736	Slc45a3
ENSMUSG00000097573	17.6731	1.43222	0.312125	4.58859	4.46242e-06	1.64756e-05	G730003C15Rik
ENSMUSG00000026700	6.67998	-3.73585	0.883184	-4.22998	2.33715e-05	7.92137e-05	Tnfsf4
ENSMUSG00000026436	1996.08	-0.218565	0.0724407	-3.01715	0.0025516	0.00640699	Elk4
ENSMUSG00000089872	870.503	-0.308404	0.0924528	-3.3358	0.000850536	0.00232561	Rps6kc1
ENSMUSG00000066755	17.761	-1.63522	0.613498	-2.6654	0.00768963	0.0176572	Tnfsf18
ENSMUSG00002076072	0	NA	NA	NA	NA	NA	Gm55842
ENSMUSG00000102860	0	NA	NA	NA	NA	NA	Gm37638
ENSMUSG00000040323	17.2452	0.629147	0.30933	2.03391	0.0419611	0.0801998	Gm15429
ENSMUSG00000102399	1.06519	2.93621	1.39282	2.1081	0.0350222	0.0684337	Gm5049
ENSMUSG00000000817	18.5368	-1.33128	0.366499	-3.63242	0.000280776	0.000825465	Fasl
ENSMUSG00000103625	1.78568	-0.322905	1.01971	-0.316665	0.751498	0.838772	Gm37357
ENSMUSG00000026634	1651.18	0.300407	0.0444925	6.75186	1.45963e-11	9.32487e-11	Angel2
ENSMUSG00000040297	1008.23	-0.0942703	0.101786	-0.926158	0.354364	0.485206	Suco
ENSMUSG00000102254	0.052198	0	5.50229	0	1	NA	Gm7496
ENSMUSG00000103158	0	NA	NA	NA	NA	NA	Gm31925
ENSMUSG00000037568	184.418	-3.72076	0.54852	-6.78328	1.17478e-11	7.55807e-11	Vash2
ENSMUSG00000104487	4.91054	-22.211	3.27432	-6.78339	1.17392e-11	7.55426e-11	Gm31373
ENSMUSG00000103723	0.442671	-2.4434	3.10309	-0.787409	0.431042	NA	Gm37095
ENSMUSG00000103964	1.04715	-2.59609	1.62029	-1.60224	0.109102	0.183934	Gm8407
ENSMUSG00000086277	0.290071	2.52805	3.18222	0.794427	0.426947	NA	4930558K02Rik
ENSMUSG00000026698	743.391	0.0515535	0.0665674	0.774455	0.438662	0.57161	Pigc
ENSMUSG00000103393	30.3896	0.0867029	0.296091	0.292825	0.769656	0.852279	Gm38304
ENSMUSG00000066595	780.991	-0.469747	0.0965874	-4.86344	1.15365e-06	4.56752e-06	Flvcr1
ENSMUSG00000097845	1.42805	2.6033	1.975	1.31813	0.187461	0.291025	A230020J21Rik
ENSMUSG00000057072	0.151799	2.56964	5.47154	0.469637	0.638615	NA	Spata45
ENSMUSG00000059149	204.263	-1.14995	0.199968	-5.75067	8.88903e-09	4.38712e-08	Mfsd4a
ENSMUSG00002075658	0	NA	NA	NA	NA	NA	Gm55850
ENSMUSG00000103966	4.90864	-0.768036	0.706165	-1.08761	0.276765	0.399135	Gm37120
ENSMUSG00000026437	1300.06	-0.572875	0.158106	-3.62336	0.000290799	0.000852733	Cdk18
ENSMUSG00000099874	1.02469	0	2.15313	0	1	1	Gm29629
ENSMUSG00000026289	1804.09	0.225103	0.0486778	4.62434	3.75794e-06	1.40012e-05	Atg16l1
ENSMUSG00000079550	461.513	0.167918	0.151615	1.10753	0.268065	0.388825	Mpp4
ENSMUSG00000087968	0.920714	-0.219887	1.90626	-0.11535	0.908168	0.949896	Gm25395
ENSMUSG00000089281	1.60578	-3.02661	1.15954	-2.61019	0.00904924	0.0204464	Scarna6
ENSMUSG00000101586	0.021007	0	5.50229	0	1	NA	Gm29017
ENSMUSG00000099563	0	NA	NA	NA	NA	NA	Gm19125
ENSMUSG00000079330	2.09197	2.44801	1.15722	2.11542	0.0343938	0.0673356	Lemd1
ENSMUSG00000118219	3.77062	1.00307	0.8341	1.20258	0.229141	0.342594	Gm29695
ENSMUSG00000065435	0	NA	NA	NA	NA	NA	Mir135b
ENSMUSG00000066936	0	NA	NA	NA	NA	NA	ENSMUSG00000066936
ENSMUSG00000101549	0.0798324	-0.660142	5.50229	-0.119976	0.904502	NA	Gm29630
ENSMUSG00000089808	0.914368	-1.17386	1.81538	-0.646621	0.517877	0.648371	Gm7241
ENSMUSG00000042115	39.7379	-0.913607	0.386323	-2.36488	0.018036	0.0379003	Klhdc8a
ENSMUSG00000026632	443.251	0.389428	0.0757807	5.13888	2.76383e-07	1.17192e-06	Tatdn3
ENSMUSG00000040265	161.203	-0.355986	0.118865	-2.99487	0.00274563	0.00684955	Dnm3
ENSMUSG00000062510	70.3957	-1.53254	0.221196	-6.92844	4.25518e-12	2.84601e-11	Nsl1
ENSMUSG00000090260	1.90421	-1.12533	1.04999	-1.07176	0.283829	0.407416	2810442N19Rik
ENSMUSG00000102994	0	NA	NA	NA	NA	NA	Gm37767
ENSMUSG00000103576	0	NA	NA	NA	NA	NA	Gm38188
ENSMUSG00000078190	127.158	-0.886818	0.185977	-4.76843	1.8567e-06	7.18879e-06	Dnm3os
ENSMUSG00000070126	0.855193	-1.0147	1.54357	-0.657372	0.510941	0.642127	Mir199a-2
ENSMUSG00000065516	12.0474	-0.73568	0.399422	-1.84186	0.0654954	0.118352	Mir214
ENSMUSG00000089933	0	NA	NA	NA	NA	NA	Gm16101
ENSMUSG00000066752	0	NA	NA	NA	NA	NA	Gm10176
ENSMUSG00000026630	76.9276	-0.907821	0.208428	-4.35555	1.3273e-05	4.62409e-05	Batf3
ENSMUSG00000009772	409.753	-0.878266	0.102626	-8.5579	1.14938e-17	1.13495e-16	Nuak2
ENSMUSG00000102777	0.126893	-0.660152	5.50229	-0.119978	0.904501	NA	Gm38161
ENSMUSG00000100658	66.6209	-1.50613	0.258446	-5.82764	5.62165e-09	2.82393e-08	F730311O21Rik
ENSMUSG00000091017	0.356019	-3.13079	3.51327	-0.891133	0.372858	NA	Garin4
ENSMUSG00000056055	14.886	-0.226645	0.387225	-0.585308	0.558341	0.683825	Sag
ENSMUSG00000026628	497.691	-1.31241	0.2707	-4.84821	1.24582e-06	4.91607e-06	Atf3
ENSMUSG00002076612	0	NA	NA	NA	NA	NA	Gm55866
ENSMUSG00000042066	1354.71	-0.296831	0.11348	-2.61572	0.00890387	0.0201528	Tmcc2
ENSMUSG00000026024	2712.9	0.144208	0.0957053	1.5068	0.131863	0.216037	Als2
ENSMUSG00000073478	83.86	0.326904	0.176823	1.84876	0.0644919	0.116731	D730003I15Rik
ENSMUSG00000090079	0.462391	-1.0871	2.55253	-0.42589	0.670188	NA	Gm15849
ENSMUSG00000103685	7.62603	0.531729	0.503932	1.05516	0.291352	0.415813	Gm37074
ENSMUSG00000026694	603.104	-0.0722691	0.0818754	-0.882672	0.377413	0.509277	Eef1aknmt
ENSMUSG00000103174	2.72437	-2.45721	0.993721	-2.47274	0.0134081	0.0290432	Gm37168
ENSMUSG00000037499	1222.57	-0.137039	0.101106	-1.35541	0.175288	0.275013	Nenf
ENSMUSG00000026627	204.46	-0.593996	0.111687	-5.3184	1.04685e-07	4.65223e-07	Pacc1
ENSMUSG00000070738	3664.56	0.451929	0.0533394	8.47271	2.39749e-17	2.32707e-16	Dgkd
ENSMUSG00000101942	1.4137	0.602431	1.05049	0.573474	0.566324	0.690715	Gm19582
ENSMUSG00000103996	0.114097	-0.614087	5.50145	-0.111623	0.911123	NA	4833421G17Rik
ENSMUSG00000103591	0.785586	0.893934	1.37742	0.648993	0.516343	0.646949	Gm38365
ENSMUSG00000026023	10.6369	-0.571103	0.41705	-1.36939	0.170878	0.268973	Cdk15
ENSMUSG00000099922	2.13421	0	1.84235	0	1	1	Gm29016
ENSMUSG00000104502	0.0615354	-0.247984	5.50229	-0.0450693	0.964052	NA	Gm37737
ENSMUSG00000026626	8895.18	1.4369	0.075183	19.112	2.00581e-81	3.11835e-79	Ppp2r5a
ENSMUSG00000041075	1491.35	0.244758	0.0993846	2.46274	0.0137881	0.0297861	Fzd7
ENSMUSG00000042046	1197.86	0.0209185	0.0442264	0.472987	0.636222	0.749736	Dstyk
ENSMUSG00000097819	0.66336	0.645145	2.44397	0.263974	0.7918	0.868694	Gm26813
ENSMUSG00000103433	0.487383	0.462947	2.28028	0.203022	0.839118	NA	Gm2272
ENSMUSG00000097760	8.26805	0.30304	0.528487	0.57341	0.566367	0.690715	6030442K20Rik
ENSMUSG00000103114	122.932	2.43154	0.152378	15.9573	2.53511e-57	1.76503e-55	Gm32200
ENSMUSG00000104341	0.0150919	0.645067	5.50229	0.117236	0.906673	NA	Gm37688
ENSMUSG00000103517	0.0314371	1.12595	5.50229	0.204633	0.837859	NA	Gm37432
ENSMUSG00000102246	1.10852	-2.32543	1.53933	-1.51068	0.13087	0.214629	9430037O13Rik
ENSMUSG00000047361	64.3243	3.71111	0.378143	9.81404	9.79697e-23	1.34977e-21	Gm973
ENSMUSG00000099811	0.189247	2.08766	5.48444	0.380652	0.703462	NA	Gm28411
ENSMUSG00000101409	0	NA	NA	NA	NA	NA	1700122D07Rik
ENSMUSG00000026021	1897.49	0.218713	0.0615133	3.55554	0.000377208	0.00108758	Sumo1
ENSMUSG00000026696	817.978	-0.535146	0.0537878	-9.94921	2.54203e-23	3.63781e-22	Vamp4
ENSMUSG00002075401	0	NA	NA	NA	NA	NA	Gm55879
ENSMUSG00000103821	21.451	0.292691	0.2897	1.01033	0.312339	0.439371	D430013B06Rik
ENSMUSG00000091743	0.0636022	0	5.50229	0	1	NA	Gm5705
ENSMUSG00000101400	1.96988	3.06747	1.005	3.0522	0.00227173	0.00575868	Gm29596
ENSMUSG00000026697	537.731	0.921892	0.311341	2.96104	0.00306603	0.00758114	Myoc
ENSMUSG00000091060	0.537539	0	4.46842	0	1	NA	Myocos
ENSMUSG00000037474	113.738	-1.5939	0.216129	-7.37479	1.64605e-13	1.23058e-12	Dtl
ENSMUSG00000026439	1207.54	-0.0953342	0.0466072	-2.04548	0.0408073	0.0782898	Rbbp5
ENSMUSG00000048174	171.509	-0.318491	0.103279	-3.0838	0.00204375	0.00522921	Tmem81
ENSMUSG00000005501	1519.94	0.304847	0.0571423	5.33488	9.56082e-08	4.26689e-07	Usp40
ENSMUSG00002075025	0	NA	NA	NA	NA	NA	Gm55888
ENSMUSG00000084021	1.11845	-1.50235	1.67772	-0.895468	0.370537	0.502111	Gm5832
ENSMUSG00000083478	5.4221	-0.247923	1.22259	-0.202784	0.839304	0.902247	Gm15375
ENSMUSG00000118514	0	NA	NA	NA	NA	NA	Gm52970
ENSMUSG00000026020	1132.76	-0.53874	0.0928316	-5.80342	6.49774e-09	3.24318e-08	Nop58
ENSMUSG00000077345	0.581795	-0.0870611	2.62208	-0.033203	0.973513	NA	Snord70
ENSMUSG00000077358	2.17323	-0.642703	0.921465	-0.697479	0.485503	0.617474	Gm26293
ENSMUSG00000089512	1.83638	0.185868	1.0021	0.185479	0.852853	0.911828	Gm26287
ENSMUSG00000089093	0.333964	-0.888458	2.47466	-0.359022	0.719579	NA	Snord11
ENSMUSG00000037461	1139.36	-0.131373	0.0707768	-1.85616	0.0634307	0.115011	Ints7
ENSMUSG00000102970	0.325627	-1.56894	4.16803	-0.376422	0.706604	NA	Gm37349
ENSMUSG00000067336	3570.47	0.000430517	0.0652701	0.00659593	0.994737	1	Bmpr2
ENSMUSG00000104052	0.145775	1.5649	5.47588	0.285781	0.775046	NA	Gm38125
ENSMUSG00000103131	0	NA	NA	NA	NA	NA	Gm37977
ENSMUSG00000090165	15157.2	-0.49604	0.121575	-4.08013	4.50114e-05	0.000146829	Ugt1a10
ENSMUSG00000092220	16.3843	-0.657913	0.457737	-1.43732	0.150628	0.241914	Gm20528
ENSMUSG00000118583	0	NA	NA	NA	NA	NA	Gm52971
ENSMUSG00000041040	804.371	0.00830789	0.0814059	0.102055	0.918713	0.956575	Fam117b
ENSMUSG00000103696	0.123055	-0.133204	5.50145	-0.0242126	0.980683	NA	Gm37531
ENSMUSG00000100901	0	NA	NA	NA	NA	NA	Gm18829
ENSMUSG00000053024	18.1929	0.0172699	0.354285	0.0487458	0.961122	0.984872	Cntn2
ENSMUSG00000090175	15650.4	-0.495887	0.122139	-4.06004	4.90653e-05	0.000159445	Ugt1a9
ENSMUSG00000089675	15149.1	-0.495838	0.121459	-4.08234	4.45837e-05	0.000145555	Ugt1a8
ENSMUSG00000026623	7008.07	-0.458029	0.109406	-4.18651	2.83277e-05	9.50229e-05	Lpgat1
ENSMUSG00000119660	0	NA	NA	NA	NA	NA	Gm22446
ENSMUSG00000064845	0	NA	NA	NA	NA	NA	Gm26203
ENSMUSG00000102596	0	NA	NA	NA	NA	NA	Gm20203
ENSMUSG00000102840	3.66268	-1.09598	0.725704	-1.51024	0.130983	0.214801	Gm38037
ENSMUSG00000026018	6.94499	0.616352	0.596422	1.03342	0.301409	0.427425	Ica1l
ENSMUSG00000026622	169.171	-1.67934	0.224603	-7.47695	7.60682e-14	5.80904e-13	Nek2
ENSMUSG00000055833	27.5051	1.00252	0.241729	4.1473	3.3642e-05	0.000111726	1700034H15Rik
ENSMUSG00000037434	1499.78	0.11271	0.0759693	1.48362	0.137909	0.224432	Slc30a1
ENSMUSG00000090124	16365.5	-0.538582	0.122457	-4.39812	1.09191e-05	3.83875e-05	Ugt1a7c
ENSMUSG00000082837	0.0429602	-1.09496	5.50145	-0.199031	0.842239	NA	Gm15373
ENSMUSG00000090145	16067.6	-0.437046	0.120253	-3.63438	0.000278651	0.000819921	Ugt1a6b
ENSMUSG00000084195	1.32467	-2.90943	1.65789	-1.75491	0.0792755	0.139755	Gm15372
ENSMUSG00000081261	0.444729	-2.07701	3.10679	-0.66854	0.503789	NA	Gm15370
ENSMUSG00000054545	16376.8	-0.389454	0.120149	-3.24143	0.0011893	0.00317107	Ugt1a6a
ENSMUSG00000081602	0.221838	0	5.50229	0	1	NA	Gm15369
ENSMUSG00000082513	0.0557656	-0.247984	5.50229	-0.0450693	0.964052	NA	Gm15374
ENSMUSG00000082677	0.042014	0	5.50229	0	1	NA	Gm15371
ENSMUSG00000089943	15629.9	-0.495935	0.122426	-4.05089	5.10221e-05	0.000165332	Ugt1a5
ENSMUSG00000118621	0	NA	NA	NA	NA	NA	Gm52972
ENSMUSG00000081488	3.91293	-1.23955	0.799738	-1.54994	0.121156	0.201073	Gm15368
ENSMUSG00000083277	0.222646	-1.56797	5.49271	-0.285463	0.775289	NA	Gm15376
ENSMUSG00000026019	925.15	-0.035862	0.0751141	-0.477433	0.633054	0.747105	Wdr12
ENSMUSG00000090171	15149.2	-0.496422	0.121405	-4.08899	4.33253e-05	0.000141768	Ugt1a2
ENSMUSG00000081984	11.3685	2.3537	0.301869	7.79709	6.33515e-15	5.24802e-14	Dnajb3
ENSMUSG00000089960	18515.3	-0.494805	0.130368	-3.79543	0.000147385	0.000450184	Ugt1a1
ENSMUSG00000079429	81.6863	-0.0429026	0.203779	-0.210535	0.83325	0.897924	Mroh2a
ENSMUSG00000040225	3345.94	-0.372514	0.0728939	-5.11036	3.21549e-07	1.35545e-06	Prrc2c
ENSMUSG00000044783	3877.65	-0.0266837	0.066695	-0.400086	0.689093	0.790863	Hjurp
ENSMUSG00000098259	31.6973	0.472901	0.213793	2.21195	0.0269698	0.0542489	Gm27616
ENSMUSG00000026017	306.008	0.29599	0.0910123	3.25219	0.00114519	0.00306331	Carf
ENSMUSG00000082609	2.53964	-1.43106	0.713727	-2.00505	0.0449579	0.0852245	Gm15464
ENSMUSG00000026692	274.439	1.86148	0.183034	10.1701	2.69499e-24	4.02693e-23	Fmo4
ENSMUSG00000037395	968.901	0.552022	0.0646391	8.54006	1.34157e-17	1.32139e-16	Rcor3
ENSMUSG00000102755	0.0211474	-0.660132	5.50229	-0.119974	0.904504	NA	Gm37055
ENSMUSG00000097316	125.652	0.97019	0.139521	6.9537	3.55829e-12	2.39572e-11	Gm10516
ENSMUSG00000040181	6213.08	1.58353	0.11644	13.5995	4.02989e-42	1.4663e-40	Fmo1
ENSMUSG00000036251	3.64962	-0.343946	1.0702	-0.321383	0.74792	0.836176	Trpm8
ENSMUSG00000085420	0	NA	NA	NA	NA	NA	4930453O03Rik
ENSMUSG00000026442	156.888	-2.95822	0.321819	-9.19221	3.84853e-20	4.50207e-19	Nfasc
ENSMUSG00000073664	1513.06	0.342011	0.0568945	6.01132	1.8402e-09	9.6998e-09	Nbeal1
ENSMUSG00000101126	0	NA	NA	NA	NA	NA	Gm10538
ENSMUSG00000100516	0	NA	NA	NA	NA	NA	Gm29332
ENSMUSG00000088911	0	NA	NA	NA	NA	NA	Gm22609
ENSMUSG00000026443	86.2921	-1.96041	0.233695	-8.38874	4.91395e-17	4.67021e-16	Lrrn2
ENSMUSG00002075842	0.55785	-1.91436	2.20327	-0.868873	0.384917	NA	Gm55923
ENSMUSG00000102709	0.828446	-0.9706	2.33541	-0.415601	0.677702	0.78278	Gm38308
ENSMUSG00000026295	1478.14	-1.68907	0.581614	-2.90411	0.003683	0.00898806	Spp2
ENSMUSG00000099553	4.83148	4.80864	1.22172	3.93596	8.28633e-05	0.000261572	Gm29538
ENSMUSG00000040170	1485.83	0.74534	0.148526	5.01823	5.21498e-07	2.1506e-06	Fmo2
ENSMUSG00000100908	0.0882349	2.5704	5.47153	0.469778	0.638513	NA	Gm28888
ENSMUSG00000062310	5.68433	1.49144	0.704165	2.11803	0.0341724	0.0669932	Glrp1
ENSMUSG00000100798	1.02324	1.44664	1.6632	0.869791	0.384414	0.516113	Gm19589
ENSMUSG00000104057	0.670272	-1.56871	2.55481	-0.614023	0.5392	0.667372	Gm38130
ENSMUSG00000100367	4.08909	-2.27624	0.812474	-2.80161	0.00508486	0.0120936	Gm29336
ENSMUSG00000049439	694.808	-0.236119	0.0780032	-3.02704	0.00246963	0.00622	Cyp20a1
ENSMUSG00000103822	0.789995	0.662688	1.8899	0.350647	0.725853	0.819745	6030460B20Rik
ENSMUSG00000049866	639.442	0.435346	0.152724	2.85054	0.00436455	0.0105155	Arl4c
ENSMUSG00000101736	0	NA	NA	NA	NA	NA	Gm29335
ENSMUSG00000097398	0.2523	-1.21154	5.10055	-0.23753	0.812245	NA	Platr5
ENSMUSG00000099848	0	NA	NA	NA	NA	NA	Gm29337
ENSMUSG00000058248	11.1027	-1.45392	0.359755	-4.04141	5.31308e-05	0.000171779	Kcnh1
ENSMUSG00000101333	0	NA	NA	NA	NA	NA	Gm4753
ENSMUSG00000099378	0.0327619	1.12595	5.50229	0.204633	0.837859	NA	1700067G17Rik
ENSMUSG00000099544	0.0521468	-1.42811	5.49717	-0.259791	0.795025	NA	Gm18699
ENSMUSG00000095576	1.37714	0.00252844	0.727142	0.00347723	0.997226	1	Fmo6
ENSMUSG00000036206	359.056	0.406657	0.125948	3.22877	0.00124322	0.00330732	Sh3bp4
ENSMUSG00000102700	0.247751	-1.64938	5.09677	-0.323613	0.746231	NA	Gm38312
ENSMUSG00000102083	0.207993	0.0616632	3.34345	0.018443	0.985285	NA	Gm5259
ENSMUSG00000101288	0	NA	NA	NA	NA	NA	Gm28342
ENSMUSG00000099938	0	NA	NA	NA	NA	NA	C030007H22Rik
ENSMUSG00000026691	48.8696	0.937472	0.431101	2.1746	0.0296599	0.0590781	Fmo3
ENSMUSG00000103288	0.0783676	1.12594	5.50229	0.204631	0.83786	NA	Gm37273
ENSMUSG00000026131	14239.4	0.0532193	0.0764498	0.696135	0.486345	0.618257	Dst
ENSMUSG00000071890	0.505489	0.426146	2.80941	0.151685	0.879435	NA	Mroh9
ENSMUSG00000077608	0	NA	NA	NA	NA	NA	Gm22671
ENSMUSG00000103102	0	NA	NA	NA	NA	NA	Gm37049
ENSMUSG00000089174	0.0385102	0	5.50229	0	1	NA	Gm22434
ENSMUSG00000037375	67.4703	-0.204391	0.160579	-1.27284	0.203076	0.310735	Hhat
ENSMUSG00000119403	0	NA	NA	NA	NA	NA	Gm22265
ENSMUSG00000103596	0.109007	1.12593	5.50229	0.20463	0.837862	NA	Gm37354
ENSMUSG00000103874	0	NA	NA	NA	NA	NA	Gm38360
ENSMUSG00000099382	0	NA	NA	NA	NA	NA	Gm28631
ENSMUSG00000084506	0	NA	NA	NA	NA	NA	Gm23792
ENSMUSG00000103364	16.2817	-0.366296	0.357071	-1.02583	0.304969	0.431312	Gm38157
ENSMUSG00000047384	0.473724	1.20878	2.6906	0.44926	0.653244	NA	A730013G03Rik
ENSMUSG00000105982	0.0778918	-0.247984	5.50229	-0.0450693	0.964052	NA	Mir6896
ENSMUSG00000100872	0	NA	NA	NA	NA	NA	1700065J18Rik
ENSMUSG00000096992	1.26201	-1.0889	1.47218	-0.739653	0.459511	0.592933	Gm26788
ENSMUSG00000055013	1049.77	0.322362	0.0985569	3.27082	0.00107234	0.0028834	Agap1
ENSMUSG00000103001	0.0967428	0.713783	5.50229	0.129725	0.896784	NA	A930005N03Rik
ENSMUSG00000104397	0	NA	NA	NA	NA	NA	Gm37958
ENSMUSG00000104114	0	NA	NA	NA	NA	NA	Gm37297
ENSMUSG00000102839	0.175449	0.232891	5.32559	0.0437305	0.965119	NA	Gm37385
ENSMUSG00002075930	0	NA	NA	NA	NA	NA	Gm55945
ENSMUSG00000101206	0.0286978	-0.660132	5.50229	-0.119974	0.904504	NA	Gm5266
ENSMUSG00000101662	1.60049	-1.30778	1.10101	-1.18781	0.234909	0.349623	Gm28499
ENSMUSG00000101462	12.9875	-1.25853	0.327643	-3.84115	0.000122459	0.000379	Gm3052
ENSMUSG00000102336	15.7204	-1.54702	0.320824	-4.82202	1.42109e-06	5.56758e-06	Gm37233
ENSMUSG00000092852	0.250232	1.35794	4.3517	0.312048	0.755004	NA	Mir5103
ENSMUSG00000102009	0.327077	4.23046	3.94874	1.07134	0.284015	NA	4933400F21Rik
ENSMUSG00002076983	0	NA	NA	NA	NA	NA	Gm55949
ENSMUSG00000103252	0.222467	-2.46513	5.47206	-0.450494	0.652354	NA	Gm37521
ENSMUSG00000026586	2009.43	-0.69246	0.110075	-6.29082	3.1579e-10	1.78489e-09	Prrx1
ENSMUSG00000042111	732.912	-0.375398	0.0779309	-4.81707	1.45682e-06	5.70101e-06	Ccdc115
ENSMUSG00000092188	0.268625	-0.94839	4.28226	-0.221469	0.824727	NA	Gm20471
ENSMUSG00000101711	2.59243	-0.54682	1.04927	-0.521144	0.602266	0.72138	Gm28306
ENSMUSG00000034486	9.16826	-5.38145	0.93096	-5.78053	7.44646e-09	3.69916e-08	Gbx2
ENSMUSG00000103195	0.67658	-1.02055	2.80684	-0.363596	0.716159	0.812009	Gm37644
ENSMUSG00000092627	3.54929	-2.2503	0.894011	-2.51708	0.0118332	0.0260085	D130058E05Rik
ENSMUSG00000016262	138.126	0.201619	0.133844	1.50638	0.13197	0.216187	Sertad4
ENSMUSG00000089812	6.00142	-0.881774	0.513255	-1.718	0.0857958	0.149706	Gm15867
ENSMUSG00000102162	8.9413	0.00841283	0.386644	0.0217586	0.982641	1	Gm2367
ENSMUSG00000040124	242.413	-0.216692	0.0976485	-2.21911	0.0264796	0.0534002	Gorab
ENSMUSG00000088951	0	NA	NA	NA	NA	NA	Gm24940
ENSMUSG00000101869	0.0609808	-0.660137	5.50229	-0.119975	0.904503	NA	Gm29500
ENSMUSG00000102117	8.01653	-0.396478	0.434344	-0.912821	0.361337	0.492228	Rpsa-ps1
ENSMUSG00000040113	469.415	3.78346	0.622874	6.07421	1.24601e-09	6.66666e-09	Mettl11b
ENSMUSG00000089700	0.0308854	0	5.50229	0	1	NA	Gm2343
ENSMUSG00000067081	651.454	-2.24836	0.779066	-2.88597	0.00390204	0.0094837	Asb18
ENSMUSG00000026782	449.589	-0.135602	0.114324	-1.18612	0.235577	0.350413	Abi2
ENSMUSG00000054387	3589.92	-0.247892	0.0649085	-3.8191	0.000133942	0.000411651	Mdm4
ENSMUSG00000100228	21.9535	-0.345564	0.278398	-1.24126	0.21451	0.324636	Gm29257
ENSMUSG00000016200	34.5944	1.35542	0.25299	5.3576	8.43332e-08	3.78966e-07	Syt14
ENSMUSG00002076180	0	NA	NA	NA	NA	NA	Gm55962
ENSMUSG00000103640	4.53232	2.70778	0.893835	3.0294	0.0024504	0.00617327	Gm31406
ENSMUSG00000102442	1.08407	-1.46079	1.7252	-0.846741	0.39714	0.529816	Gm37103
ENSMUSG00000026127	1224.91	0.034975	0.047643	0.734105	0.462885	0.596274	Imp4
ENSMUSG00000026301	10.0081	3.92527	0.874621	4.48797	7.19061e-06	2.58745e-05	Iqca
ENSMUSG00000100850	0.152846	1.52138	5.47701	0.277776	0.781184	NA	4930434B07Rik
ENSMUSG00000044337	936.138	0.0929063	0.12593	0.73776	0.46066	0.594033	Ackr3
ENSMUSG00000104087	0.122921	1.81692	5.46997	0.332163	0.739766	NA	Gm38277
ENSMUSG00000026014	3210.31	-0.241776	0.116989	-2.06666	0.038766	0.0748195	Raph1
ENSMUSG00000101951	0.243225	2.645	4.25882	0.621064	0.534558	NA	Gm28721
ENSMUSG00000101028	2.35707	-0.46899	0.773035	-0.606687	0.544059	0.671684	Gm28723
ENSMUSG00000081562	4.97189	-0.36385	0.6191	-0.587708	0.556728	0.682486	Gm11575
ENSMUSG00000084400	0	NA	NA	NA	NA	NA	Gm11576
ENSMUSG00002075783	0.0305102	1.12595	5.50229	0.204633	0.837859	NA	Gm55965
ENSMUSG00000026447	1171.31	-0.882544	0.155503	-5.67543	1.38341e-08	6.72102e-08	Pik3c2b
ENSMUSG00000082160	0.0963503	-0.247989	5.50229	-0.0450702	0.964051	NA	Gm11578
ENSMUSG00000103215	5.89065	-0.660122	1.23166	-0.535959	0.591987	0.712279	Gm38388
ENSMUSG00000101997	0.0602568	0.301636	5.50229	0.0548201	0.956282	NA	Gm28722
ENSMUSG00002075076	0	NA	NA	NA	NA	NA	Gm55967
ENSMUSG00000103292	11.3234	-2.30297	0.478626	-4.81163	1.49707e-06	5.84931e-06	Gm35048
ENSMUSG00000084151	0.0308854	0	5.50229	0	1	NA	Gm11577
ENSMUSG00000101188	74.5691	-0.357955	0.190392	-1.8801	0.0600947	0.109738	Eif4a-ps4
ENSMUSG00000101102	38.4654	0.984761	0.952432	1.03394	0.301162	0.427207	Gm28609
ENSMUSG00000102425	44.0096	-0.0758125	0.362304	-0.209251	0.834252	0.898496	Gm26616
ENSMUSG00000016181	479.588	-0.0226465	0.0740204	-0.30595	0.759643	0.8448	Utp25
ENSMUSG00000026126	371.47	-1.60822	0.147787	-10.882	1.40381e-27	2.54546e-26	Ptpn18
ENSMUSG00000046062	4428	0.505684	0.073154	6.91259	4.75891e-12	3.17207e-11	Ppp1r15b
ENSMUSG00000026012	213.4	-2.06282	0.257402	-8.01402	1.11015e-15	9.68314e-15	Cd28
ENSMUSG00000100280	21.116	-1.75939	0.387485	-4.54054	5.61094e-06	2.04811e-05	Gm28417
ENSMUSG00000086795	0.333404	-3.41522	3.45459	-0.988603	0.322857	NA	Gm11579
ENSMUSG00000101223	3.16305	-1.61704	0.774707	-2.08729	0.0368615	0.0715678	4930568A12Rik
ENSMUSG00000085965	58.4666	-0.606971	0.890836	-0.681349	0.495651	0.626924	2310016D23Rik
ENSMUSG00000104069	2.52874	0.213104	1.19938	0.177678	0.858976	0.915803	Gm37198
ENSMUSG00000083118	3.832	-0.66012	1.32306	-0.498936	0.617825	0.734517	Gm11609
ENSMUSG00000083355	7.69262	-0.419317	0.549441	-0.763169	0.445363	0.578441	Gm11581
ENSMUSG00000102549	2.92451	-2.30888	1.06566	-2.16662	0.0302638	0.0601103	Gm38137
ENSMUSG00000026638	897.948	-0.0652951	0.482415	-0.13535	0.892335	0.938827	Irf6
ENSMUSG00000026585	1338.68	0.232766	0.0601015	3.87288	0.000107555	0.000334994	Kifap3
ENSMUSG00000034432	2794.2	0.0816204	0.0511712	1.59505	0.110702	0.18631	Cops8
ENSMUSG00000026125	1.56121	1.44674	1.21327	1.19243	0.233092	0.347395	Prss39
ENSMUSG00000101116	0	NA	NA	NA	NA	NA	Gm28416
ENSMUSG00000056128	0.700375	-1.09197	2.10761	-0.518108	0.604383	0.723127	Gm9991
ENSMUSG00000026124	0	NA	NA	NA	NA	NA	Cfc1
ENSMUSG00000101803	0	NA	NA	NA	NA	NA	Gm28419
ENSMUSG00000026011	52.2275	-1.18236	0.477053	-2.47846	0.0131952	0.02865	Ctla4
ENSMUSG00000079144	418.709	-0.0567591	0.0927856	-0.611723	0.540721	0.66862	A130010J15Rik
ENSMUSG00000081382	24.2128	-0.640233	0.254957	-2.51114	0.0120342	0.0264078	Rpl18-ps1
ENSMUSG00000080800	0.937991	-0.416192	1.47681	-0.281819	0.778082	0.858371	Gm11582
ENSMUSG00000037529	0.120959	3.0245	5.46273	0.553661	0.579811	NA	Prss40
ENSMUSG00000045815	0.0655237	2.13665	5.48293	0.389692	0.696764	NA	1700101I19Rik
ENSMUSG00000045174	0.749865	-1.59699	3.2504	-0.49132	0.6232	0.738885	Amer3
ENSMUSG00000100524	0	NA	NA	NA	NA	NA	Gm28418
ENSMUSG00000102499	0	NA	NA	NA	NA	NA	Gm36984
ENSMUSG00000103521	0	NA	NA	NA	NA	NA	Gm29730
ENSMUSG00000104098	0	NA	NA	NA	NA	NA	AA619741
ENSMUSG00000026009	74.9187	-1.9144	0.314417	-6.08874	1.13801e-09	6.10551e-09	Icos
ENSMUSG00000102561	0.244006	-2.70719	3.67157	-0.737337	0.460917	NA	Gm37039
ENSMUSG00000082804	0.0993775	-1.56038	5.49294	-0.28407	0.776357	NA	Rpl17-ps1
ENSMUSG00000082661	0	NA	NA	NA	NA	NA	Gm11590
ENSMUSG00000080785	0	NA	NA	NA	NA	NA	Gm11591
ENSMUSG00000100893	0	NA	NA	NA	NA	NA	Gm28083
ENSMUSG00000085248	0	NA	NA	NA	NA	NA	Gm11587
ENSMUSG00000085447	0	NA	NA	NA	NA	NA	9530026F06Rik
ENSMUSG00000086408	0.0285249	-0.660132	5.50229	-0.119974	0.904504	NA	Gm11588
ENSMUSG00002075578	0	NA	NA	NA	NA	NA	Gm55971
ENSMUSG00000100965	0	NA	NA	NA	NA	NA	Gm28449
ENSMUSG00000102168	0	NA	NA	NA	NA	NA	Gm36943
ENSMUSG00000100381	0.0144354	-0.247974	5.50229	-0.0450675	0.964054	NA	Gm28094
ENSMUSG00000086009	0	NA	NA	NA	NA	NA	4930587A21Rik
ENSMUSG00000026584	908.383	-0.403411	0.08191	-4.92505	8.43385e-07	3.40113e-06	Scyl3
ENSMUSG00000052062	426.535	0.279345	0.115221	2.42443	0.0153326	0.0327554	Pard3b
ENSMUSG00000103656	0	NA	NA	NA	NA	NA	Gm37205
ENSMUSG00000104402	0.0260734	-0.660132	5.50229	-0.119974	0.904504	NA	Gm38012
ENSMUSG00000104081	0	NA	NA	NA	NA	NA	Gm38278
ENSMUSG00000085842	0.0327619	1.12595	5.50229	0.204633	0.837859	NA	Pard3bos1
ENSMUSG00000103002	0.0220891	0	5.50229	0	1	NA	Gm38075
ENSMUSG00000100344	0	NA	NA	NA	NA	NA	Gm29640
ENSMUSG00000101509	0	NA	NA	NA	NA	NA	Gm29641
ENSMUSG00000085019	0.0835131	0	5.50229	0	1	NA	Pard3bos2
ENSMUSG00000102359	0	NA	NA	NA	NA	NA	Gm38351
ENSMUSG00000085400	13.1858	-0.40025	0.702565	-0.569698	0.568883	0.692273	Pard3bos3
ENSMUSG00000100750	0.448907	1.86547	2.26014	0.825375	0.409159	NA	Gm29084
ENSMUSG00000081950	0	NA	NA	NA	NA	NA	Gm11600
ENSMUSG00000037318	274.127	-2.66241	0.262417	-10.1457	3.46222e-24	5.14576e-23	Traf3ip3
ENSMUSG00000084333	0.424793	-1.30612	2.38608	-0.54739	0.584111	NA	Gm11599
ENSMUSG00000090080	0.372256	2.0255	3.55136	0.570346	0.568443	NA	Gm15872
ENSMUSG00000089683	2.64665	-3.86674	1.05904	-3.65116	0.000261063	0.000770905	4930570N18Rik
ENSMUSG00000048126	3645.41	-0.699687	0.158154	-4.42409	9.68499e-06	3.42777e-05	Col6a3
ENSMUSG00000037509	61.1318	-0.426217	0.165891	-2.56925	0.0101918	0.0227907	Arhgef4
ENSMUSG00000103061	0	NA	NA	NA	NA	NA	Gm36970
ENSMUSG00000103978	0	NA	NA	NA	NA	NA	4930474B08Rik
ENSMUSG00000102537	0	NA	NA	NA	NA	NA	Gm37224
ENSMUSG00000102612	0	NA	NA	NA	NA	NA	Gm37845
ENSMUSG00000118272	0.226807	-2.28427	4.34858	-0.525292	0.59938	NA	Gm55978
ENSMUSG00000104002	15.4459	0.0110591	0.403517	0.0274068	0.978135	0.997121	Gm38336
ENSMUSG00000026303	296.729	2.41212	0.285344	8.45337	2.83019e-17	2.73445e-16	Mlph
ENSMUSG00000090550	0.0847708	2.02554	5.48644	0.369191	0.711986	NA	Prlh
ENSMUSG00000041757	2255.34	1.71358	0.212537	8.0625	7.4752e-16	6.59582e-15	Plekha6
ENSMUSG00000101693	8.84129	2.24829	0.477245	4.71097	2.4654e-06	9.41497e-06	Gm19461
ENSMUSG00000026304	382.239	2.12946	0.455286	4.6772	2.9082e-06	1.09879e-05	Rab17
ENSMUSG00000100791	0.0142624	-0.247974	5.50229	-0.0450675	0.964054	NA	Gm28199
[truncated: 53,418 more rows]

## Sheet: All genes_Liver
ID	baseMean	log2FoldChange	lfcSE	stat	pvalue	padj	gene
ENSMUSG00000102628	0.0163809	0	4.94525	0	1	NA	Gm37671
ENSMUSG00000100595	0.0563852	0	4.94525	0	1	NA	Gm19087
ENSMUSG00000097426	212.134	0.686646	0.294866	2.32867	0.0198765	0.0410895	Gm8941
ENSMUSG00000104478	0.10509	0	4.94525	0	1	NA	Gm38212
ENSMUSG00000104385	0	NA	NA	NA	NA	NA	Gm7449
ENSMUSG00000086053	0.171427	0	4.94525	0	1	NA	Gm15178
ENSMUSG00000101231	0	NA	NA	NA	NA	NA	Gm28283
ENSMUSG00000102135	19.6996	0.749043	0.368014	2.03537	0.0418139	0.0803863	Gm37108
ENSMUSG00000103282	0	NA	NA	NA	NA	NA	Gm37275
ENSMUSG00000101097	0	NA	NA	NA	NA	NA	Gm6679
ENSMUSG00000100764	3.33807	-1.10729	0.724935	-1.52744	0.126653	0.212592	Gm29155
ENSMUSG00000102095	431.693	0.700618	0.221467	3.16354	0.00155865	0.0038859	C730036E19Rik
ENSMUSG00000102534	0	NA	NA	NA	NA	NA	Gm37225
ENSMUSG00000100831	0	NA	NA	NA	NA	NA	Gm17847
ENSMUSG00000100884	0	NA	NA	NA	NA	NA	Gm28281
ENSMUSG00000100635	0.34796	-0.32386	2.90315	-0.111555	0.911176	NA	Gm29157
ENSMUSG00000102213	0	NA	NA	NA	NA	NA	Gm37489
ENSMUSG00000100480	7.04985	-0.258777	0.531895	-0.48652	0.626599	0.764037	Gm29156
ENSMUSG00000114212	0.961665	0	1.78877	0	1	1	Gm47985
ENSMUSG00000089037	0	NA	NA	NA	NA	NA	Gm22159
ENSMUSG00000103629	0.0291655	0.75815	4.94525	0.153309	0.878155	NA	Gm5694
ENSMUSG00000114943	3.04781	-0.323861	1.38412	-0.233983	0.814998	0.914271	Gm8947
ENSMUSG00002076531	0	NA	NA	NA	NA	NA	Gm54681
ENSMUSG00000100025	28.9827	1.18766	0.270806	4.38563	1.15651e-05	3.74489e-05	Gm8141
ENSMUSG00000114694	1.37128	0	1.58186	0	1	1	Gm47995
ENSMUSG00000114582	0.612861	0	1.80939	0	1	NA	3110040M04Rik
ENSMUSG00000114591	0.63362	0	2.37593	0	1	NA	Gm47996
ENSMUSG00002076687	0.0584274	-0.684527	4.94525	-0.138421	0.889908	NA	Gm56370
ENSMUSG00000100954	26.9107	1.25863	0.31947	3.93974	8.15684e-05	0.0002404	Gm10138
ENSMUSG00000051285	4332.06	0.488698	0.0594679	8.21784	2.07197e-16	1.55537e-15	Pcmtd1
ENSMUSG00000098201	0.106819	-0.989818	4.94419	-0.200198	0.841326	NA	Gm26983
ENSMUSG00000103509	1.77588	-0.169369	1.20664	-0.140364	0.888373	0.966008	Gm38372
ENSMUSG00000048538	111.531	0.905493	0.198907	4.55234	5.30513e-06	1.78284e-05	Gm9826
ENSMUSG00000103709	0	NA	NA	NA	NA	NA	Nras-ps2
ENSMUSG00000077244	0	NA	NA	NA	NA	NA	Gm23274
ENSMUSG00000102768	0	NA	NA	NA	NA	NA	Gm19002
ENSMUSG00000097797	12.0509	1.15756	0.41693	2.77639	0.00549656	0.0125697	Gm26901
ENSMUSG00000103498	0	NA	NA	NA	NA	NA	Gm18984
ENSMUSG00000103067	2.37676	0	1.6636	0	1	1	Gm30414
ENSMUSG00000102320	0	NA	NA	NA	NA	NA	Gm37791
ENSMUSG00000104226	0.110872	-0.323858	4.94525	-0.0654887	0.947785	NA	Gm7470
ENSMUSG00000103903	0.08278	0	4.94525	0	1	NA	Rps2-ps2
ENSMUSG00000103557	0.0509616	0	4.94525	0	1	NA	Gm38216
ENSMUSG00000026312	0.0561473	0	4.94525	0	1	NA	Cdh7
ENSMUSG00000100290	0	NA	NA	NA	NA	NA	Gm18552
ENSMUSG00000100758	0	NA	NA	NA	NA	NA	Gm3332
ENSMUSG00000099926	0.118673	-0.323858	4.94525	-0.0654887	0.947785	NA	Gm6693
ENSMUSG00000039748	33.1618	-2.85123	0.38265	-7.45126	9.2453e-14	5.81273e-13	Exo1
ENSMUSG00000118715	0.0317212	0	4.94525	0	1	NA	Gm23805
ENSMUSG00000104158	0	NA	NA	NA	NA	NA	Becn2
ENSMUSG00000103540	0.143162	0	4.94525	0	1	NA	Gm37668
ENSMUSG00000057363	849.992	-0.313145	0.0586731	-5.33712	9.44363e-08	3.75304e-07	Uxs1
ENSMUSG00000047216	55.6305	0.00569081	0.405641	0.0140292	0.988807	1	Cdh19
ENSMUSG00000102788	0.373016	-0.32386	3.67866	-0.0880374	0.929847	NA	Gm38255
ENSMUSG00000102160	0	NA	NA	NA	NA	NA	Gm36944
ENSMUSG00000101253	0	NA	NA	NA	NA	NA	Gm29088
ENSMUSG00000101846	0	NA	NA	NA	NA	NA	Gm19927
ENSMUSG00000090243	3.43131	2.00151	0.857554	2.33397	0.019597	0.0405854	Gm16103
ENSMUSG00000100701	18.1534	-0.0192449	0.286965	-0.0670635	0.946531	1	Gm19587
ENSMUSG00000100555	1.19574	1.69291	1.22738	1.37928	0.167807	0.269552	Gm8173
ENSMUSG00000101395	0.072747	0	4.94525	0	1	NA	Gm8241
ENSMUSG00000102728	0	NA	NA	NA	NA	NA	Gm37934
ENSMUSG00000088848	0	NA	NA	NA	NA	NA	Gm26352
ENSMUSG00002075225	0.0617708	-0.323858	4.94525	-0.0654887	0.947785	NA	Gm54687
ENSMUSG00000038702	271.363	-1.16525	0.140577	-8.28908	1.14132e-16	8.74753e-16	Dsel
ENSMUSG00000101875	1.002	-0.0887391	1.28697	-0.0689518	0.945028	1	Gm6028
ENSMUSG00000099732	0.204182	-0.684527	4.94525	-0.138421	0.889908	NA	Gm17752
ENSMUSG00000101220	0.28091	1.08725	3.8375	0.283323	0.776929	NA	Gm6717
ENSMUSG00000100020	0.0888771	-0.323858	4.94525	-0.0654887	0.947785	NA	Gm19086
ENSMUSG00000101054	0.245385	0	4.94525	0	1	NA	Gm18406
ENSMUSG00000088691	0	NA	NA	NA	NA	NA	Gm22331
ENSMUSG00000099884	0	NA	NA	NA	NA	NA	Gm8204
ENSMUSG00000100304	0	NA	NA	NA	NA	NA	Gm28190
ENSMUSG00000101453	0	NA	NA	NA	NA	NA	Gm28189
ENSMUSG00000102105	0	NA	NA	NA	NA	NA	Gm17946
ENSMUSG00000099943	0.0144354	0	4.94525	0	1	NA	Gm18181
ENSMUSG00002075119	0	NA	NA	NA	NA	NA	Gm54688
ENSMUSG00000097648	0	NA	NA	NA	NA	NA	9330185C12Rik
ENSMUSG00000101687	0.0655237	0	4.94525	0	1	NA	Gm4854
ENSMUSG00000100515	0	NA	NA	NA	NA	NA	Gm17916
ENSMUSG00000033021	1836.16	0.638372	0.0737803	8.65234	5.0452e-18	4.22032e-17	Gmppa
ENSMUSG00000055214	63.4598	-0.323862	1.06076	-0.30531	0.76013	0.87561	Pld5
ENSMUSG00000078184	10.7411	0.396737	0.369406	1.07399	0.282828	0.415391	Rbm8a2
ENSMUSG00000104363	0.021007	0.0368115	4.94525	0.00744382	0.994061	NA	Gm38081
ENSMUSG00000103277	0	NA	NA	NA	NA	NA	Gm37916
ENSMUSG00000104157	0	NA	NA	NA	NA	NA	Gm38101
ENSMUSG00000102446	0	NA	NA	NA	NA	NA	Gm17965
ENSMUSG00000104248	0	NA	NA	NA	NA	NA	Gm38152
ENSMUSG00000104021	0.0626192	0	4.94525	0	1	NA	Gm36536
ENSMUSG00000103471	0	NA	NA	NA	NA	NA	Gm17966
ENSMUSG00000087875	0	NA	NA	NA	NA	NA	Gm26104
ENSMUSG00000033007	0.426447	1.11883	2.58524	0.432776	0.665177	NA	Asic4
ENSMUSG00000102605	0.201677	-0.323858	4.71963	-0.0686194	0.945293	NA	Gm37264
ENSMUSG00000070695	2.8625	0	1.19259	0	1	1	Cntnap5a
ENSMUSG00000025909	22.3493	-1.09336	0.291258	-3.75394	0.000174074	0.000492301	Sntg1
ENSMUSG00002076179	0	NA	NA	NA	NA	NA	Gm54703
ENSMUSG00000102033	0	NA	NA	NA	NA	NA	Gm28263
ENSMUSG00000102647	0.0291967	0	4.94525	0	1	NA	Gm38024
ENSMUSG00000086235	0.423776	0	2.42582	0	1	NA	Gm16284
ENSMUSG00000102253	0.0682691	-0.323858	4.94525	-0.0654887	0.947785	NA	Gm38259
ENSMUSG00002074990	0	NA	NA	NA	NA	NA	Gm54704
ENSMUSG00000094429	0	NA	NA	NA	NA	NA	Gm19965
ENSMUSG00000101154	0.122041	0	4.94525	0	1	NA	Gm17777
ENSMUSG00000103884	0.0144354	0	4.94525	0	1	NA	Gm37005
ENSMUSG00000065865	0	NA	NA	NA	NA	NA	Gm24030
ENSMUSG00000084353	2.76306	-0.673469	0.788549	-0.854061	0.393071	0.538172	Gm15452
ENSMUSG00002076328	0	NA	NA	NA	NA	NA	Gm54705
ENSMUSG00000103933	29.3045	0.852122	0.272384	3.12839	0.00175769	0.00435043	Gm36964
ENSMUSG00000101573	0	NA	NA	NA	NA	NA	Gm28361
ENSMUSG00002075967	0.940271	-1.76541	1.51361	-1.16635	0.243472	0.367633	Gm54706
ENSMUSG00000086195	0	NA	NA	NA	NA	NA	Gm6152
ENSMUSG00000107979	0	NA	NA	NA	NA	NA	Zfp813-ps
ENSMUSG00000101373	0	NA	NA	NA	NA	NA	Zfp813-ps
ENSMUSG00000104504	0.200305	0	4.94525	0	1	NA	Gm7445
ENSMUSG00000099615	0	NA	NA	NA	NA	NA	Gm28362
ENSMUSG00000066693	8.25432	0.167707	0.429668	0.390318	0.696302	0.825092	Gm7493
ENSMUSG00000102316	0.120256	0.0368115	4.94525	0.00744382	0.994061	NA	Gm37629
ENSMUSG00000100265	0	NA	NA	NA	NA	NA	Gm28363
ENSMUSG00000103819	0	NA	NA	NA	NA	NA	Gm38008
ENSMUSG00000100527	0	NA	NA	NA	NA	NA	Gm28359
ENSMUSG00000102871	0	NA	NA	NA	NA	NA	Gm37143
ENSMUSG00000099571	0	NA	NA	NA	NA	NA	Gm18182
ENSMUSG00000101571	0.449197	-1.01032	2.33015	-0.433585	0.66459	NA	Gm6187
ENSMUSG00000104428	0.0887159	0	4.94525	0	1	NA	Gm18299
ENSMUSG00000101303	0	NA	NA	NA	NA	NA	B020011L13Rik
ENSMUSG00000102272	0.456468	2.45996	2.48704	0.989111	0.322609	NA	Gm7512
ENSMUSG00000100305	0	NA	NA	NA	NA	NA	Gm28360
ENSMUSG00000065625	0	NA	NA	NA	NA	NA	Gm24765
ENSMUSG00000099534	0.711086	1.81192	1.90589	0.950695	0.341759	0.482245	Gm28169
ENSMUSG00000103411	7.44504	0.105851	0.603786	0.175312	0.860835	0.94633	Gm18300
ENSMUSG00000100886	0	NA	NA	NA	NA	NA	Gm7195
ENSMUSG00000101415	0.0514867	0	4.94525	0	1	NA	Gm28168
ENSMUSG00000061024	860.513	0.574319	0.080335	7.14906	8.73763e-13	5.16542e-12	Rrs1
ENSMUSG00000100617	0	NA	NA	NA	NA	NA	Gm7145
ENSMUSG00000100703	0	NA	NA	NA	NA	NA	Gm28358
ENSMUSG00000100177	0	NA	NA	NA	NA	NA	Gm29489
ENSMUSG00000101363	0.362093	1.80876	2.54064	0.711928	0.476509	NA	Gm29490
ENSMUSG00000101590	0	NA	NA	NA	NA	NA	Gm29104
ENSMUSG00000102030	0	NA	NA	NA	NA	NA	Gm29106
ENSMUSG00000099870	0.202923	0.0368116	4.71485	0.00780758	0.993771	NA	Gm7200
ENSMUSG00000023150	9135.4	0.0759971	0.107461	0.707207	0.479438	0.627614	Ivns1abp
ENSMUSG00000026374	2627.02	0.195843	0.0378693	5.17156	2.32147e-07	8.88393e-07	Tsn
ENSMUSG00000026377	1105.67	0.520662	0.055481	9.3845	6.32145e-21	6.29889e-20	Nifk
ENSMUSG00000099936	1.12116	0	1.87879	0	1	1	Gm28867
ENSMUSG00000025911	3988.42	0.660059	0.0896498	7.36263	1.80319e-13	1.11374e-12	Adhfe1
ENSMUSG00000052748	540.058	0.712467	0.0903272	7.88762	3.07999e-15	2.12815e-14	Swt1
ENSMUSG00000079671	69.2642	-2.72209	0.21637	-12.5807	2.69581e-36	5.8635e-35	2610203C22Rik
ENSMUSG00000081441	14.3432	0.648494	0.345945	1.87456	0.0608534	0.112315	Gm6161
ENSMUSG00000067879	9.56282	-1.88593	0.46519	-4.05412	5.03232e-05	0.000151796	Vxn
ENSMUSG00000099827	0	NA	NA	NA	NA	NA	Gm29520
ENSMUSG00000057335	1039.93	-0.816182	0.0950504	-8.58684	8.93971e-18	7.36328e-17	Cep170
ENSMUSG00000103634	0.131781	0	4.94525	0	1	NA	3110062G12Rik
ENSMUSG00000104154	1.30773	-2.00502	1.22094	-1.6422	0.100549	0.174227	Gm38104
ENSMUSG00000103435	0	NA	NA	NA	NA	NA	Gm36992
ENSMUSG00000065573	0.0871516	0	4.94525	0	1	NA	Mir350
ENSMUSG00002076271	0	NA	NA	NA	NA	NA	Gm54718
ENSMUSG00000053286	1209.34	0.542156	0.0636654	8.51571	1.6558e-17	1.34439e-16	Trmt1l
ENSMUSG00000106406	3.06277	0.151073	0.64026	0.235956	0.813467	0.913217	Mir7682
ENSMUSG00000103928	112.109	0.391444	0.166235	2.35476	0.0185347	0.0385545	Gm37893
ENSMUSG00000026484	1009.07	0.0333702	0.062235	0.536198	0.591822	0.732304	Rnf2
ENSMUSG00000103238	0.289321	1.11882	3.86626	0.289382	0.772289	NA	Gm36527
ENSMUSG00000100981	0	NA	NA	NA	NA	NA	Gm29072
ENSMUSG00000100551	24.6878	1.14083	0.305158	3.73848	0.000185134	0.000521961	Gm19503
ENSMUSG00000100357	0.0433356	0	4.94525	0	1	NA	Gm28181
ENSMUSG00000025912	59.6428	-1.53391	0.25058	-6.12145	9.27277e-10	4.39573e-09	Mybl1
ENSMUSG00000045210	1640.85	0.180007	0.0492443	3.6554	0.000256783	0.000713021	Vcpip1
ENSMUSG00000041763	2646.66	0.333883	0.0401012	8.32602	8.36062e-17	6.47504e-16	Tpp2
ENSMUSG00000097893	24.238	0.630001	0.371816	1.69439	0.0901911	0.158416	1700034P13Rik
ENSMUSG00000026504	541.93	-0.109473	0.0680751	-1.60812	0.10781	0.184872	Sdccag8
ENSMUSG00000103367	1.42467	-2.08352	1.37128	-1.5194	0.128661	0.215527	Gm38158
ENSMUSG00000103584	0.533141	3.42578	3.5003	0.97871	0.327723	NA	Gm38053
ENSMUSG00002076339	0	NA	NA	NA	NA	NA	Gm54732
ENSMUSG00000102475	0.0481838	0	4.94525	0	1	NA	Gm37246
ENSMUSG00000047343	794.827	-0.323862	1.02552	-0.315801	0.752153	0.870288	Mettl21c
ENSMUSG00000102211	19.2606	-0.822386	0.335956	-2.4479	0.0143693	0.0305117	Gm37490
ENSMUSG00000087082	0.627232	0	2.83678	0	1	NA	Gm15423
ENSMUSG00000090106	0.280283	0	4.94525	0	1	NA	Gm15838
ENSMUSG00000103251	0	NA	NA	NA	NA	NA	Gm37519
ENSMUSG00000091844	8.73144	2.0823	0.579255	3.5948	0.000324643	0.000888111	Gm8251
ENSMUSG00000026483	1828.69	-2.54946	0.149104	-17.0985	1.52277e-65	7.83197e-64	Niban1
ENSMUSG00000100594	139.85	0.171953	0.159585	1.0775	0.281257	0.413479	2810414N06Rik
ENSMUSG00000082528	0	NA	NA	NA	NA	NA	Gm15182
ENSMUSG00000082012	0.0150561	0	4.94525	0	1	NA	Gm5257
ENSMUSG00000099996	0	NA	NA	NA	NA	NA	Gm29065
ENSMUSG00000101763	0	NA	NA	NA	NA	NA	Gm29068
ENSMUSG00000100827	0	NA	NA	NA	NA	NA	Gm29069
ENSMUSG00000100553	0.146875	0	4.94525	0	1	NA	Gm17751
ENSMUSG00000098611	0	NA	NA	NA	NA	NA	Mir6343
ENSMUSG00000100534	0	NA	NA	NA	NA	NA	Gm816
ENSMUSG00000102904	0	NA	NA	NA	NA	NA	Gm38265
ENSMUSG00002076350	0	NA	NA	NA	NA	NA	Gm54739
ENSMUSG00000019699	525.073	-0.614799	0.120195	-5.115	3.13745e-07	1.18869e-06	Akt3
ENSMUSG00000104391	0.658172	1.1923	2.03817	0.584986	0.558557	0.703066	Gm37960
ENSMUSG00000102133	0.40807	-0.988263	2.95643	-0.334275	0.738172	NA	Gm37106
ENSMUSG00000102749	0.0163809	0	4.94525	0	1	NA	Gm37598
ENSMUSG00000103163	0.0847497	0	4.94525	0	1	NA	Gm38146
ENSMUSG00000103646	0.367225	-0.275578	3.26031	-0.0845251	0.932639	NA	Gm37706
ENSMUSG00000102427	0	NA	NA	NA	NA	NA	Gm37463
ENSMUSG00000103633	0.0963606	1.11882	4.94525	0.226241	0.821014	NA	Gm38328
ENSMUSG00000097892	5.76567	-2.39399	0.932589	-2.56703	0.0102572	0.0224114	Gm26801
ENSMUSG00000063659	3694.1	0.192905	0.0683924	2.82056	0.00479406	0.0110814	Zbtb18
ENSMUSG00000102432	17.0283	-0.707303	0.229974	-3.07558	0.00210095	0.00514233	Gm29856
ENSMUSG00000103043	0.0301838	0	4.94525	0	1	NA	Gm37306
ENSMUSG00000102885	0.126512	0	4.94525	0	1	NA	Gm37280
ENSMUSG00000026049	203.335	0.316761	0.0876834	3.61255	0.000303195	0.000832934	Tex30
ENSMUSG00000103767	6.89498	0.397486	1.06628	0.372777	0.709314	0.835486	Gm37858
ENSMUSG00000101746	22.9322	-0.323862	1.06632	-0.303718	0.761343	0.876282	2310043L19Rik
ENSMUSG00000043019	2161.95	0.648878	0.0804467	8.06594	7.26754e-16	5.25097e-15	Edem3
ENSMUSG00000101104	209.045	0.158823	0.0838844	1.89335	0.0583107	0.108199	Gm29247
ENSMUSG00000015962	3.39146	-2.37104	0.972842	-2.43723	0.0148004	0.0313491	1700016C15Rik
ENSMUSG00000032666	2406.82	-0.276838	0.0861341	-3.21404	0.00130884	0.00329794	1700025G04Rik
ENSMUSG00000084557	1.33124	-0.323861	1.63374	-0.198233	0.842863	0.934207	Gm25279
ENSMUSG00000100685	40.3646	0	1.03498	0	1	1	Gm28610
ENSMUSG00000102090	0	NA	NA	NA	NA	NA	Gm8964
ENSMUSG00000103744	0	NA	NA	NA	NA	NA	Gm38238
ENSMUSG00000015961	1656.83	0.276675	0.0493186	5.60994	2.02399e-08	8.54109e-08	Adss
ENSMUSG00000089657	0.724452	-1.57009	1.58085	-0.993198	0.320613	0.459372	Gm16585
ENSMUSG00000102483	0.406123	0.0368119	2.03646	0.0180764	0.985578	NA	Catspere1
ENSMUSG00000014980	373.073	0.235082	0.0828916	2.83602	0.00456799	0.0105959	Tsen15
ENSMUSG00000026235	87.3958	-1.14595	0.267519	-4.28361	1.83884e-05	5.81803e-05	Epha4
ENSMUSG00000099141	0	NA	NA	NA	NA	NA	Mir6352
ENSMUSG00000032649	101.904	2.06513	0.248926	8.29616	1.07532e-16	8.25789e-16	Colgalt2
ENSMUSG00000101849	0.18392	0	4.94525	0	1	NA	Gm28386
ENSMUSG00000101506	0.0963676	0	4.94525	0	1	NA	Gm28385
ENSMUSG00000065215	0	NA	NA	NA	NA	NA	Gm26263
ENSMUSG00000102052	0	NA	NA	NA	NA	NA	Gm28387
ENSMUSG00000026047	468.829	0.0979056	0.0776476	1.2609	0.207346	0.321695	Poglut2
ENSMUSG00000080878	0	NA	NA	NA	NA	NA	Btf3-ps14
ENSMUSG00000091476	13.7476	-0.216613	0.401154	-0.539973	0.589215	0.729937	Catspere2
ENSMUSG00000104097	0.367007	-0.319882	2.86358	-0.111707	0.911056	NA	Gm37313
ENSMUSG00000119789	0	NA	NA	NA	NA	NA	Gm25312
ENSMUSG00000102493	4.19987	3.09567	0.91448	3.38517	0.000711333	0.00185916	Gm8010
ENSMUSG00000004872	3.85294	-1.02927	1.14073	-0.90229	0.366903	0.509764	Pax3
ENSMUSG00000118426	0	NA	NA	NA	NA	NA	Gm2102
ENSMUSG00000041684	523.517	0.185061	0.0794023	2.33068	0.0197702	0.04091	Bivm
ENSMUSG00000032908	7.77433	0.693079	0.622837	1.11278	0.265804	0.395075	Sgpp2
ENSMUSG00000099561	0.0713122	0	4.94525	0	1	NA	Gm28410
ENSMUSG00000102945	0	NA	NA	NA	NA	NA	Gm37884
ENSMUSG00000026502	1718.24	-0.00257264	0.0616543	-0.0417269	0.966716	1	Desi2
ENSMUSG00000103958	0.157931	0	4.94525	0	1	NA	Gm8023
ENSMUSG00000070489	0.0602246	0	4.94525	0	1	NA	4930527J03Rik
ENSMUSG00000104126	11.1827	-0.173046	0.381429	-0.453677	0.650061	0.785262	Gm37486
ENSMUSG00000086350	57.0172	0.835945	0.173976	4.80495	1.54788e-06	5.49755e-06	B230369F24Rik
ENSMUSG00000026500	807.678	0.420161	0.0678688	6.19078	5.9867e-10	2.88344e-09	Cox20
ENSMUSG00000026048	1032.15	0.596892	0.0628434	9.49808	2.13787e-21	2.18351e-20	Ercc5
ENSMUSG00000046828	37.6284	0	1.03122	0	1	1	Mettl21e
ENSMUSG00000089703	35.7551	-0.293803	0.843893	-0.348152	0.727726	0.850288	Gm15833
ENSMUSG00000100966	0.108395	0	4.94525	0	1	NA	Gm5700
ENSMUSG00000100769	0.0583684	0	4.94525	0	1	NA	Gm28893
ENSMUSG00000101567	2.48902	1.22276	0.757442	1.61433	0.106455	0.182932	Txn-ps1
ENSMUSG00000026245	2142.21	0.405151	0.0587575	6.89531	5.3748e-12	3.02168e-11	Farsb
ENSMUSG00000101798	0	NA	NA	NA	NA	NA	Gm28995
ENSMUSG00000104018	9.0863	-0.869458	0.559736	-1.55334	0.120343	0.203323	4833412K13Rik
ENSMUSG00000090486	68.1432	0.737552	0.555172	1.32851	0.18401	0.291186	BC035947
ENSMUSG00000026482	1800.29	-1.75472	0.107161	-16.3746	2.90418e-60	1.2942e-58	Rgl1
ENSMUSG00000086145	1.36285	0.530107	1.03359	0.51288	0.608035	0.747129	Gm15479
ENSMUSG00000080950	4.15287	0.114865	0.726349	0.15814	0.874346	0.955535	Gm7278
ENSMUSG00000099868	0	NA	NA	NA	NA	NA	Gm28792
ENSMUSG00000055547	0.391474	-0.32386	3.49088	-0.092773	0.926084	NA	Apobec4
ENSMUSG00000012187	163.965	0.924744	0.583726	1.58421	0.113146	0.192832	Mogat1
ENSMUSG00000008475	3328.02	-0.570726	0.0725545	-7.86617	3.65663e-15	2.51452e-14	Arpc5
ENSMUSG00000099364	74.6385	-1.61532	0.945977	-1.70757	0.0877168	0.154698	5730419F03Rik
ENSMUSG00000100562	0.0936095	0	4.94525	0	1	NA	Gm29611
ENSMUSG00000056870	252.434	1.55616	0.21429	7.26192	3.81645e-13	2.3052e-12	Gulp1
ENSMUSG00000102319	1.22404	2.14582	1.4084	1.52359	0.127612	0.214033	Gm37626
ENSMUSG00000089877	0.527372	0	2.55936	0	1	NA	Gm16102
ENSMUSG00000101701	0	NA	NA	NA	NA	NA	4930521E06Rik
ENSMUSG00000103071	0.0716755	0	4.94525	0	1	NA	Gm38110
ENSMUSG00000100434	0	NA	NA	NA	NA	NA	Gm3489
ENSMUSG00000100013	0.0691515	1.11882	4.94525	0.226241	0.821014	NA	Gm19480
ENSMUSG00000101251	0	NA	NA	NA	NA	NA	Gm3496
ENSMUSG00000101937	0.405376	1.11883	2.62677	0.425934	0.670156	NA	Gm5268
ENSMUSG00000039630	11468.9	0.0813666	0.0267745	3.03896	0.00237396	0.00576509	Hnrnpu
ENSMUSG00000104279	55.7037	0.495363	0.205148	2.41467	0.0157496	0.0331925	Gm38300
ENSMUSG00002075531	0	NA	NA	NA	NA	NA	Gm54783
ENSMUSG00000064954	0	NA	NA	NA	NA	NA	Gm24919
ENSMUSG00000026495	578.103	0.0453215	0.0966386	0.46898	0.639084	0.77546	Efcab2
ENSMUSG00000032883	1368	0.127543	0.113971	1.11909	0.263102	0.391824	Acsl3
ENSMUSG00000026480	976.127	-2.98507	0.16368	-18.2372	2.61374e-74	1.63655e-72	Ncf2
ENSMUSG00000026494	155.081	0.224138	0.2584	0.867407	0.385719	0.530354	Kif26b
ENSMUSG00000064967	0	NA	NA	NA	NA	NA	Gm24405
ENSMUSG00000102922	0	NA	NA	NA	NA	NA	Gm34176
ENSMUSG00000025915	837.019	-0.866842	0.0702157	-12.3454	5.15647e-35	1.06323e-33	Sgk3
ENSMUSG00000089713	0.205787	0	4.94525	0	1	NA	Gm16564
ENSMUSG00000079470	307.885	0.106117	0.156841	0.67659	0.498666	0.64568	Utp14b
ENSMUSG00000099377	8.26873	0.0148345	0.504302	0.0294159	0.976533	1	Gm6159
ENSMUSG00000099706	0.168442	0	4.94525	0	1	NA	Gm29536
ENSMUSG00000047330	101.927	-0.859853	0.194147	-4.42886	9.47308e-06	3.09976e-05	Kcne4
ENSMUSG00000101324	0.37664	0.758156	2.82196	0.268663	0.788189	NA	Gm29187
ENSMUSG00000072978	9.16309	-0.133384	0.555524	-0.240105	0.810249	0.910885	Gm5830
ENSMUSG00000046334	0.519426	0	1.75398	0	1	NA	Gm6195
ENSMUSG00002075801	0	NA	NA	NA	NA	NA	Gm54812
ENSMUSG00000050711	2.78496	-0.429797	1.29158	-0.332768	0.739309	0.859929	Scg2
ENSMUSG00000099562	0	NA	NA	NA	NA	NA	Gm19027
ENSMUSG00000077782	0	NA	NA	NA	NA	NA	Gm24160
ENSMUSG00000055067	307.595	-0.186241	0.103983	-1.79107	0.073282	0.132326	Smyd3
ENSMUSG00000054702	69.1252	-0.382298	0.308645	-1.23864	0.215481	0.332093	Ap1s3
ENSMUSG00000096474	43.7689	1.03113	0.283801	3.63328	0.000279844	0.000772742	Gm5561
ENSMUSG00000102235	0.533083	0.0368118	2.99375	0.0122962	0.990189	NA	Gm37886
ENSMUSG00000026492	1386.28	0.673517	0.0648346	10.3882	2.80486e-25	3.6099e-24	Tfb2m
ENSMUSG00000082395	0	NA	NA	NA	NA	NA	Gm15480
ENSMUSG00000038949	2202.02	0.125175	0.0862552	1.45122	0.146718	0.241125	Cnst
ENSMUSG00000026043	35121.8	-1.67596	0.207375	-8.08179	6.3824e-16	4.62978e-15	Col3a1
ENSMUSG00000046101	8.16146	-0.70012	0.509144	-1.37509	0.169103	0.271155	Mcmdc2
ENSMUSG00002074901	1028.53	-1.87393	0.230265	-8.13816	4.0133e-16	2.95989e-15	Gm54819
ENSMUSG00000098234	396.929	0.117457	0.0886705	1.32464	0.18529	0.292832	Snhg6
ENSMUSG00000093178	9.96838	0.717663	0.453271	1.5833	0.113353	0.193064	Snord87
ENSMUSG00000099032	28.7092	-0.597306	0.399029	-1.4969	0.134419	0.22394	Tcf24
ENSMUSG00000104025	0.222897	0	3.9823	0	1	NA	E330040D14Rik
ENSMUSG00000038936	1293.17	-0.240024	0.122015	-1.96717	0.0491632	0.0929906	Sccpdh
ENSMUSG00000042772	2894.57	0.298429	0.0511451	5.83495	5.3807e-09	2.39705e-08	Smg7
ENSMUSG00000100394	0.0988522	0	4.94525	0	1	NA	Gm28791
ENSMUSG00000103840	0.0301123	0	4.94525	0	1	NA	1700040K01Rik
ENSMUSG00000087236	116.427	0.715172	0.16223	4.40838	1.04148e-05	3.39049e-05	Kif28
ENSMUSG00000100702	0.0891279	0	4.94525	0	1	NA	Gm8976
ENSMUSG00000026042	3547.51	-2.59693	0.227798	-11.4002	4.17309e-30	6.90351e-29	Col5a2
ENSMUSG00000104476	2.33611	-1.62853	1.08655	-1.4988	0.133925	0.223312	Gm38211
ENSMUSG00000100218	0	NA	NA	NA	NA	NA	Gm8296
ENSMUSG00000073643	669.343	0.249657	0.0540181	4.62173	3.80556e-06	1.29981e-05	Wdfy1
ENSMUSG00000100361	0.297791	-1.91107	4.49148	-0.425488	0.670481	NA	Gm7063
ENSMUSG00000104497	0.188668	0.397481	4.94525	0.0803763	0.935938	NA	Gm10555
ENSMUSG00000100894	0	NA	NA	NA	NA	NA	Gm8304
ENSMUSG00000119267	0	NA	NA	NA	NA	NA	Gm23216
ENSMUSG00000065255	0	NA	NA	NA	NA	NA	Gm23974
ENSMUSG00000100843	1.05262	0	1.40915	0	1	1	Gm8307
ENSMUSG00000025916	9.76101	-2.15135	0.572135	-3.76021	0.000169771	0.000480828	Ppp1r42
ENSMUSG00000087764	0	NA	NA	NA	NA	NA	Gm23984
ENSMUSG00000087199	0	NA	NA	NA	NA	NA	Gm15818
ENSMUSG00000026248	1152.63	0.337491	0.0554729	6.0839	1.17295e-09	5.51636e-09	Mrpl44
ENSMUSG00000119658	0.0291967	0	4.94525	0	1	NA	Gm24674
ENSMUSG00000026249	3451.81	1.24958	0.128015	9.76117	1.65243e-22	1.8035e-21	Serpine2
ENSMUSG00000042751	38.952	1.34986	0.206864	6.52534	6.78488e-11	3.51473e-10	Nmnat2
ENSMUSG00000067106	40.0042	0.568604	0.199754	2.84653	0.00441991	0.0102777	Gm5529
ENSMUSG00000099969	0.042014	-0.323858	4.94525	-0.0654887	0.947785	NA	Gm28960
ENSMUSG00000100397	0.40417	1.11883	2.89523	0.386439	0.699171	NA	Gm28071
ENSMUSG00000099753	0	NA	NA	NA	NA	NA	Gm28058
ENSMUSG00000118883	0.523309	1.92479	3.52699	0.54573	0.585251	NA	Gm23934
ENSMUSG00000102518	0	NA	NA	NA	NA	NA	Gm38339
ENSMUSG00000099552	45.8033	-0.323862	1.02666	-0.315452	0.752418	0.870404	9830004L10Rik
ENSMUSG00000043230	6.75248	-0.377528	0.8968	-0.420973	0.673775	0.805832	Fam124b
ENSMUSG00000101257	88.6295	0	1.02554	0	1	1	2310015K22Rik
ENSMUSG00000103404	0	NA	NA	NA	NA	NA	Gm37932
ENSMUSG00000026491	2068.48	0.482158	0.089463	5.38947	7.0665e-08	2.84176e-07	Ahctf1
ENSMUSG00000073486	0.158341	0	4.94525	0	1	NA	Gm10518
ENSMUSG00000025917	3736.84	0.441256	0.0467855	9.43147	4.04376e-21	4.07084e-20	Cops5
ENSMUSG00000104418	4.8616	1.34189	0.613416	2.18757	0.028701	0.0572973	Gm37070
ENSMUSG00000025995	872.414	0.491638	0.0708211	6.94197	3.86667e-12	2.19684e-11	Wdr75
ENSMUSG00000026479	180.659	0.163789	0.355944	0.460155	0.645405	0.781259	Lamc2
ENSMUSG00000099850	0.151267	0	4.94525	0	1	NA	Gm28906
ENSMUSG00000084817	55.5206	0.0278696	0.208229	0.133841	0.893528	0.970303	Gm5526
ENSMUSG00000004364	7744.43	0.338181	0.0450402	7.50841	5.98502e-14	3.81196e-13	Cul3
ENSMUSG00000103076	12.5778	-0.0458725	0.416457	-0.11015	0.912291	0.984155	Gm37902
ENSMUSG00000103525	0.309349	0	3.31737	0	1	NA	Gm37262
ENSMUSG00000101722	1.20772	-1.82852	1.38766	-1.3177	0.187604	0.295999	Gm29125
ENSMUSG00000090637	1.87839	-0.432591	1.04074	-0.415659	0.67766	0.808923	Gm6189
ENSMUSG00000026478	5947.5	-0.207472	0.0879436	-2.35914	0.0183172	0.0381428	Lamc1
ENSMUSG00000101483	0.567737	2.00016	4.93969	0.404917	0.685538	NA	1700016L21Rik
ENSMUSG00000110100	0	NA	NA	NA	NA	NA	Gm45261
ENSMUSG00000103818	0.15216	0	4.94525	0	1	NA	Gm38009
ENSMUSG00000079138	16.1889	-0.0682326	0.539219	-0.12654	0.899305	0.974889	Gm8818
ENSMUSG00000073538	43.8937	-3.32723	0.596353	-5.5793	2.41489e-08	1.01235e-07	E330020D12Rik
ENSMUSG00000042708	5.52019	-0.584796	0.620412	-0.942593	0.345889	0.486842	Shcbp1l
ENSMUSG00000064435	0.0762762	-0.323858	4.94525	-0.0654887	0.947785	NA	Gm25588
ENSMUSG00000103543	0.821181	-0.889036	1.65116	-0.53843	0.59028	0.730958	Gm37669
ENSMUSG00000099432	0.411826	0	3.26766	0	1	NA	Gm18849
ENSMUSG00000041144	53.1444	0.0628454	0.350103	0.179505	0.857541	0.944303	Dnah7b
ENSMUSG00000119743	0	NA	NA	NA	NA	NA	n-R5s211
ENSMUSG00000042699	3970.34	0.0957276	0.052341	1.82892	0.0674113	0.122943	Dhx9
ENSMUSG00000101262	13.8598	1.14171	0.362173	3.15238	0.00161947	0.00402762	Gm8326
ENSMUSG00000042684	351.154	-2.52546	0.18439	-13.6963	1.06816e-42	2.93149e-41	Npl
ENSMUSG00000099858	398.545	1.14425	0.166823	6.85905	6.93191e-12	3.86531e-11	Gm6652
ENSMUSG00000101337	5.42368	1.86911	1.15126	1.62354	0.104474	0.18015	Dnah7c
ENSMUSG00000025986	529.472	0.00522887	0.127379	0.0410497	0.967256	1	Slc39a10
ENSMUSG00000100213	52.6959	-0.265647	0.203583	-1.30486	0.191941	0.301667	Gm28151
ENSMUSG00000103129	0	NA	NA	NA	NA	NA	Gm37393
ENSMUSG00000100160	1.1944	-2.73416	1.46288	-1.86903	0.0616188	0.113507	Gm28527
ENSMUSG00000101921	0.0301446	0	4.94525	0	1	NA	Gm28825
ENSMUSG00000101447	0	NA	NA	NA	NA	NA	Gm28826
ENSMUSG00000081185	5.91034	0.803565	0.489032	1.64317	0.100347	0.173921	Gm4852
ENSMUSG00000103246	0	NA	NA	NA	NA	NA	Gm38090
ENSMUSG00000098876	0	NA	NA	NA	NA	NA	Mir6350
ENSMUSG00000100530	0	NA	NA	NA	NA	NA	Gm18117
ENSMUSG00000104067	0	NA	NA	NA	NA	NA	Gm37196
ENSMUSG00000100033	39.3988	1.02999	0.265532	3.87895	0.000104907	0.000304882	Gm8337
ENSMUSG00002075213	0.0190623	0.0368115	4.94525	0.00744382	0.994061	NA	Gm54870
ENSMUSG00002076633	0	NA	NA	NA	NA	NA	Gm54871
ENSMUSG00000101996	0.0301838	0	4.94525	0	1	NA	Gm19206
ENSMUSG00000096973	0	NA	NA	NA	NA	NA	Gm5974
ENSMUSG00000064943	0	NA	NA	NA	NA	NA	Gm23240
ENSMUSG00000100866	0	NA	NA	NA	NA	NA	Gm28830
ENSMUSG00000101721	0	NA	NA	NA	NA	NA	Gm8354
ENSMUSG00000099376	0	NA	NA	NA	NA	NA	Gm19124
ENSMUSG00000097883	0	NA	NA	NA	NA	NA	Gm8357
ENSMUSG00002076043	0	NA	NA	NA	NA	NA	Gm54872
ENSMUSG00000099698	0	NA	NA	NA	NA	NA	Gm28740
ENSMUSG00000056763	640.808	0.399154	0.0660248	6.04552	1.48932e-09	6.94574e-09	Cspp1
ENSMUSG00000099454	0	NA	NA	NA	NA	NA	Gm8367
ENSMUSG00000051616	0	NA	NA	NA	NA	NA	C230029F24Rik
ENSMUSG00000099627	0.126242	-0.323858	4.94525	-0.0654887	0.947785	NA	Gm6757
ENSMUSG00000099577	0	NA	NA	NA	NA	NA	Gm3605
ENSMUSG00000099882	0	NA	NA	NA	NA	NA	Gm28388
ENSMUSG00000101760	0	NA	NA	NA	NA	NA	Gm8384
ENSMUSG00000102356	0	NA	NA	NA	NA	NA	1700047N06Rik
ENSMUSG00000099608	0	NA	NA	NA	NA	NA	4933411E06Rik
ENSMUSG00000099864	0	NA	NA	NA	NA	NA	Gm8391
ENSMUSG00002075839	0	NA	NA	NA	NA	NA	Gm54883
ENSMUSG00000100451	0	NA	NA	NA	NA	NA	Gm29665
ENSMUSG00000099941	0	NA	NA	NA	NA	NA	Gm20118
ENSMUSG00002075589	0	NA	NA	NA	NA	NA	Gm54885
ENSMUSG00000100816	0.111351	0	4.94525	0	1	NA	Gm28321
ENSMUSG00000042671	6.03594	0.0433951	0.68116	0.0637076	0.949203	1	Rgs8
ENSMUSG00000100945	0.335276	3.42801	4.9101	0.698155	0.485081	NA	Gm29529
ENSMUSG00000102404	0.102765	0	4.94525	0	1	NA	5530400K19Rik
ENSMUSG00000100334	1.34358	1.07025	1.12494	0.951385	0.341409	0.481925	C230024C17Rik
ENSMUSG00000026109	179.715	-0.850836	0.366244	-2.32314	0.0201718	0.0416496	Tmeff2
ENSMUSG00000026475	2946.69	1.51527	0.372561	4.06718	4.75865e-05	0.000143954	Rgs16
ENSMUSG00000099568	0.470254	-1.46497	2.07093	-0.707395	0.479321	NA	Gm28513
ENSMUSG00000100671	0.0406991	-0.323858	4.94525	-0.0654887	0.947785	NA	Gm28322
ENSMUSG00002075527	0.0291967	0	4.94525	0	1	NA	Gm54895
ENSMUSG00000101242	0.265748	0	2.95745	0	1	NA	Gm28319
ENSMUSG00000099924	0.288696	0	2.10218	0	1	NA	Gm28320
ENSMUSG00000099625	0.136039	0	4.94525	0	1	NA	Gm29325
ENSMUSG00000101799	1.56243	0	1.63711	0	1	1	9330175M20Rik
ENSMUSG00000045954	3821.86	-0.038989	0.075639	-0.515461	0.606231	0.745506	Cavin2
ENSMUSG00000099741	0.30792	0	3.29863	0	1	NA	Gm5253
ENSMUSG00000101702	0.0772281	0	4.94525	0	1	NA	1700072G22Rik
ENSMUSG00000066800	895.006	-2.80315	0.137164	-20.4365	7.91676e-93	7.82016e-91	Rnasel
ENSMUSG00000100183	7.83579	-0.239833	0.602346	-0.398164	0.690509	0.820289	Gm28512
ENSMUSG00000067851	4697.22	0.353538	0.0508254	6.95593	3.50246e-12	1.99613e-11	Arfgef1
ENSMUSG00002076532	0	NA	NA	NA	NA	NA	Gm54899
ENSMUSG00000102556	0	NA	NA	NA	NA	NA	Gm37569
ENSMUSG00000038608	1006.99	-2.63163	0.124305	-21.1707	1.7781e-99	2.09709e-97	Dock10
ENSMUSG00000042501	0.473518	-0.323861	2.80675	-0.115386	0.908139	NA	Cpa6
ENSMUSG00000103810	0	NA	NA	NA	NA	NA	Gm38005
ENSMUSG00000083422	0.268093	1.11883	3.81368	0.293371	0.769238	NA	Gm15604
ENSMUSG00000119312	0	NA	NA	NA	NA	NA	Gm25253
ENSMUSG00000042641	18.4183	-4.5481	0.784084	-5.80053	6.61067e-09	2.92168e-08	Rgsl1
ENSMUSG00000081417	0.0381246	-0.323858	4.94525	-0.0654887	0.947785	NA	Gm15603
ENSMUSG00000103448	0	NA	NA	NA	NA	NA	Gm37133
ENSMUSG00000103192	0	NA	NA	NA	NA	NA	Gm37645
ENSMUSG00000104488	0.0371448	0	4.94525	0	1	NA	Gm38062
ENSMUSG00000100212	0.0564888	0	4.94525	0	1	NA	Gm5522
ENSMUSG00000102721	0.0327619	0	4.94525	0	1	NA	A630081D01Rik
ENSMUSG00000100648	0.150714	-0.323858	4.94525	-0.0654887	0.947785	NA	Gm28659
ENSMUSG00002076499	0	NA	NA	NA	NA	NA	Gm54912
ENSMUSG00000099949	0.0734377	0	4.94525	0	1	NA	Gm29124
ENSMUSG00000099918	0	NA	NA	NA	NA	NA	Gm28066
ENSMUSG00000045968	89.746	1.45389	0.229481	6.33556	2.36487e-10	1.17436e-09	Teddm2
ENSMUSG00000043282	6.8054	0.829902	0.548676	1.51255	0.130393	0.218148	Teddm1b
ENSMUSG00000102459	1.66606	2.83784	1.60076	1.77281	0.07626	0.136945	Gm38352
ENSMUSG00000047053	1.52286	0.758158	1.86704	0.406074	0.684688	0.815001	Teddm1a
ENSMUSG00000099227	2213.14	0.809622	0.186149	4.34932	1.36559e-05	4.38602e-05	Mir8114
ENSMUSG00000026107	2209.33	0.367478	0.121802	3.01702	0.00255275	0.00616654	Nabp1
ENSMUSG00000099413	18.9841	-0.224538	0.279726	-0.802707	0.422144	0.568888	Gm17767
ENSMUSG00000103424	0	NA	NA	NA	NA	NA	Gm37535
ENSMUSG00000101741	2.37263	0.379928	0.971381	0.391122	0.695707	0.824495	Gm28055
ENSMUSG00000054976	1.27802	0	1.41751	0	1	1	Nyap2
ENSMUSG00000104029	0	NA	NA	NA	NA	NA	Gm37210
ENSMUSG00000101986	0.794746	-0.22592	1.86296	-0.121269	0.903478	0.977693	Gm6198
ENSMUSG00000087008	4.2989	-0.922666	0.478162	-1.92961	0.053655	0.100528	Gm5530
ENSMUSG00000100561	0.0593809	0	4.94525	0	1	NA	Gm7516
ENSMUSG00000103571	0	NA	NA	NA	NA	NA	Gm37114
ENSMUSG00000098797	0	NA	NA	NA	NA	NA	Mir6344
ENSMUSG00000026473	40065.1	0.764877	0.151043	5.06398	4.10597e-07	1.53859e-06	Glul
ENSMUSG00000100014	0.539355	0.0368119	2.30889	0.0159435	0.987279	NA	Gm29290
ENSMUSG00000101903	7.17924	-5.49934	0.814222	-6.7541	1.43729e-11	7.82939e-11	Gm29291
ENSMUSG00000055980	2372.63	0.930632	0.10429	8.92352	4.51706e-19	4.04304e-18	Irs1
ENSMUSG00000100502	12.6697	1.12628	1.19437	0.942992	0.345685	0.486655	Gm28286
ENSMUSG00000022591	0.550619	0.397484	3.12255	0.127295	0.898707	NA	Gm9747
ENSMUSG00000100627	12.7933	-1.83327	1.00683	-1.82083	0.0686324	0.124953	A830008E24Rik
ENSMUSG00000088669	0.0327619	0	4.94525	0	1	NA	Gm25336
ENSMUSG00000066797	2.60494	0	1.69239	0	1	1	Zfp648
ENSMUSG00000048960	583.29	0.696282	0.113502	6.13452	8.54192e-10	4.06264e-09	Prex2
ENSMUSG00000099933	0.227723	-0.32386	3.46045	-0.0935889	0.925436	NA	4930452N14Rik
ENSMUSG00000100221	0	NA	NA	NA	NA	NA	4930532M18Rik
ENSMUSG00002076439	0	NA	NA	NA	NA	NA	Gm54920
ENSMUSG00000100031	0	NA	NA	NA	NA	NA	Gm18727
ENSMUSG00000077318	0	NA	NA	NA	NA	NA	Gm24173
ENSMUSG00000101827	0.249144	0	4.94525	0	1	NA	Gm28686
ENSMUSG00000103494	0	NA	NA	NA	NA	NA	Gm37410
ENSMUSG00000026142	951.76	0.175552	0.0592768	2.96156	0.0030609	0.00729677	Rhbdd1
ENSMUSG00000104493	0.966047	0.139039	1.60007	0.0868954	0.930755	0.99817	Gm19552
ENSMUSG00000100786	0.0327619	0	4.94525	0	1	NA	Gm28940
ENSMUSG00002075724	0	NA	NA	NA	NA	NA	Gm54921
ENSMUSG00000067158	192.919	-1.34518	0.193578	-6.949	3.67872e-12	2.0944e-11	Col4a4
ENSMUSG00000079465	160.327	-4.19034	0.254483	-16.4661	6.43027e-61	2.91783e-59	Col4a3
ENSMUSG00002075966	0.0477655	0	4.94525	0	1	NA	Gm54925
ENSMUSG00000004110	231.366	-1.8158	0.390251	-4.65289	3.27321e-06	1.12732e-05	Cacna1e
ENSMUSG00000097564	26.9157	1.13319	0.182893	6.19591	5.7949e-10	2.79555e-09	C430014B12Rik
ENSMUSG00000101880	1.19251	-4.09735	1.37748	-2.97453	0.00293435	0.00702325	Gm29282
ENSMUSG00000101433	0.0285249	0	4.94525	0	1	NA	Gm29441
ENSMUSG00000096950	19.3964	-0.248583	0.377532	-0.658442	0.510254	0.656953	Gm9530
ENSMUSG00000056708	629.28	-1.32486	0.0813416	-16.2876	1.20953e-59	5.33791e-58	Ier5
ENSMUSG00000026471	1141.76	-0.206287	0.0980593	-2.1037	0.0354046	0.0692304	Mr1
ENSMUSG00000057715	46.8953	-0.181025	0.7073	-0.255938	0.797999	0.902043	A830018L16Rik
ENSMUSG00000026470	904.758	-0.360416	0.0723299	-4.98295	6.26224e-07	2.30802e-06	Stx6
ENSMUSG00000103825	0.0305102	0	4.94525	0	1	NA	Gm38178
ENSMUSG00000099845	0	NA	NA	NA	NA	NA	Gm29273
ENSMUSG00000103561	0.0301838	0	4.94525	0	1	NA	Gm38069
ENSMUSG00000101610	3.47592	0.114188	0.573538	0.199094	0.842189	0.933786	Gm7560
ENSMUSG00000104181	1.29197	-0.335341	1.31089	-0.255812	0.798096	0.902078	Gm8850
ENSMUSG00000118923	0	NA	NA	NA	NA	NA	Gm22633
ENSMUSG00000098555	0	NA	NA	NA	NA	NA	Mir6341
ENSMUSG00000097628	1.44688	1.68196	1.34237	1.25298	0.210211	0.325439	Gm2383
ENSMUSG00000098163	0.0238594	0	4.94525	0	1	NA	Gm6216
ENSMUSG00000097171	0	NA	NA	NA	NA	NA	Gm17644
ENSMUSG00000101314	0	NA	NA	NA	NA	NA	Gm29663
ENSMUSG00000033722	171.159	-0.399803	0.235074	-1.70076	0.0889888	0.156556	BC034090
ENSMUSG00000103670	0	NA	NA	NA	NA	NA	Gm37622
ENSMUSG00000026150	3121.64	0.105366	0.0451894	2.33166	0.0197183	0.0408181	Mff
ENSMUSG00000101450	13.9223	-2.33032	0.808665	-2.88169	0.00395553	0.00926876	Gm28941
ENSMUSG00000026149	1.67979	-3.46915	1.69551	-2.04608	0.0407481	0.078573	Tm4sf20
ENSMUSG00000114299	0	NA	NA	NA	NA	NA	Gm47791
ENSMUSG00000099771	0	NA	NA	NA	NA	NA	Gm19257
ENSMUSG00000102280	0.196722	-1.89503	4.9221	-0.385005	0.700234	NA	Gm36999
ENSMUSG00000100170	0.793973	-3.42259	1.55862	-2.19592	0.0280979	0.0562245	Gm28942
ENSMUSG00000100744	0.238894	0	4.64115	0	1	NA	Gm17764
ENSMUSG00002074851	0.159879	0	4.94525	0	1	NA	Gm54947
ENSMUSG00000026469	3313.79	0.19303	0.0717708	2.68953	0.00715522	0.0160753	Xpr1
ENSMUSG00002076398	0	NA	NA	NA	NA	NA	Gm54950
ENSMUSG00000073535	148.831	-0.63311	0.257411	-2.45953	0.0139118	0.0296207	Gm5532
ENSMUSG00000018417	3564.15	0.470209	0.167908	2.8004	0.00510398	0.0117357	Myo1b
ENSMUSG00000101724	0.237942	0.819349	4.92704	0.166296	0.867924	NA	Gm29453
ENSMUSG00000100313	0.170499	1.75412	4.94445	0.354765	0.722765	NA	Gm28323
ENSMUSG00000100696	0.0211474	0	4.94525	0	1	NA	Gm8419
ENSMUSG00002075355	0	NA	NA	NA	NA	NA	Gm54983
ENSMUSG00000072324	0.495907	1.91943	2.5713	0.746485	0.455374	NA	Gm8420
ENSMUSG00000026490	1871.52	0.43779	0.0626547	6.98734	2.80142e-12	1.60764e-11	Cdc42bpa
ENSMUSG00000033701	860.547	0.359845	0.0814111	4.4201	9.86553e-06	3.22163e-05	Acbd6
ENSMUSG00000102194	0.110182	0	4.94525	0	1	NA	Gm38169
ENSMUSG00000103636	0.352626	-0.323859	4.2523	-0.0761609	0.939291	NA	Gm38331
ENSMUSG00000026468	0.196241	0	4.94525	0	1	NA	Lhx4
ENSMUSG00000103180	0	NA	NA	NA	NA	NA	Gm37089
ENSMUSG00000062939	111.619	-1.79917	0.240056	-7.4948	6.63984e-14	4.21823e-13	Stat4
ENSMUSG00000101628	2625.41	-0.821956	0.103826	-7.91668	2.43939e-15	1.69968e-14	Gm28177
ENSMUSG00000078291	3.01717	-0.913331	0.88623	-1.03058	0.302738	0.438745	Gm3940
ENSMUSG00000109599	29.3945	0.0449538	0.290873	0.154548	0.877178	0.957717	Gm31812
ENSMUSG00000033684	10809.3	-0.018243	0.184961	-0.0986316	0.921431	0.991158	Qsox1
ENSMUSG00000102299	0.17341	-1.30821	4.93557	-0.265058	0.790965	NA	Gm37539
ENSMUSG00000102558	0.0554349	0	4.94525	0	1	NA	Gm37571
ENSMUSG00000016918	695.487	-1.55233	0.16395	-9.46832	2.84377e-21	2.88189e-20	Sulf1
ENSMUSG00000033671	2108.23	0.0389835	0.0581777	0.670076	0.50281	0.649569	Cep350
ENSMUSG00000103717	0	NA	NA	NA	NA	NA	Gm38038
ENSMUSG00000103771	0	NA	NA	NA	NA	NA	Gm36934
ENSMUSG00000102837	0.0552211	0	4.94525	0	1	NA	Gm37383
ENSMUSG00000077419	0	NA	NA	NA	NA	NA	Gm23744
ENSMUSG00000102833	1.15903	1.85464	1.81094	1.02413	0.305773	0.441997	Gm9694
ENSMUSG00000026489	25048.8	0.438844	0.164578	2.66648	0.0076651	0.0171322	Coq8a
ENSMUSG00000104520	19.8366	-0.0143434	0.365034	-0.0392934	0.968656	1	Gm37336
ENSMUSG00000025938	1147.46	-2.72946	0.758735	-3.59738	0.000321441	0.000879615	Slco5a1
ENSMUSG00000026159	1738.26	-0.340451	0.0521592	-6.52715	6.70341e-11	3.47581e-10	Agfg1
ENSMUSG00000104518	0	NA	NA	NA	NA	NA	Gm37162
ENSMUSG00000069620	0	NA	NA	NA	NA	NA	Gm5250
ENSMUSG00000099498	0	NA	NA	NA	NA	NA	Gm29283
ENSMUSG00000113880	8.30745	-0.564014	0.393574	-1.43306	0.151841	0.248174	A030005L19Rik
ENSMUSG00000113973	0.192635	-0.323858	4.94525	-0.0654887	0.947785	NA	A030014E15Rik
ENSMUSG00000113846	0	NA	NA	NA	NA	NA	Gm6217
ENSMUSG00000113084	0	NA	NA	NA	NA	NA	A030003K21Rik
ENSMUSG00000042414	1.2092	-1.77044	1.42114	-1.24579	0.212841	0.328802	Prdm14
ENSMUSG00000113925	0	NA	NA	NA	NA	NA	Gm7544
ENSMUSG00000114011	0.0291967	0	4.94525	0	1	NA	Gm47955
ENSMUSG00000113097	0	NA	NA	NA	NA	NA	Gm47959
ENSMUSG00000101784	1.15968	-0.652416	1.13382	-0.575416	0.56501	0.708613	Gm7553
ENSMUSG00000038496	13.7168	-0.422711	0.691718	-0.611104	0.541131	0.686627	Slc19a3
ENSMUSG00000100432	0.0562179	0	4.94525	0	1	NA	Gm7539
ENSMUSG00000100190	0	NA	NA	NA	NA	NA	Krtap28-10
ENSMUSG00000113267	0.0260734	0	4.94525	0	1	NA	Gm47969
ENSMUSG00000104423	0	NA	NA	NA	NA	NA	A030005K14Rik
ENSMUSG00000101315	0.0301838	0	4.94525	0	1	NA	Krtap28-13
ENSMUSG00000099691	0	NA	NA	NA	NA	NA	Gm29518
ENSMUSG00000026166	1.32883	-4.06778	1.98444	-2.04984	0.0403798	0.0779067	Ccl20
ENSMUSG00000101173	0.0220891	0	4.94525	0	1	NA	Gm29519
ENSMUSG00000064302	2295.27	0.160915	0.0556447	2.89182	0.00383016	0.00899192	Clasp1
ENSMUSG00000077257	0	NA	NA	NA	NA	NA	Gm26080
ENSMUSG00000107722	0.81815	-0.0976895	1.899	-0.0514427	0.958973	1	2900060B14Rik
ENSMUSG00000080542	0.72666	-0.0918175	2.21747	-0.0414065	0.966972	1	Rnu4atac
ENSMUSG00000100770	0	NA	NA	NA	NA	NA	Gm28466
ENSMUSG00000053161	16.6116	-0.883562	1.01798	-0.867953	0.38542	0.529996	Daw1
ENSMUSG00000101896	0	NA	NA	NA	NA	NA	Gm6244
ENSMUSG00002075005	0	NA	NA	NA	NA	NA	Gm55129
ENSMUSG00000026466	4653.8	-0.0663095	0.0522302	-1.26956	0.20424	0.31765	Tor1aip1
ENSMUSG00000102964	9.6786	-0.729655	0.531365	-1.37317	0.169699	0.271952	9430034N14Rik
ENSMUSG00000026380	548.299	0.358616	0.187774	1.90983	0.0561545	0.104702	Tfcp2l1
ENSMUSG00002076551	0	NA	NA	NA	NA	NA	Gm55135
ENSMUSG00000101624	0	NA	NA	NA	NA	NA	Gm28882
ENSMUSG00000088363	20.3732	0.687702	0.425222	1.61728	0.105818	0.182046	Gm23497
ENSMUSG00000100040	0	NA	NA	NA	NA	NA	Gm28467
ENSMUSG00000010609	3458.4	0.246935	0.115243	2.14273	0.0321349	0.063394	Psen2
ENSMUSG00000102923	11.7793	0.446185	0.409054	1.09077	0.275372	0.406733	Gm31728
ENSMUSG00000055676	23.5994	-0.468898	0.376185	-1.24646	0.212597	0.328482	Gm5069
ENSMUSG00000026163	16.8786	0	1.08156	0	1	1	Sphkap
ENSMUSG00000079140	1.09367	-0.768066	1.22098	-0.629058	0.529311	0.675514	Gm6374
ENSMUSG00000104374	0	NA	NA	NA	NA	NA	Gm37517
ENSMUSG00000104219	0	NA	NA	NA	NA	NA	Gm37989
ENSMUSG00000100580	0.0560806	0	4.94525	0	1	NA	4933436I20Rik
ENSMUSG00000038855	1839.82	-0.975257	0.0809244	-12.0515	1.90534e-33	3.65596e-32	Itpkb
ENSMUSG00002076780	0	NA	NA	NA	NA	NA	Gm55143
ENSMUSG00000104388	10.6679	-3.7224	0.65916	-5.64718	1.63103e-08	6.92984e-08	Gm37033
ENSMUSG00000077736	0	NA	NA	NA	NA	NA	Gm24555
ENSMUSG00000103123	0	NA	NA	NA	NA	NA	Gm37390
ENSMUSG00000103772	0.214334	-0.323858	4.66258	-0.069459	0.944624	NA	Gm36933
ENSMUSG00000053963	53.8977	-0.0499178	0.347666	-0.14358	0.885832	0.964242	Stum
ENSMUSG00000104210	0.0138587	0	4.94525	0	1	NA	Gm37984
ENSMUSG00000102608	0.577937	-1.08478	2.19935	-0.493229	0.621851	NA	Gm37267
ENSMUSG00000045658	2237.95	-0.0455203	0.142415	-0.319632	0.749248	0.868014	Pid1
ENSMUSG00000050565	5991.06	0.34055	0.0573674	5.93631	2.91516e-09	1.33096e-08	Tor1aip2
ENSMUSG00000102750	0.617491	1.72945	2.56342	0.674663	0.49989	NA	Gm37058
ENSMUSG00000101934	0.0629457	0	4.94525	0	1	NA	Gm18304
ENSMUSG00000098851	0	NA	NA	NA	NA	NA	Mir6353
ENSMUSG00000015484	1.13296	-1.7198	1.47517	-1.16584	0.243681	0.367875	Fam163a
ENSMUSG00000102932	0	NA	NA	NA	NA	NA	Gm38113
ENSMUSG00000048402	66.6601	-0.541754	0.377775	-1.43407	0.151554	0.247748	Gli2
ENSMUSG00000098273	0	NA	NA	NA	NA	NA	Mir6346
ENSMUSG00000097408	0.0844195	0	4.94525	0	1	NA	Gm26831
ENSMUSG00000096939	0	NA	NA	NA	NA	NA	Gm8321
ENSMUSG00000100767	0.211364	1.11883	3.41696	0.327434	0.74334	NA	Gm3508
ENSMUSG00000099860	0.0300072	0	4.94525	0	1	NA	Gm29456
ENSMUSG00000101179	0.0629457	0	4.94525	0	1	NA	Gm29455
ENSMUSG00000037035	397.55	-1.14209	0.156221	-7.31074	2.65669e-13	1.62296e-12	Inhbb
ENSMUSG00000036766	6.02833	-2.49047	0.904533	-2.75332	0.00589936	0.0134325	Dner
ENSMUSG00000104396	0.05527	0	4.94525	0	1	NA	Gm37959
ENSMUSG00000102481	0	NA	NA	NA	NA	NA	Gm37925
ENSMUSG00000005886	1978.4	0.0498379	0.0520324	0.957824	0.338152	0.478523	Ncoa2
ENSMUSG00000093254	0	NA	NA	NA	NA	NA	Mir5126
ENSMUSG00000004451	1085.69	-1.07353	0.0772031	-13.9053	5.88311e-44	1.6909e-42	Ralb
ENSMUSG00000101437	0	NA	NA	NA	NA	NA	Gm29454
ENSMUSG00000103506	0.373781	-0.32386	3.72898	-0.0868493	0.930791	NA	Gm38376
ENSMUSG00000098447	12.4628	0.338727	0.342599	0.988699	0.32281	0.461492	Gm27184
ENSMUSG00000103495	0.0300072	0	4.94525	0	1	NA	Gm37409
ENSMUSG00002076346	0	NA	NA	NA	NA	NA	Gm55160
ENSMUSG00000102639	0.0762492	-0.985047	4.94428	-0.19923	0.842083	NA	Gm38223
ENSMUSG00000098923	460.107	-0.183995	0.0618892	-2.97297	0.00294936	0.00705484	Tmem185b
ENSMUSG00000104170	0	NA	NA	NA	NA	NA	Gm37702
ENSMUSG00000087782	0.0192551	0.0368115	4.94525	0.00744382	0.994061	NA	Gm23169
ENSMUSG00000101731	0.490375	0.397485	2.23802	0.177606	0.859033	NA	3830432H09Rik
ENSMUSG00000103085	0.981868	-0.323692	1.68599	-0.191989	0.847751	0.937484	Gm38120
ENSMUSG00000084505	0	NA	NA	NA	NA	NA	Gm25322
ENSMUSG00000102664	0.0807788	0	4.94525	0	1	NA	Gm38380
ENSMUSG00000101476	0.665655	-1.05178	1.83574	-0.572949	0.56668	0.709926	Gm29570
ENSMUSG00000101171	1.33656	-0.522602	1.048	-0.498665	0.618016	0.756659	Gm7593
ENSMUSG00000060985	1.28902	-0.858576	1.1893	-0.721919	0.470345	0.618723	Tdrd5
ENSMUSG00000102372	0	NA	NA	NA	NA	NA	A430050A11Rik
ENSMUSG00000103705	0.0592039	0	4.94525	0	1	NA	4930518J20Rik
ENSMUSG00000026602	3.84629	0	1.20322	0	1	1	Nphs2
ENSMUSG00000026496	2891.57	0.129154	0.054262	2.3802	0.0173033	0.0361994	Parp1
ENSMUSG00000025935	4527.52	0.422196	0.0632125	6.679	2.40574e-11	1.28716e-10	Tram1
ENSMUSG00000098926	116.502	0.0598572	0.145719	0.410772	0.68124	0.812028	Mir6904
ENSMUSG00000025937	6048.74	0.885386	0.0831357	10.6499	1.74585e-26	2.39688e-25	Lactb2
ENSMUSG00000102982	15.664	0.262777	0.477626	0.550173	0.582201	0.724165	Gm38319
ENSMUSG00000067813	310.114	0.680937	0.168879	4.0321	5.52806e-05	0.000166072	Xkr9
ENSMUSG00000077368	0	NA	NA	NA	NA	NA	Gm26273
ENSMUSG00000097711	4.42483	-1.16198	0.836462	-1.38917	0.164783	0.265622	Gm5523
ENSMUSG00000102166	0	NA	NA	NA	NA	NA	Gm36947
ENSMUSG00002075174	0	NA	NA	NA	NA	NA	Gm55173
ENSMUSG00000104209	0.0209704	0.0368115	4.94525	0.00744382	0.994061	NA	Gm37400
ENSMUSG00000026601	5.78249	-1.10034	0.458574	-2.39948	0.0164186	0.0344936	Axdnd1
ENSMUSG00000078193	108.472	0.608855	0.202336	3.00914	0.00261992	0.00631624	Gm2000
ENSMUSG00000026600	1193.14	-2.75864	0.117634	-23.4511	1.28829e-121	2.79764e-119	Soat1
ENSMUSG00000103199	0.0750165	-0.684527	4.94525	-0.138421	0.889908	NA	Gm37648
ENSMUSG00000101523	27.6308	0.670233	0.271623	2.46751	0.0136056	0.0290296	Csnk2a1-ps3
ENSMUSG00000058729	232.407	-0.341209	0.107141	-3.18468	0.00144913	0.00363006	Lin9
ENSMUSG00000026497	0.349246	-0.32386	3.71905	-0.0870814	0.930607	NA	Mixl1
ENSMUSG00000104202	0.126099	0	4.94525	0	1	NA	Gm8101
ENSMUSG00000026499	1242.87	-0.0275537	0.0518637	-0.531272	0.59523	0.735457	Acbd3
ENSMUSG00000103649	0.0920595	0	4.94525	0	1	NA	Gm37768
ENSMUSG00000103156	8.01199	-2.048	0.858664	-2.3851	0.0170747	0.0357512	Gm38293
ENSMUSG00000026596	1240.42	-0.907887	0.0750909	-12.0905	1.18545e-33	2.29882e-32	Abl2
ENSMUSG00000104293	7.36656	-1.28512	0.466053	-2.75746	0.00582523	0.0132758	Gm38043
ENSMUSG00000026219	8278.11	0.0509757	0.0298569	1.70733	0.0877599	0.154742	Trip12
ENSMUSG00000103505	4.61489	0	1.11691	0	1	1	Gm38374
ENSMUSG00000104503	2.8566	0.743608	1.1178	0.66524	0.505897	0.652818	Gm37738
ENSMUSG00000073633	209.999	0.63497	0.134145	4.73345	2.20739e-06	7.72856e-06	Fbxo36
ENSMUSG00000026220	13.5614	-6.04683	0.842606	-7.17634	7.16013e-13	4.27017e-12	Slc16a14
ENSMUSG00000118590	81.0951	-1.44493	0.183358	-7.88036	3.2644e-15	2.24989e-14	Gm15433
ENSMUSG00000099693	47.7691	-5.61209	0.426447	-13.1601	1.48858e-39	3.66134e-38	Gm29284
ENSMUSG00000026104	3872.19	-0.837901	0.0979628	-8.55326	1.19663e-17	9.80304e-17	Stat1
ENSMUSG00000026383	1306.82	0.476208	0.085773	5.55195	2.82497e-08	1.17848e-07	Epb41l5
ENSMUSG00000099569	0	NA	NA	NA	NA	NA	Gm18301
ENSMUSG00000102687	0.0138587	0	4.94525	0	1	NA	Gm37219
ENSMUSG00000060519	752.398	-1.8289	0.102274	-17.8824	1.61738e-71	9.64157e-70	Tor3a
ENSMUSG00000060743	5571.55	0.0879271	0.0412616	2.13097	0.0330919	0.0651035	H3f3a
ENSMUSG00000073485	45.9911	-0.87098	0.267354	-3.25778	0.00112287	0.00285751	H3f3aos
ENSMUSG00000084558	0.0585777	1.11882	4.94525	0.226241	0.821014	NA	Gm24836
ENSMUSG00000038806	743.223	0.140794	0.0527197	2.67062	0.00757109	0.0169373	Sde2
ENSMUSG00000052477	438.811	-5.24904	0.248513	-21.1218	5.0114e-99	5.83498e-97	C130026I21Rik
ENSMUSG00000103979	2.01838	0.173534	0.794593	0.218393	0.827123	0.92284	Gm20305
ENSMUSG00000064281	11.8712	0.707749	0.385964	1.83372	0.066696	0.121849	Rpl19-ps1
ENSMUSG00002076475	5.81124	1.07576	0.607761	1.77004	0.0767206	0.137654	Gm55239
ENSMUSG00000118640	16.7312	-2.02928	0.539479	-3.76156	0.000168859	0.000478491	Gm7582
ENSMUSG00000104251	0	NA	NA	NA	NA	NA	Gm18036
ENSMUSG00000061852	9.025	-2.71441	0.485241	-5.59394	2.21972e-08	9.33249e-08	Gm53056
ENSMUSG00000089976	1.27008	-2.39791	1.15605	-2.07423	0.0380578	0.0738643	Gm2389
ENSMUSG00000033557	3150.31	0.0240908	0.0518111	0.464975	0.64195	0.77804	Fam20b
ENSMUSG00000102961	0.0840922	0	4.94525	0	1	NA	Gm19918
ENSMUSG00000046057	0.388628	-1.32015	2.56636	-0.514404	0.606969	NA	Gm15428
ENSMUSG00000101279	10.018	-6.85567	0.829051	-8.26929	1.34755e-16	1.02678e-15	Gm18342
ENSMUSG00000066652	0.748388	-0.323861	1.38274	-0.234216	0.814817	0.914142	Lefty2
ENSMUSG00000025932	576.207	-3.48101	0.833135	-4.1782	2.93827e-05	9.09262e-05	Eya1
ENSMUSG00002075819	0	NA	NA	NA	NA	NA	Gm55247
ENSMUSG00000102588	0.0726342	0	4.94525	0	1	NA	Gm37444
ENSMUSG00000054493	9.92941	-0.166637	0.532403	-0.31299	0.754288	0.871495	Gm9947
ENSMUSG00000089844	50.823	-3.91384	0.403852	-9.69126	3.28437e-22	3.51592e-21	A530032D15Rik
ENSMUSG00000073631	2.0752	-3.39765	1.01199	-3.35738	0.000786843	0.00204363	Gm10553
ENSMUSG00000026520	498.748	-0.574199	0.089981	-6.38133	1.75556e-10	8.82357e-10	Pycr2
ENSMUSG00000025930	72.8921	-0.781772	0.234701	-3.33093	0.000865563	0.00223577	Msc
ENSMUSG00000103492	4.18771	0.00761341	0.595623	0.0127823	0.989802	1	Gm37412
ENSMUSG00000081201	0.907428	0.387253	1.4624	0.264806	0.791159	0.897314	Smt3h2-ps4
ENSMUSG00000038793	42.4098	0.260635	0.288862	0.902283	0.366906	0.509764	Lefty1
ENSMUSG00000082193	23.864	0.00807574	0.272903	0.029592	0.976392	1	Rpl5-ps1
ENSMUSG00000072109	65.0366	-4.13664	0.354483	-11.6695	1.82518e-31	3.20338e-30	A530040E14Rik
ENSMUSG00000090128	0.267245	-1.54253	2.33443	-0.660774	0.508757	NA	Gm16038
ENSMUSG00000090186	1.27271	-0.690099	1.25404	-0.550301	0.582113	0.724091	Gm52951
ENSMUSG00000089716	8.05791	-4.74747	0.850892	-5.5794	2.41355e-08	1.01195e-07	Gm6264
ENSMUSG00000079457	140.683	-0.981856	0.170915	-5.74471	9.20782e-09	4.00802e-08	Gm7609
ENSMUSG00000118618	35.1513	-0.881967	0.235437	-3.74608	0.000179616	0.00050724	Gm52950
ENSMUSG00000090252	1.02949	-3.59343	1.1445	-3.13973	0.00169102	0.00419451	Gm16028
ENSMUSG00000026384	963.858	0.340863	0.0753433	4.52414	6.06419e-06	2.0245e-05	Ptpn4
ENSMUSG00000091876	0.274279	-0.32386	3.35436	-0.0965489	0.923085	NA	Gm3851
ENSMUSG00000103146	0.193286	-1.05432	4.94259	-0.213314	0.831082	NA	Gm37745
ENSMUSG00000079455	12.6834	-4.37024	0.668607	-6.53633	6.30446e-11	3.27827e-10	Gm16026
ENSMUSG00000100436	0	NA	NA	NA	NA	NA	Gm29657
ENSMUSG00000091199	141.239	-1.10441	0.188122	-5.87068	4.34023e-09	1.95409e-08	Gm2619
ENSMUSG00000090277	0	NA	NA	NA	NA	NA	Gm8338
ENSMUSG00000100042	0	NA	NA	NA	NA	NA	Gm29658
ENSMUSG00000089652	8.96465	0.103148	0.390408	0.264206	0.791621	0.897555	Gm16025
ENSMUSG00000100636	0.0924687	0	4.94525	0	1	NA	Gm3551
ENSMUSG00000089937	2.51966	-3.65125	0.892617	-4.0905	4.30446e-05	0.000130851	Gm7281
ENSMUSG00000101224	3.13343	0	1.23532	0	1	1	Gm28209
ENSMUSG00000118591	24.4646	-1.39956	0.47717	-2.93305	0.00335654	0.00794408	Gm52955
ENSMUSG00000036975	537.118	0.183085	0.0799002	2.29141	0.0219394	0.0449803	Tmem177
ENSMUSG00000101751	4.52887	-4.54299	0.816146	-5.56639	2.60065e-08	1.08756e-07	Gm2427
ENSMUSG00000089714	14.3113	-0.225401	0.298874	-0.754168	0.450748	0.599202	Gm16092
ENSMUSG00000118607	127.19	-1.72499	0.218745	-7.88583	3.12456e-15	2.15676e-14	Gm7592
ENSMUSG00000118632	7.96949	-1.82401	0.540425	-3.37513	0.000737795	0.00192372	Gm55258
ENSMUSG00000094127	0.0260734	0	4.94525	0	1	NA	G530012D18Rik
ENSMUSG00000032769	0.771319	-0.323861	1.88746	-0.171586	0.863763	0.948427	Trpa1
ENSMUSG00000088159	0	NA	NA	NA	NA	NA	Gm26345
ENSMUSG00000073737	6.73123	1.15432	0.616221	1.87323	0.0610365	0.112623	Gm10566
ENSMUSG00000092083	1.86598	1.11883	1.27325	0.878722	0.379552	0.523532	Kcnb2
ENSMUSG00000102937	0	NA	NA	NA	NA	NA	Gm38116
ENSMUSG00000104149	0	NA	NA	NA	NA	NA	Gm37138
ENSMUSG00000088829	0	NA	NA	NA	NA	NA	Gm25227
ENSMUSG00000077377	0	NA	NA	NA	NA	NA	Gm25168
ENSMUSG00000026519	1416.85	-0.0848769	0.0602645	-1.40841	0.159011	0.257966	Tmem63a
ENSMUSG00000101652	0.0150561	0	4.94525	0	1	NA	Gm6060
ENSMUSG00000100814	0	NA	NA	NA	NA	NA	Gm28669
ENSMUSG00000085563	0.0163809	0	4.94525	0	1	NA	2210411M09Rik
ENSMUSG00000103930	0.937947	0.202365	1.08721	0.186132	0.852341	0.940242	Gm36961
ENSMUSG00000036962	20.4078	0.411899	0.937991	0.439129	0.660568	0.794133	Cfap221
ENSMUSG00000092245	0	NA	NA	NA	NA	NA	Gm17973
ENSMUSG00000070034	760.539	-2.26996	0.137138	-16.5523	1.54076e-61	7.10933e-60	Sp110
ENSMUSG00000090103	2.62463	-2.11093	1.29551	-1.62942	0.103225	0.178231	Gm16094
ENSMUSG00000025925	344.961	-0.0299083	0.0879022	-0.340245	0.733672	0.854937	Terf1
ENSMUSG00000104379	4.33638	-0.535484	0.585506	-0.914565	0.36042	0.502538	Gm37509
ENSMUSG00000026387	224.473	-0.312639	0.365103	-0.856303	0.39183	0.53668	Sctr
ENSMUSG00000038776	8735.33	0.703383	0.126067	5.57942	2.41327e-08	1.01195e-07	Ephx1
ENSMUSG00000050777	1854.84	0.277004	0.0831136	3.33284	0.000859652	0.00222176	Tmem37
ENSMUSG00000103516	0.0338272	0.0368115	4.94525	0.00744382	0.994061	NA	Gm37431
ENSMUSG00000102858	0	NA	NA	NA	NA	NA	Gm37086
ENSMUSG00000032719	8.14218	1.07934	0.674145	1.60105	0.109365	0.187064	Sbspon
ENSMUSG00002076565	0	NA	NA	NA	NA	NA	Gm55274
ENSMUSG00000100652	0	NA	NA	NA	NA	NA	Gm7634
ENSMUSG00000038768	279.525	1.02958	0.491058	2.09665	0.0360249	0.0703077	9130409I23Rik
ENSMUSG00000104390	0	NA	NA	NA	NA	NA	Gm17967
ENSMUSG00000103328	0	NA	NA	NA	NA	NA	Gm37406
ENSMUSG00000102219	0.618839	-0.833269	2.67326	-0.311705	0.755265	NA	Gm6606
ENSMUSG00000070031	549.9	-2.05687	0.138085	-14.8957	3.51532e-50	1.22686e-48	Sp140
ENSMUSG00000067795	1.09739	-0.323861	2.26911	-0.142726	0.886507	0.964746	4930444P10Rik
ENSMUSG00000073628	3.1351	-0.582581	1.11146	-0.52416	0.600167	0.739853	Gm10552
ENSMUSG00000090246	11.0017	-0.000161369	0.379948	-0.000424714	0.999661	1	Gm17017
ENSMUSG00000043716	17176.5	0.123779	0.0269542	4.5922	4.38604e-06	1.48639e-05	Rpl7
ENSMUSG00000026516	1312.91	0.223107	0.0545637	4.08893	4.33371e-05	0.000131681	Nvl
ENSMUSG00000103178	0.0535664	-0.323858	4.94525	-0.0654887	0.947785	NA	Fgfr3-ps
ENSMUSG00000025921	828.468	0.452879	0.0842586	5.37487	7.6639e-08	3.07342e-07	Rdh10
ENSMUSG00000104165	4.35211	0	1.27061	0	1	1	Gm38249
ENSMUSG00000100868	0	NA	NA	NA	NA	NA	Gm28095
ENSMUSG00000062169	1224.17	-0.173741	0.0527284	-3.29502	0.000984144	0.00252491	Cnih4
ENSMUSG00000026103	2500.65	-1.72215	0.0718109	-23.9817	4.31536e-127	1.11393e-124	Gls
ENSMUSG00000099648	0	NA	NA	NA	NA	NA	Gm5975
ENSMUSG00000065192	0	NA	NA	NA	NA	NA	Gm23460
ENSMUSG00000002881	2310.13	0.118084	0.059722	1.97722	0.0480169	0.091066	Nab1
ENSMUSG00000097833	0.232632	0	3.91442	0	1	NA	Gm5976
ENSMUSG00000101501	3.3067	-1.16907	0.779881	-1.49903	0.133866	0.223248	Rps27a-ps1
ENSMUSG00000100120	2.09408	1.26744	1.08578	1.16731	0.243087	0.367193	Gm53065
ENSMUSG00000099878	0.0500182	0	4.94525	0	1	NA	Gm28178
ENSMUSG00000100007	1.50251	-0.853081	1.08308	-0.787645	0.430904	0.578273	Gm5527
ENSMUSG00000058665	109.969	0	1.03346	0	1	1	En1
ENSMUSG00000099957	0	NA	NA	NA	NA	NA	2610027F03Rik
ENSMUSG00000101386	1.2364	0	1.93464	0	1	1	Gm29346
ENSMUSG00000101922	0	NA	NA	NA	NA	NA	Gm29345
ENSMUSG00000100761	0	NA	NA	NA	NA	NA	Gm29344
ENSMUSG00000099336	0.911607	0	2.50882	0	1	1	Gm29348
ENSMUSG00000100979	0	NA	NA	NA	NA	NA	Gm29347
ENSMUSG00000102360	0.118416	0	4.94525	0	1	NA	Gm37043
ENSMUSG00000097881	0.131624	0	4.94525	0	1	NA	Celrr
ENSMUSG00000101700	0	NA	NA	NA	NA	NA	Gm29359
ENSMUSG00000104332	0.136973	1.04852	4.94424	0.212068	0.832054	NA	Gm38283
ENSMUSG00000043015	188.755	-2.12135	0.166697	-12.7257	4.25447e-37	9.56539e-36	Nemp2
ENSMUSG00000103630	1.03601	0.0587303	1.8021	0.03259	0.974002	1	Gm37242
ENSMUSG00000038733	7725.4	0.000325767	0.0315714	0.0103184	0.991767	1	Wdr26
ENSMUSG00000003721	3922.05	-0.034751	0.1501	-0.231519	0.816912	0.915428	Insig2
ENSMUSG00000104253	28.7163	-0.139158	0.254118	-0.547611	0.583959	0.725527	Gm37174
ENSMUSG00000054135	62.1476	-0.29097	0.196234	-1.48277	0.138134	0.229096	A430110L20Rik
ENSMUSG00000101791	0.225502	0	4.94525	0	1	NA	2210011K15Rik
ENSMUSG00000081214	37.0489	1.13238	0.411254	2.75349	0.00589628	0.0134266	Rpl35a-ps2
ENSMUSG00000103260	1.648	-1.86566	1.03161	-1.80851	0.0705277	0.127936	Gm8146
ENSMUSG00000041439	746.977	-0.632564	0.0851977	-7.42466	1.1307e-13	7.06998e-13	Mfsd6
ENSMUSG00000100302	0	NA	NA	NA	NA	NA	Gm29670
ENSMUSG00000100230	0	NA	NA	NA	NA	NA	Gm28650
ENSMUSG00000026514	1.69602	0.397485	1.24817	0.318455	0.75014	0.868654	Cnih3
ENSMUSG00000102276	0	NA	NA	NA	NA	NA	2900069G24Rik
ENSMUSG00000089888	0	NA	NA	NA	NA	NA	Gm16547
ENSMUSG00000089927	0	NA	NA	NA	NA	NA	Gm16539
ENSMUSG00000026102	622.594	0.0326166	0.0736376	0.442934	0.657814	0.791726	Inpp1
ENSMUSG00000050625	16.215	0	1.11393	0	1	1	Ccdc121rt1
ENSMUSG00000041426	3128.89	0.880538	0.0783148	11.2436	2.49082e-29	3.94637e-28	Hibch
ENSMUSG00000089802	0	NA	NA	NA	NA	NA	Gm16107
ENSMUSG00000026339	1074.49	-0.119314	0.0651627	-1.83101	0.0670989	0.122479	Ccdc93
ENSMUSG00000085857	0.307478	0	4.94525	0	1	NA	Gm15392
ENSMUSG00000083582	0.0442886	0	4.94525	0	1	NA	Gm15393
ENSMUSG00000050534	0.348297	0	3.77184	0	1	NA	Htr5b
ENSMUSG00000081130	0	NA	NA	NA	NA	NA	Gm8217
ENSMUSG00000043629	41.5478	-2.91076	0.760609	-3.82688	0.000129778	0.000372572	1700019D03Rik
ENSMUSG00000026100	981.102	-0.323862	1.02814	-0.314996	0.752765	0.870565	Mstn
ENSMUSG00000089334	0	NA	NA	NA	NA	NA	Gm24349
ENSMUSG00000047369	3.7851	-0.383855	0.944762	-0.406298	0.684523	0.814841	Dnah14
ENSMUSG00000001674	1005.86	0.207583	0.0522068	3.97617	7.00348e-05	0.000207863	Ddx18
ENSMUSG00000103100	0.0105737	0	4.94525	0	1	NA	Gm37664
ENSMUSG00000064970	1.93569	-0.225586	0.845332	-0.26686	0.789577	0.896076	Gm23690
ENSMUSG00000102006	0	NA	NA	NA	NA	NA	Gm28591
ENSMUSG00000102488	0	NA	NA	NA	NA	NA	Gm37920
ENSMUSG00000083584	0	NA	NA	NA	NA	NA	Gm15394
ENSMUSG00000060715	1.60409	0.277796	1.17576	0.23627	0.813223	0.913178	1700019A02Rik
ENSMUSG00000100913	0.114493	-0.323858	4.94525	-0.0654887	0.947785	NA	Gm8392
ENSMUSG00002076253	0	NA	NA	NA	NA	NA	Gm55335
ENSMUSG00000099960	0	NA	NA	NA	NA	NA	Gm28590
ENSMUSG00000089274	0	NA	NA	NA	NA	NA	Gm24547
ENSMUSG00000103263	0	NA	NA	NA	NA	NA	Gm36982
ENSMUSG00000089190	0	NA	NA	NA	NA	NA	Gm25771
ENSMUSG00000099451	0	NA	NA	NA	NA	NA	Gm29192
ENSMUSG00000104180	0	NA	NA	NA	NA	NA	Gm37970
ENSMUSG00000100762	0	NA	NA	NA	NA	NA	Gm8403
ENSMUSG00000026222	1732.38	-1.12088	0.10059	-11.1431	7.73756e-29	1.19748e-27	Sp100
ENSMUSG00000100405	10.9934	-0.214347	0.510916	-0.419535	0.674825	0.806685	Gm28911
ENSMUSG00000100525	0	NA	NA	NA	NA	NA	Gm20058
ENSMUSG00000101495	0	NA	NA	NA	NA	NA	Gm28912
ENSMUSG00002075189	5.30174	-2.28089	0.856407	-2.66332	0.00773731	0.0172851	Gm55351
ENSMUSG00000004880	1257.99	-0.727382	0.0798277	-9.1119	8.09483e-20	7.56457e-19	Lbr
ENSMUSG00002075457	1.06919	-0.684535	1.48038	-0.462406	0.64379	0.77958	Gm55354
ENSMUSG00000056699	0.438789	-0.323861	2.80624	-0.115407	0.908122	NA	Gm5533
ENSMUSG00000052760	278.371	-2.79574	0.190281	-14.6927	7.18451e-49	2.4091e-47	A630001G21Rik
ENSMUSG00000098634	0	NA	NA	NA	NA	NA	Mir8096
ENSMUSG00002076791	0	NA	NA	NA	NA	NA	Gm55355
ENSMUSG00000100217	0.876312	0	2.60316	0	1	1	9930111H07Rik
ENSMUSG00002075989	0	NA	NA	NA	NA	NA	Gm55356
ENSMUSG00000026098	190.524	0.291051	0.114755	2.53629	0.0112035	0.0242735	Pms1
ENSMUSG00000100763	0	NA	NA	NA	NA	NA	Gm28777
ENSMUSG00000026097	792.363	0.32744	0.0657357	4.98116	6.32057e-07	2.32732e-06	Ormdl1
ENSMUSG00000100679	484.584	0.410074	0.0800641	5.12183	3.02591e-07	1.14754e-06	Gm28778
ENSMUSG00000036707	8238.19	0.057471	0.0276358	2.07959	0.0375635	0.0730344	Cab39
ENSMUSG00000026223	3269.69	-1.23744	0.076199	-16.2395	2.64917e-59	1.15978e-57	Itm2c
ENSMUSG00000026224	12.9835	-4.04758	0.861831	-4.69648	2.64677e-06	9.20567e-06	4933407L21Rik
ENSMUSG00000099767	13.7323	-4.36145	0.64107	-6.80339	1.02182e-11	5.63011e-11	Gm28884
ENSMUSG00000049608	135.66	-5.38404	0.351216	-15.3297	4.8415e-53	1.8147e-51	Gpr55
ENSMUSG00000100108	4.80498	-5.72552	0.920876	-6.21747	5.05235e-10	2.4485e-09	Gm28100
ENSMUSG00000099342	8.55452	0.840278	0.571349	1.47069	0.141374	0.233719	Gm18180
ENSMUSG00000026096	1063.78	0.417702	0.0614612	6.79619	1.07424e-11	5.9082e-11	Osgepl1
ENSMUSG00000099913	3001.51	0.280217	0.0457991	6.11841	9.45131e-10	4.47571e-09	Gm28551
ENSMUSG00000101838	6.02579	1.84175	0.907771	2.02887	0.0424712	0.0814764	Gm18800
ENSMUSG00000036815	3.78721	-3.87805	0.996963	-3.88986	0.000100302	0.000292119	Dpp10
ENSMUSG00000102801	0	NA	NA	NA	NA	NA	Gm37478
ENSMUSG00000102681	0	NA	NA	NA	NA	NA	Gm37221
ENSMUSG00000077472	0	NA	NA	NA	NA	NA	Gm24791
ENSMUSG00000104410	0	NA	NA	NA	NA	NA	Gm37066
ENSMUSG00000102521	0	NA	NA	NA	NA	NA	Gm37781
ENSMUSG00000104205	0	NA	NA	NA	NA	NA	Gm37396
ENSMUSG00000102902	0	NA	NA	NA	NA	NA	Gm38263
ENSMUSG00000101985	0	NA	NA	NA	NA	NA	Gm28929
ENSMUSG00000101994	0	NA	NA	NA	NA	NA	Gm18875
ENSMUSG00000102940	0.0660041	0	4.94525	0	1	NA	Gm37551
ENSMUSG00000103914	0	NA	NA	NA	NA	NA	Gm38073
ENSMUSG00000065340	0	NA	NA	NA	NA	NA	Gm25578
ENSMUSG00000101006	0	NA	NA	NA	NA	NA	Gm28299
ENSMUSG00000102240	0	NA	NA	NA	NA	NA	Gm37717
ENSMUSG00000099574	0.0277175	0	4.94525	0	1	NA	1700121L03Rik
ENSMUSG00000026095	3405.75	0.255787	0.0451515	5.66507	1.46964e-08	6.26849e-08	Asnsd1
ENSMUSG00000117809	380.485	0.24999	0.0893261	2.79862	0.00513214	0.0117945	Gm50478
ENSMUSG00000100267	0	NA	NA	NA	NA	NA	Gm28779
ENSMUSG00000099450	0	NA	NA	NA	NA	NA	Gm6799
ENSMUSG00000100069	0.130418	0	4.94525	0	1	NA	Gm6801
ENSMUSG00000026226	1.9707	0	1.26133	0	1	1	Spata3
ENSMUSG00000025920	1988.9	0.178136	0.0695803	2.56015	0.0104628	0.0228278	Stau2
ENSMUSG00000026227	1330.49	0.533625	0.101777	5.24308	1.57917e-07	6.14554e-07	2810459M11Rik
ENSMUSG00000089982	0	NA	NA	NA	NA	NA	Gm7568
ENSMUSG00000025939	1103.02	0.360726	0.0628836	5.7364	9.67104e-09	4.20297e-08	Ube2w
ENSMUSG00000102457	1.95772	1.83625	1.12616	1.63054	0.102988	0.177912	Gm38342
ENSMUSG00000096141	4.16111	-1.19236	1.26999	-0.938869	0.347798	0.488953	Dnah7a
ENSMUSG00000026229	7968.62	0.382339	0.046222	8.2718	1.31947e-16	1.00623e-15	Psmd1
ENSMUSG00000077274	1.41129	1.11883	1.50044	0.745672	0.455866	0.604185	Gm22786
ENSMUSG00002076105	0	NA	NA	NA	NA	NA	Gm55384
ENSMUSG00000026228	17.1459	-0.912364	0.66438	-1.37326	0.169672	0.271941	Htr2b
ENSMUSG00000103272	3.01668	1.89157	0.881068	2.1469	0.0318012	0.0627976	Gm37914
ENSMUSG00000094638	1839.79	0.379315	0.066796	5.67871	1.35718e-08	5.80963e-08	Gm21972
ENSMUSG00000026094	1207.08	-2.08285	0.108952	-19.1172	1.81772e-81	1.34787e-79	Stk17b
ENSMUSG00000102405	0	NA	NA	NA	NA	NA	Gm37863
ENSMUSG00000026341	6094.34	-0.943046	0.0686638	-13.7343	6.33028e-43	1.75669e-41	Actr3
ENSMUSG00000102063	0	NA	NA	NA	NA	NA	Gm28706
ENSMUSG00000079658	2385.41	0.210183	0.0517819	4.059	4.92827e-05	0.000148887	Eloc
ENSMUSG00000097744	0.856999	1.11883	1.96023	0.570764	0.568159	0.711389	D030040B21Rik
ENSMUSG00000100959	1.09445	-0.33797	1.16854	-0.289224	0.77241	0.884211	Idi1-ps5
ENSMUSG00000026342	1878.56	-0.161015	0.0710048	-2.26767	0.0233493	0.0475642	Slc35f5
ENSMUSG00000025940	2151.67	0.560387	0.0485699	11.5378	8.51226e-31	1.45844e-29	Tmem70
ENSMUSG00000101015	0	NA	NA	NA	NA	NA	Gm18444
ENSMUSG00000026343	201.413	-0.228792	0.141169	-1.6207	0.105082	0.181058	Gpr39
ENSMUSG00000025779	153.174	-0.562672	0.125493	-4.48369	7.33624e-06	2.42785e-05	Ly96
ENSMUSG00000100093	0.0211474	0	4.94525	0	1	NA	Gm29649
ENSMUSG00000091020	11.368	1.96851	0.488506	4.02965	5.58597e-05	0.00016772	Gm5828
ENSMUSG00000026344	29.1779	-0.733444	0.626472	-1.17075	0.241698	0.365379	Lypd1
ENSMUSG00000101640	0.107162	0	4.94525	0	1	NA	Gm28376
ENSMUSG00000104133	0	NA	NA	NA	NA	NA	4921511E07Rik
ENSMUSG00000042686	6963.38	1.15142	0.196144	5.87028	4.35066e-09	1.95734e-08	Jph1
ENSMUSG00000100110	2.61912	0	1.18673	0	1	1	Gm28783
ENSMUSG00000025777	366.874	0	1.02912	0	1	1	Gdap1
ENSMUSG00000099899	0.483746	0	2.96823	0	1	NA	Gm28784
ENSMUSG00000100272	0	NA	NA	NA	NA	NA	Gm28785
ENSMUSG00000100398	0.225831	-2.03063	4.91944	-0.412776	0.679771	NA	Gm5251
ENSMUSG00000101589	7.27858	-0.0231941	0.500376	-0.0463533	0.963029	1	Rbm6-ps1
ENSMUSG00000102048	0.0314164	0.75815	4.94525	0.153309	0.878155	NA	Gm6075
ENSMUSG00000089534	0	NA	NA	NA	NA	NA	Gm25166
ENSMUSG00000042807	184.139	-0.20025	0.138469	-1.44617	0.14813	0.243004	Hecw2
ENSMUSG00000067780	95.112	-0.692065	0.311452	-2.22206	0.0262792	0.0529025	Pi15
ENSMUSG00000100053	2.6449	0.758159	1.15133	0.658506	0.510213	0.656932	Gm28154
ENSMUSG00000098443	0	NA	NA	NA	NA	NA	Mir7681
ENSMUSG00000087949	0.0144354	0	4.94525	0	1	NA	Gm24251
ENSMUSG00000102868	0.0150723	0	4.94525	0	1	NA	Gm37633
ENSMUSG00000119657	0.0583933	0	4.94525	0	1	NA	Gm25829
ENSMUSG00000085125	1.50432	0	1.30936	0	1	1	Gm16070
ENSMUSG00000025776	48.5977	0.397486	1.03754	0.383104	0.701643	0.829481	Crispld1
ENSMUSG00000099895	0	NA	NA	NA	NA	NA	Gm28153
ENSMUSG00000100554	2.04855	0.918239	1.24521	0.737418	0.460868	0.60934	Gm7690
ENSMUSG00000099473	0	NA	NA	NA	NA	NA	Gm18775
ENSMUSG00000099591	0	NA	NA	NA	NA	NA	Gm17969
ENSMUSG00000109887	0	NA	NA	NA	NA	NA	Gm28756
ENSMUSG00000102001	0	NA	NA	NA	NA	NA	Gm28755
ENSMUSG00000101717	0	NA	NA	NA	NA	NA	Gm45784
ENSMUSG00000025983	15.0614	-2.26502	0.896927	-2.52531	0.0115596	0.0249818	Ccdc150
ENSMUSG00000025774	0.074763	0	4.94525	0	1	NA	Crisp4
ENSMUSG00000070977	0	NA	NA	NA	NA	NA	Defb44-ps
ENSMUSG00000073735	0.0930579	0	4.94525	0	1	NA	Defb18
ENSMUSG00000041303	771.909	0.0402368	0.0603618	0.666594	0.505032	0.651948	Gtf3c3
ENSMUSG00000109809	0.215186	-0.323858	4.71483	-0.0686893	0.945237	NA	Gm34066
ENSMUSG00000049690	47.7336	-0.0888511	0.290816	-0.305524	0.759967	0.875547	Nckap5
ENSMUSG00000067773	0.200893	0	4.94525	0	1	NA	Defb41
ENSMUSG00000101685	0.332215	1.70178	3.23088	0.526724	0.598385	NA	Gm17837
ENSMUSG00000101306	0	NA	NA	NA	NA	NA	Gm5252
ENSMUSG00000104519	0.624572	-0.298974	2.24717	-0.133045	0.894158	NA	Gm37161
ENSMUSG00000088800	0	NA	NA	NA	NA	NA	Gm24075
ENSMUSG00000102723	0	NA	NA	NA	NA	NA	Gm37936
ENSMUSG00000101644	0	NA	NA	NA	NA	NA	Gm28343
ENSMUSG00000103824	0	NA	NA	NA	NA	NA	Gm38177
ENSMUSG00000099433	0	NA	NA	NA	NA	NA	Gm28344
ENSMUSG00000101600	0	NA	NA	NA	NA	NA	4930599A14Rik
ENSMUSG00000089787	0	NA	NA	NA	NA	NA	Gm15825
ENSMUSG00000022995	1784.85	-0.592477	0.16309	-3.63282	0.000280335	0.000773941	Enah
ENSMUSG00000101385	0	NA	NA	NA	NA	NA	Gm5261
ENSMUSG00000103722	0.127593	1.47949	4.94525	0.299174	0.764807	NA	2700078F05Rik
ENSMUSG00000103317	0.231585	0	4.94525	0	1	NA	Gm38359
ENSMUSG00000102950	0.0710391	0	4.94525	0	1	NA	Gm37018
ENSMUSG00000042596	0	NA	NA	NA	NA	NA	Tfap2d
ENSMUSG00000102760	0.0556754	0	4.94525	0	1	NA	Gm37258
ENSMUSG00000100720	0.519658	-0.684534	2.4124	-0.283757	0.776597	NA	Gm10075
ENSMUSG00000073678	661.857	0.0790766	0.105052	0.752741	0.451606	0.600127	Pgap1
ENSMUSG00000103379	0.0300072	0	4.94525	0	1	NA	Gm37177
ENSMUSG00000104136	0.216154	-1.26672	4.92025	-0.257451	0.796831	NA	Gm36955
ENSMUSG00000101130	0.130266	0	4.94525	0	1	NA	Gm19637
ENSMUSG00000026511	2424.95	0.404522	0.0509629	7.93758	2.06169e-15	1.44424e-14	Srp9
ENSMUSG00000103018	0	NA	NA	NA	NA	NA	Gm17968
ENSMUSG00000091013	0.0150561	0	4.94525	0	1	NA	Vmn1r1
ENSMUSG00000036155	779.027	-1.07085	0.127607	-8.39173	4.79042e-17	3.77848e-16	Mgat5
ENSMUSG00000104039	0.0712107	-0.323858	4.94525	-0.0654887	0.947785	NA	Gm37772
ENSMUSG00000038633	3264.99	-0.22104	0.0672585	-3.28643	0.00101466	0.00259807	Degs1
ENSMUSG00000104378	2.91895	-2.70727	1.00988	-2.68079	0.00734495	0.0164732	Gm37510
ENSMUSG00000099471	85.6224	0.461079	0.210655	2.18879	0.0286123	0.0571453	Gm8451
ENSMUSG00000106307	0.0291967	0	4.94525	0	1	NA	Gm23370
ENSMUSG00000100147	67.6373	-0.100123	0.265554	-0.377033	0.706149	0.833045	1700047M11Rik
ENSMUSG00002075922	0.0291967	0	4.94525	0	1	NA	Gm23370
ENSMUSG00000065687	0	NA	NA	NA	NA	NA	Gm23734
ENSMUSG00000103390	0.0366471	0	4.94525	0	1	NA	Gm38301
ENSMUSG00000026594	665.012	-0.0504465	0.156417	-0.322514	0.747064	0.866408	Ralgps2
ENSMUSG00000025927	7.92142	17.2458	4.94441	3.48795	0.000486743	0.00130265	Tfap2b
ENSMUSG00000100538	0	NA	NA	NA	NA	NA	Gm28340
ENSMUSG00000101117	0	NA	NA	NA	NA	NA	Gm28341
ENSMUSG00000100204	3.05949	-0.72131	0.996345	-0.723956	0.469093	0.617498	Gm4849
ENSMUSG00002076883	0	NA	NA	NA	NA	NA	Gm55451
ENSMUSG00000102597	0	NA	NA	NA	NA	NA	Gm38382
ENSMUSG00000101964	0.879807	-0.51963	1.31666	-0.394657	0.693096	0.822291	Gm28693
ENSMUSG00000047539	1125.35	0.167242	0.0547288	3.05584	0.00224431	0.00546926	Fbxo28
ENSMUSG00000097260	0.348762	-0.323861	2.33145	-0.13891	0.889522	NA	Gm5706
ENSMUSG00000073482	1.52069	1.15442	1.261	0.915478	0.359941	0.502101	Gm10517
ENSMUSG00000033544	134.011	0.333664	0.367558	0.907786	0.363991	0.506382	Angptl1
ENSMUSG00000103303	0.517479	0.648533	2.25426	0.287692	0.773583	NA	Gm37802
ENSMUSG00000102960	0.50996	-1.28018	2.91788	-0.438736	0.660852	NA	Gm37943
ENSMUSG00000101905	1.02337	-1.67372	1.40044	-1.19514	0.232032	0.353225	4930439D14Rik
ENSMUSG00000101768	0.712713	-2.12571	2.65991	-0.799167	0.424194	0.571172	Gm28694
ENSMUSG00000103325	1.933	-4.86466	1.1057	-4.39962	1.08442e-05	3.52189e-05	Gm10531
ENSMUSG00000026347	15.1922	-0.576181	0.465929	-1.23663	0.216225	0.333072	Tmem163
ENSMUSG00000026348	539.843	0.445992	0.341076	1.3076	0.191009	0.300488	Acmsd
ENSMUSG00000102014	23.8294	0.0968568	0.364061	0.266046	0.790204	0.896677	2900009J06Rik
ENSMUSG00000026510	927.988	0.17976	0.0694168	2.58957	0.00960962	0.0211026	Trp53bp2
ENSMUSG00000062590	239.236	0.122296	0.126509	0.9667	0.333694	0.473551	Armc9
ENSMUSG00000087538	1.7601	-1.43371	1.3249	-1.08213	0.279195	0.411047	Gm16341
ENSMUSG00000079445	30.6201	-4.54238	0.816061	-5.56622	2.60323e-08	1.08831e-07	B3gnt7
ENSMUSG00000099644	0.202809	0	3.93685	0	1	NA	Gm28626
ENSMUSG00000043760	186.038	0.417742	0.259391	1.61047	0.107295	0.184109	Pkhd1
ENSMUSG00000091806	0	NA	NA	NA	NA	NA	Gm5258
ENSMUSG00000101853	0.030148	0	4.94525	0	1	NA	Gm28627
ENSMUSG00000104095	0.134222	-1.13854	4.94012	-0.230468	0.817728	NA	Gm37315
ENSMUSG00000089914	0	NA	NA	NA	NA	NA	4930486I03Rik
ENSMUSG00000090142	8.98841	0.48762	0.501145	0.973012	0.330547	0.470059	Gm15795
ENSMUSG00000070175	0.399113	2.40541	4.92832	0.48808	0.625493	NA	Gm24162
ENSMUSG00000099906	455.985	0	1.02971	0	1	1	Lincmd1
ENSMUSG00000065559	0.946222	0	2.17081	0	1	1	Mir206
ENSMUSG00000065480	26.4217	0	1.03866	0	1	1	Mir133b
ENSMUSG00000025929	1.10061	-1.94008	1.71575	-1.13075	0.25816	0.385915	Il17a
ENSMUSG00000026349	2326.63	0.119742	0.0513179	2.33333	0.0196306	0.0406488	Ccnt2
ENSMUSG00000041872	1.11702	-2.57196	1.56824	-1.64003	0.100998	0.174928	Il17f
ENSMUSG00000052331	930.556	-1.65944	0.104475	-15.8835	8.23861e-57	3.40521e-55	Ankrd44
ENSMUSG00000026234	10265.9	0.310538	0.0408409	7.6036	2.88007e-14	1.87229e-13	Ncl
ENSMUSG00000101674	0.0592039	0	4.94525	0	1	NA	4930444A19Rik
ENSMUSG00000102503	1.39996	-2.07591	1.21724	-1.70543	0.0881137	0.155296	Gm37370
ENSMUSG00000064837	11.7366	0.144059	0.422063	0.341322	0.732861	0.854427	Snora75
ENSMUSG00002075552	0	NA	NA	NA	NA	NA	Gm55461
ENSMUSG00000104627	7.34623	0.20961	0.463251	0.452477	0.650925	0.786028	Mir3535
ENSMUSG00000102642	0.207405	0.397483	4.02603	0.0987282	0.921354	NA	A130048G24Rik
ENSMUSG00002076827	5.49816	0.374609	0.632497	0.59227	0.55367	0.698585	Gm55462
ENSMUSG00000064823	0.077726	0	4.94525	0	1	NA	Snord82
ENSMUSG00000073627	35.3029	-0.92006	0.370257	-2.48492	0.012958	0.0277691	C130036L24Rik
ENSMUSG00000026509	5086.46	-0.269885	0.0642731	-4.19904	2.68049e-05	8.33356e-05	Capn2
ENSMUSG00000110510	0.214393	0	4.94525	0	1	NA	Gm45908
ENSMUSG00000102234	3.62452	0.772366	0.896966	0.861087	0.38919	0.533839	Gm37885
ENSMUSG00000104415	1.58118	-1.88261	1.4804	-1.27169	0.203483	0.31667	Gm37069
ENSMUSG00000026237	0.604378	-1.05243	2.08092	-0.505751	0.613032	NA	Nmur1
ENSMUSG00000036574	0.416528	0	2.94795	0	1	NA	Tex44
ENSMUSG00000101328	0.115128	-0.323858	4.94525	-0.0654887	0.947785	NA	Rpl30-ps6
ENSMUSG00000051590	49.4965	-3.47684	0.463257	-7.50521	6.1332e-14	3.9009e-13	Map3k19
ENSMUSG00000041859	603.427	-1.8031	0.131408	-13.7214	7.55657e-43	2.0843e-41	Mcm3
ENSMUSG00000099714	0.0327619	0	4.94525	0	1	NA	Gm20587
ENSMUSG00000102121	0	NA	NA	NA	NA	NA	Gm28065
ENSMUSG00000088858	0	NA	NA	NA	NA	NA	Gm24723
ENSMUSG00000097934	1.97199	-0.837732	1.15445	-0.725657	0.468049	0.616398	6720483E21Rik
ENSMUSG00000026592	1.35764	-0.0274763	1.18868	-0.023115	0.981559	1	Tex35
ENSMUSG00000109913	0	NA	NA	NA	NA	NA	Gm30694
ENSMUSG00000025982	8894.64	0.0586095	0.0411968	1.42267	0.154832	0.252144	Sf3b1
ENSMUSG00000103030	12.3844	0.600924	0.429438	1.39933	0.161715	0.261531	E330011M16Rik
ENSMUSG00000026238	7280.87	-0.139624	0.0586884	-2.37907	0.0173562	0.0363045	Ptma
ENSMUSG00000025931	78.1703	0.00656469	0.210957	0.0311186	0.975175	1	Paqr8
ENSMUSG00000077314	0	NA	NA	NA	NA	NA	Gm24171
ENSMUSG00000100929	0.138712	0	4.94525	0	1	NA	Gm28064
ENSMUSG00000041809	68.6899	-0.102032	0.296154	-0.344522	0.730454	0.852492	Efhc1
ENSMUSG00000026239	620.041	-0.175196	0.0739529	-2.36902	0.0178351	0.0372152	Pde6d
ENSMUSG00000102927	0.623721	0	2.63219	0	1	NA	Gm37152
ENSMUSG00000025981	1828.07	1.22434	0.130282	9.39767	5.57871e-21	5.5832e-20	Coq10b
ENSMUSG00000101122	59.8977	1.29259	0.20148	6.41548	1.40379e-10	7.10649e-10	Gm17971
ENSMUSG00000041779	725.449	0.138598	0.0827552	1.67479	0.0939752	0.164282	Tram2
ENSMUSG00000099971	0.0810603	0	4.94525	0	1	NA	Gm28287
ENSMUSG00000100819	7.59904	0.949328	0.580226	1.63614	0.101811	0.176147	Gm2693
ENSMUSG00000036104	2386.47	0.296375	0.051431	5.76258	8.28374e-09	3.61672e-08	Rab3gap1
ENSMUSG00000025933	149.058	1.00857	0.12946	7.79056	6.67154e-15	4.52745e-14	Tmem14a
ENSMUSG00000102633	0.130572	0.0368115	4.94525	0.00744382	0.994061	NA	Gm38224
ENSMUSG00000026240	599.015	0.310103	0.0574445	5.39831	6.72711e-08	2.70926e-07	Cops7b
ENSMUSG00002075077	0	NA	NA	NA	NA	NA	Gm55476
ENSMUSG00000103609	0.479891	-1.05338	2.54642	-0.413671	0.679115	NA	Gm37022
ENSMUSG00000070565	668.355	0.217413	0.0978422	2.22208	0.0262781	0.0529025	Rasal2
ENSMUSG00000026241	3.60361	3.22369	1.07752	2.99177	0.00277365	0.00666427	Nppc
ENSMUSG00000102326	0.352765	-0.325645	2.63577	-0.123548	0.901673	NA	Gm37788
ENSMUSG00000102391	0.0878442	-0.323858	4.94525	-0.0654887	0.947785	NA	Gm37578
ENSMUSG00000087632	1.29642	-2.94055	1.45586	-2.01979	0.0434047	0.0831331	Gm6058
ENSMUSG00000103808	0	NA	NA	NA	NA	NA	Gm37060
ENSMUSG00000025980	15749.5	0.865568	0.075502	11.4642	1.99658e-30	3.35774e-29	Hspd1
ENSMUSG00000049881	325.975	-0.481523	0.0876938	-5.49096	3.9976e-08	1.64485e-07	2810025M15Rik
ENSMUSG00000073676	3763.12	0.862734	0.0630056	13.693	1.11853e-42	3.06359e-41	Hspe1
ENSMUSG00000100736	0.0490765	0	4.94525	0	1	NA	Gm5147
ENSMUSG00000089670	7.20134	-0.908047	0.491801	-1.84637	0.0648385	0.118876	Gm16581
ENSMUSG00000025934	26059.8	1.02658	0.143313	7.16317	7.883e-13	4.67884e-12	Gsta3
ENSMUSG00000099343	0.542611	-0.267829	2.74028	-0.097738	0.92214	NA	Gm28836
ENSMUSG00000096375	0.241102	0	3.39106	0	1	NA	Gm7094
ENSMUSG00000036086	422.177	-0.324893	0.0955744	-3.39937	0.000675404	0.00177134	Zranb3
ENSMUSG00000099760	21.208	-1.57421	0.863209	-1.82367	0.0682017	0.124235	Gm28800
ENSMUSG00000104164	7.04182	-1.06936	0.668633	-1.59932	0.10975	0.187651	Gm38248
ENSMUSG00000058603	66.8626	0.972252	0.262515	3.7036	0.000212559	0.0005956	Rpl28-ps1
ENSMUSG00000102782	0.179918	-0.333073	4.94259	-0.0673884	0.946273	NA	Gm37625
ENSMUSG00000103999	0.0890879	1.11882	4.94525	0.226241	0.821014	NA	Gm38026
ENSMUSG00000025936	217.871	1.57021	0.637508	2.46305	0.0137762	0.0293549	Gm4956
ENSMUSG00000033488	778.383	0.118058	0.0824058	1.43264	0.151961	0.248355	Cryzl2
ENSMUSG00000087093	0.186629	-0.323858	4.77582	-0.0678121	0.945935	NA	Gm15486
ENSMUSG00000093963	0.293725	0.75815	4.94525	0.153309	0.878155	NA	Gm21909
ENSMUSG00000067750	11.0335	-2.10091	2.1496	-0.97735	0.328396	0.467852	Khdc1a
ENSMUSG00000086194	0.484361	0	3.98965	0	1	NA	Gm16329
ENSMUSG00000094436	0.311194	1.11882	4.94525	0.226241	0.821014	NA	Gm16327
ENSMUSG00000041722	0.564648	-0.348444	2.50944	-0.138854	0.889566	NA	Khdc1c
ENSMUSG00000025979	1854.79	0.19447	0.045792	4.24682	2.16829e-05	6.80454e-05	Mob4
ENSMUSG00000085507	0.0317212	0	4.94525	0	1	NA	Gm2709
ENSMUSG00000061863	17.4362	0.263037	0.414059	0.635265	0.525256	0.671528	Gm6822
ENSMUSG00000094926	0	NA	NA	NA	NA	NA	Gm16533
ENSMUSG00000085079	0.237083	-0.323859	3.89388	-0.0831713	0.933715	NA	Khdc1b
ENSMUSG00000085679	0.0291655	0.75815	4.94525	0.153309	0.878155	NA	Gm16328
ENSMUSG00000053333	855.528	0.314127	0.0761438	4.12544	3.70026e-05	0.000113264	Dis3l2
ENSMUSG00000100225	0	NA	NA	NA	NA	NA	Gm29097
ENSMUSG00000100768	0.0708114	-0.323858	4.94525	-0.0654887	0.947785	NA	Gm29055
ENSMUSG00000104121	0.326368	-0.313606	2.88399	-0.10874	0.913409	NA	Gm37485
ENSMUSG00000102383	0	NA	NA	NA	NA	NA	Gm38142
ENSMUSG00000104400	0	NA	NA	NA	NA	NA	Gm38010
ENSMUSG00000102293	0.808803	-1.80807	1.43976	-1.25582	0.209182	0.324193	Gm37541
ENSMUSG00000102649	11.7747	-0.319065	0.348177	-0.916387	0.359464	0.501636	Gm38021
ENSMUSG00000084106	152.386	-0.0892973	0.123802	-0.721293	0.470729	0.619086	Gm6136
ENSMUSG00000102571	4.11814	-0.392371	0.629296	-0.623507	0.532951	0.67943	Gm37967
ENSMUSG00000099401	0	NA	NA	NA	NA	NA	Gm28375
ENSMUSG00000102956	0.40744	-1.59922	2.88215	-0.554871	0.578983	NA	Gm37017
ENSMUSG00000103984	8.23024	-0.99295	0.452839	-2.19272	0.0283274	0.0566383	Gm37447
ENSMUSG00000025978	135.199	-0.681397	0.150354	-4.53195	5.84405e-06	1.95483e-05	Rftn2
ENSMUSG00000097649	13.4332	-0.0593053	0.49485	-0.119845	0.904606	0.97841	Gm10561
ENSMUSG00000046994	460.318	0.408193	0.0760081	5.37039	7.85672e-08	3.14706e-07	Mars2
ENSMUSG00000101940	5.49058	-0.319679	1.11939	-0.285583	0.775197	0.886005	Akp-ps1
ENSMUSG00000101625	0.0277175	0	4.94525	0	1	NA	Gm29371
ENSMUSG00000026246	2.52684	-0.323861	2.36188	-0.13712	0.890936	0.968139	Alppl2
ENSMUSG00000079440	0.0257135	0	4.94525	0	1	NA	Alpi
ENSMUSG00000100940	0	NA	NA	NA	NA	NA	Gm29372
ENSMUSG00000028033	499.27	-0.686401	0.284763	-2.41042	0.015934	0.0335477	Kcnq5
ENSMUSG00000036500	0.0152551	0	4.94525	0	1	NA	Akp3
ENSMUSG00000099839	0.0286978	0	4.94525	0	1	NA	Gm29374
ENSMUSG00000104138	0.0954375	0	4.94525	0	1	NA	Gm36949
ENSMUSG00000082935	30.6103	-0.12105	0.212944	-0.568461	0.569722	0.712802	Gm7658
ENSMUSG00000103748	0.0509616	0	4.94525	0	1	NA	Gm38243
ENSMUSG00000025977	2.06238	0.0908418	1.21274	0.0749061	0.940289	1	Boll
ENSMUSG00000100215	33.755	0.123429	0.324196	0.380723	0.703409	0.830824	Gm8292
ENSMUSG00000101945	0.252251	0	3.40168	0	1	NA	Btf3-ps17
ENSMUSG00000101085	0.225757	0	4.56584	0	1	NA	Gm8531
ENSMUSG00000038349	335.507	-1.99189	0.145083	-13.7293	6.77665e-43	1.87485e-41	Plcl1
ENSMUSG00000102145	0.786538	-0.837154	1.64338	-0.50941	0.610465	0.749105	Gm38056
ENSMUSG00000100309	14.0441	-1.44433	0.601729	-2.4003	0.0163816	0.0344213	Gm6644
ENSMUSG00000056211	2704.69	0.17371	0.0429851	4.04117	5.31843e-05	0.000160179	R3hdm1
ENSMUSG00000102831	0.278124	0	4.94525	0	1	NA	Gm37382
ENSMUSG00000101535	0	NA	NA	NA	NA	NA	Gm29383
ENSMUSG00000099950	2.29283	0	1.61804	0	1	1	9130227L01Rik
ENSMUSG00000104239	0.125516	0	4.94525	0	1	NA	Gm37588
ENSMUSG00000102491	0	NA	NA	NA	NA	NA	Gm36986
ENSMUSG00000102179	0.0687884	0	4.94525	0	1	NA	Gm37868
ENSMUSG00000103497	0.211982	0	4.94525	0	1	NA	Gm37407
ENSMUSG00000100372	0	NA	NA	NA	NA	NA	1700003I22Rik
ENSMUSG00000065520	0	NA	NA	NA	NA	NA	Mir128-1
ENSMUSG00000100944	0.14025	0.758155	3.62191	0.209324	0.834195	NA	Gm28900
ENSMUSG00000101332	0	NA	NA	NA	NA	NA	Gm28240
ENSMUSG00000045336	0.178429	0	4.94525	0	1	NA	Hsfy2
ENSMUSG00000026247	2.18627	-1.8253	1.32575	-1.37681	0.168571	0.270414	Ecel1
ENSMUSG00000026353	4635.9	0.766523	0.0517563	14.8102	1.25798e-49	4.3026e-48	Ubxn4
ENSMUSG00000036480	4.40119	0.0368119	1.38807	0.0265201	0.978842	1	Prss56
ENSMUSG00000026589	2271.74	0.662613	0.0837174	7.91488	2.47482e-15	1.72393e-14	Sec16b
ENSMUSG00000103021	0	NA	NA	NA	NA	NA	Gm37682
ENSMUSG00000103501	0	NA	NA	NA	NA	NA	Gm7412
ENSMUSG00000026354	4.34754	-3.02955	0.943299	-3.21166	0.00131972	0.00332353	Lct
ENSMUSG00000102245	0.0968316	0	4.94525	0	1	NA	Gm34423
ENSMUSG00000103962	0	NA	NA	NA	NA	NA	Gm38213
ENSMUSG00000102789	0	NA	NA	NA	NA	NA	Gm38256
ENSMUSG00000004031	13.9182	-1.87641	0.912557	-2.05621	0.0397622	0.0768451	Brinp2
ENSMUSG00000026251	241.205	0.758159	1.05267	0.720225	0.471386	0.619702	Chrnd
ENSMUSG00000026355	823.021	-1.75915	0.148544	-11.8427	2.34879e-32	4.29884e-31	Mcm6
ENSMUSG00000038331	55.023	-1.09216	0.183598	-5.94865	2.70358e-09	1.23767e-08	Satb2
ENSMUSG00000087022	4.49689	-1.78128	0.758884	-2.34724	0.018913	0.0392698	9130024F11Rik
ENSMUSG00000104310	0	NA	NA	NA	NA	NA	Gm4081
ENSMUSG00002075847	0	NA	NA	NA	NA	NA	Gm55536
ENSMUSG00000099945	0.0301123	0	4.94525	0	1	NA	1700126A01Rik
ENSMUSG00000101429	0.565741	0	3.46915	0	1	NA	BC055402
ENSMUSG00000101129	1.46035	1.36795	1.40758	0.971844	0.331128	0.470642	Gm5254
ENSMUSG00000097519	2.22614	0.531437	0.684349	0.776559	0.437419	0.585522	4930558J18Rik
ENSMUSG00000038323	659.39	0.76822	0.0750461	10.2366	1.35874e-24	1.6777e-23	1700066M21Rik
ENSMUSG00000026356	3398.14	0.522642	0.0427764	12.218	2.4916e-34	4.94023e-33	Dars
ENSMUSG00000088196	0	NA	NA	NA	NA	NA	Gm23902
ENSMUSG00000100152	0	NA	NA	NA	NA	NA	Gm29598
ENSMUSG00000100941	0	NA	NA	NA	NA	NA	Gm29597
ENSMUSG00000088432	0	NA	NA	NA	NA	NA	Gm25384
ENSMUSG00000026253	250.566	0	1.032	0	1	1	Chrng
ENSMUSG00000100078	76.9766	0.415221	0.176446	2.35325	0.0186101	0.0386967	Gm6170
ENSMUSG00000045382	482.14	-2.99164	0.161814	-18.4881	2.57262e-76	1.69212e-74	Cxcr4
ENSMUSG00000099403	0	NA	NA	NA	NA	NA	Gm29599
ENSMUSG00000097283	0.17255	1.11882	4.94525	0.226241	0.821014	NA	Gm26686
ENSMUSG00000064737	0	NA	NA	NA	NA	NA	Gm23056
ENSMUSG00000048495	260.175	0.411714	0.0844608	4.87462	1.09016e-06	3.93003e-06	Tyw5
ENSMUSG00000025971	796.683	0.347499	0.0734286	4.73248	2.21794e-06	7.76448e-06	Maip1
ENSMUSG00000077776	0	NA	NA	NA	NA	NA	Gm22371
ENSMUSG00002076848	0	NA	NA	NA	NA	NA	Gm55546
ENSMUSG00000101826	0	NA	NA	NA	NA	NA	Gm8581
ENSMUSG00000102685	0.116662	1.92529	4.9415	0.389617	0.69682	NA	Gm37373
ENSMUSG00000101151	0.695964	-4.08336	2.64244	-1.5453	0.122275	0.206091	Gm17929
ENSMUSG00000042581	19.7075	1.11883	1.04118	1.07458	0.282564	0.415137	Thsd7b
ENSMUSG00000103742	0	NA	NA	NA	NA	NA	Gm38240
ENSMUSG00000103637	0	NA	NA	NA	NA	NA	Gm38330
ENSMUSG00000104130	0	NA	NA	NA	NA	NA	Gm36951
ENSMUSG00000089648	2.31075	-1.35868	0.732868	-1.85392	0.0637505	0.117125	Gm15790
ENSMUSG00000094122	11.528	0.0953216	0.430216	0.221567	0.824651	0.92096	Rpl31-ps9
ENSMUSG00000102800	0	NA	NA	NA	NA	NA	Gm37479
ENSMUSG00000103803	0.110692	0	4.94525	0	1	NA	Gm37064
ENSMUSG00000103281	0	NA	NA	NA	NA	NA	Gm37278
ENSMUSG00000100623	0.0762492	-0.985047	4.94428	-0.19923	0.842083	NA	Gm29428
ENSMUSG00000086633	0.0481838	0	4.94525	0	1	NA	Gm16081
ENSMUSG00000026401	9.72036	-3.35403	0.762931	-4.39625	1.10137e-05	3.57439e-05	Cd55b
ENSMUSG00000087691	0	NA	NA	NA	NA	NA	Cd55os
ENSMUSG00000086825	973.764	-0.792096	0.142744	-5.54908	2.87173e-08	1.19726e-07	Gm15675
ENSMUSG00000090533	0	NA	NA	NA	NA	NA	Gm8214
ENSMUSG00000103305	0.095866	-0.323858	4.94525	-0.0654887	0.947785	NA	Gm34068
ENSMUSG00000026399	3368.51	-1.06913	0.131707	-8.11749	4.75917e-16	3.48929e-15	Cd55
ENSMUSG00000104007	0	NA	NA	NA	NA	NA	Gm38332
ENSMUSG00000085526	4.19812	-2.02826	0.921347	-2.20141	0.0277072	0.0555077	Gm16083
ENSMUSG00000102139	0.712868	-0.684534	1.95857	-0.349508	0.726708	0.849468	Gm37109
ENSMUSG00000102743	0.0305102	0	4.94525	0	1	NA	Gm38108
ENSMUSG00000103751	0.147261	0.0368115	4.94525	0.00744382	0.994061	NA	Gm37283
ENSMUSG00000039384	962.366	-0.474505	0.141285	-3.3585	0.000783669	0.00203577	Dusp10
ENSMUSG00000044854	29.1203	-0.30599	0.305527	-1.00151	0.316578	0.454566	1700056E22Rik
ENSMUSG00000102682	0.0305102	0	4.94525	0	1	NA	Gm37223
ENSMUSG00000102794	0.149187	0	4.94525	0	1	NA	Gm37712
ENSMUSG00000104419	0.291995	-0.32386	3.33837	-0.0970114	0.922717	NA	2900092O11Rik
ENSMUSG00000101574	2.03876	0	1.42015	0	1	1	1700112H15Rik
ENSMUSG00000089057	0	NA	NA	NA	NA	NA	Gm23349
ENSMUSG00000103308	5.35702	-2.32138	0.753636	-3.08025	0.0020683	0.00507103	Gm37800
ENSMUSG00000102606	9.9297	-0.125646	0.311885	-0.402861	0.687051	0.817233	Rpl21-ps1
ENSMUSG00000103314	9.19862	0.642839	0.354601	1.81285	0.069855	0.126884	Gm38358
ENSMUSG00000092578	0	NA	NA	NA	NA	NA	4930488B22Rik
ENSMUSG00000042554	0.361901	-0.986154	3.80535	-0.25915	0.79552	NA	Zp3r
ENSMUSG00000064395	0	NA	NA	NA	NA	NA	Gm23623
ENSMUSG00000039377	243.449	-1.15785	0.133497	-8.67323	4.2005e-18	3.53426e-17	Hlx
ENSMUSG00000102158	12.1145	-3.14516	0.893072	-3.52174	0.000428731	0.00115576	Gm34342
ENSMUSG00000026254	2653.02	0.608032	0.0465868	13.0516	6.22376e-39	1.48989e-37	Eif4e2
ENSMUSG00000101468	1.89128	0	1.53628	0	1	1	Gm7761
ENSMUSG00000026405	13143.1	0.109792	0.29367	0.373861	0.708508	0.834784	C4bp
ENSMUSG00000101227	10.7575	-0.323862	1.075	-0.301267	0.763211	0.877408	Gm29506
ENSMUSG00000026621	6466.28	0.79561	0.132958	5.98393	2.17813e-09	1.00469e-08	Mtarc1
ENSMUSG00000088318	0.258366	0	4.46207	0	1	NA	Gm26187
ENSMUSG00000073730	59.711	0	1.127	0	1	1	Ppp1r14bl
ENSMUSG00000089553	0	NA	NA	NA	NA	NA	Gm24176
ENSMUSG00000101904	303.264	0.2895	0.124294	2.32915	0.019851	0.0410524	Gm29427
ENSMUSG00000102766	0.349265	1.0659	3.83601	0.277867	0.781114	NA	Gm6420
ENSMUSG00000100257	18.7421	0.160153	0.429987	0.37246	0.709551	0.835681	C4bp-ps1
ENSMUSG00000065405	0	NA	NA	NA	NA	NA	Mir30a
ENSMUSG00000097970	45.2885	0.415153	0.229734	1.8071	0.0707461	0.128264	Gm27028
ENSMUSG00000065567	1.26659	-0.64306	1.59445	-0.403311	0.686719	0.816886	Mir30c-2
ENSMUSG00000100775	1.40311	0.328509	1.58041	0.207864	0.835336	0.92886	Gm29107
ENSMUSG00000101226	0	NA	NA	NA	NA	NA	Gm20954
ENSMUSG00000026255	136.542	0.179528	0.245984	0.729836	0.465491	0.613938	Efhd1
ENSMUSG00000089821	0	NA	NA	NA	NA	NA	Efhd1os
ENSMUSG00000026158	829.986	-0.761762	0.106554	-7.14904	8.73866e-13	5.16542e-12	Ogfrl1
ENSMUSG00000097920	0.297718	1.11883	3.7528	0.298131	0.765603	NA	Gm7784
ENSMUSG00000099503	0	NA	NA	NA	NA	NA	Gm28822
ENSMUSG00000026156	0.455641	0.108309	3.22847	0.033548	0.973238	NA	B3gat2
ENSMUSG00000073481	8813.57	0.79076	0.0543479	14.55	5.84365e-48	1.89224e-46	Mtarc2
ENSMUSG00000088559	24.2662	0.58804	0.186414	3.15448	0.00160783	0.00399977	Mir1981
ENSMUSG00002076207	0.419484	-1.99135	2.49111	-0.799381	0.42407	NA	Gm55575
ENSMUSG00000039349	5309.29	0.4385	0.0739115	5.93277	2.97867e-09	1.35883e-08	C130074G19Rik
ENSMUSG00000026587	12.843	-1.07947	0.452452	-2.38582	0.0170411	0.0356864	Astn1
ENSMUSG00000103762	0	NA	NA	NA	NA	NA	Gm37861
ENSMUSG00000103971	0.0211474	0	4.94525	0	1	NA	Gm37679
ENSMUSG00000070103	0	NA	NA	NA	NA	NA	Mir488
ENSMUSG00000102508	0	NA	NA	NA	NA	NA	Gm37367
ENSMUSG00000102618	0.183496	0	4.94525	0	1	NA	Gm37848
ENSMUSG00000026620	173.312	-0.262026	0.14251	-1.83866	0.0659655	0.12066	Mark1
ENSMUSG00000102784	2.40852	0	1.37602	0	1	1	Gm38251
ENSMUSG00000103942	0.0295076	0	4.94525	0	1	NA	Gm34732
ENSMUSG00000103478	0.0288608	0	4.94525	0	1	NA	4930433J02Rik
ENSMUSG00000104461	0.0257434	0	4.94525	0	1	NA	Gm37662
ENSMUSG00000026155	1489.92	0.239309	0.0483843	4.946	7.57532e-07	2.77144e-06	Smap1
ENSMUSG00000026154	764.237	0.416624	0.0703926	5.91857	3.24756e-09	1.4773e-08	Sdhaf4
ENSMUSG00000102495	0	NA	NA	NA	NA	NA	Gm26524
ENSMUSG00000073530	49.6151	0.103565	0.739775	0.139995	0.888664	0.966247	Pappa2
ENSMUSG00000047661	0.31051	0	4.33854	0	1	NA	1600012P17Rik
ENSMUSG00000104014	0.0260734	0	4.94525	0	1	NA	4930562F17Rik
ENSMUSG00000061992	2.82677	-0.173898	0.865043	-0.201029	0.840676	0.932789	Gm4953
ENSMUSG00000104169	0	NA	NA	NA	NA	NA	Gm7430
ENSMUSG00000038305	160.86	-1.1292	0.152446	-7.40722	1.28976e-13	8.04065e-13	Spats2l
ENSMUSG00000091283	0.270585	0	4.94525	0	1	NA	Gm17234
ENSMUSG00000054770	425.901	-0.198032	0.0656154	-3.01806	0.00254395	0.00614745	Kctd18
ENSMUSG00000026039	94.6499	-2.81292	0.260343	-10.8047	3.27151e-27	4.70389e-26	Sgo2a
ENSMUSG00000040782	3111.67	0.424352	0.04261	9.95898	2.30408e-23	2.64226e-22	Cop1
ENSMUSG00000103572	0.451201	1.1999	2.35904	0.508636	0.611007	NA	Gm37115
ENSMUSG00000103186	0	NA	NA	NA	NA	NA	Gm37088
ENSMUSG00002074853	1.71131	-0.985061	0.919735	-1.07103	0.284157	0.416918	Scarna3a
ENSMUSG00000105399	1.41148	-0.93491	1.02167	-0.915085	0.360147	0.50226	Mir1843b
ENSMUSG00000103289	0	NA	NA	NA	NA	NA	Gm31256
ENSMUSG00000103389	0	NA	NA	NA	NA	NA	Gm37757
ENSMUSG00000039318	1953.61	-0.132486	0.0475154	-2.78828	0.00529891	0.0121492	Rab3gap2
ENSMUSG00002075146	0.43455	-0.32386	2.86333	-0.113106	0.909946	NA	Snora36b
ENSMUSG00000105770	0.43455	-0.32386	2.86333	-0.113106	0.909946	NA	Mir664
ENSMUSG00000103613	0.0305102	0	4.94525	0	1	NA	Gm34882
ENSMUSG00000063558	3908.42	1.14322	0.163755	6.98127	2.92522e-12	1.67728e-11	Aox1
ENSMUSG00000026153	1026.26	0.570276	0.0646078	8.82674	1.07773e-18	9.41532e-18	Fam135a
ENSMUSG00000102398	1.21605	0.499874	1.21064	0.4129	0.67968	0.810769	Gm37580
ENSMUSG00000097670	0	NA	NA	NA	NA	NA	Gm26607
ENSMUSG00000026409	950.305	0.318607	0.0918395	3.46917	0.000522068	0.00139106	Pfkfb2
ENSMUSG00000015829	4.39521	0.516045	0.736202	0.700955	0.483331	0.6312	Tnr
ENSMUSG00000103225	0	NA	NA	NA	NA	NA	Gm37731
ENSMUSG00000046404	601.454	0.870437	0.0801962	10.8538	1.91211e-27	2.77997e-26	Yod1
ENSMUSG00000104515	20.7096	-0.176302	0.460382	-0.382947	0.701759	0.829537	Gm37163
ENSMUSG00000073528	0	NA	NA	NA	NA	NA	Gm10530
ENSMUSG00000103719	0	NA	NA	NA	NA	NA	Gm38039
ENSMUSG00000088145	0.0260734	0	4.94525	0	1	NA	Gm24719
ENSMUSG00000104111	0.419726	2.1359	3.20205	0.667043	0.504745	NA	Gm37294
ENSMUSG00000042510	97.0786	0.653406	0.141644	4.613	3.96896e-06	1.35268e-05	AA986860
ENSMUSG00000099556	12.7309	0.384274	0.365181	1.05228	0.29267	0.427235	Gm28857
ENSMUSG00000100106	0.512486	-1.20917	2.49391	-0.484849	0.627784	NA	Gm28856
ENSMUSG00000090394	735.748	0.279504	0.105921	2.63881	0.00831976	0.018467	4930523C07Rik
ENSMUSG00000064294	10224.9	1.45781	0.165109	8.82939	1.05248e-18	9.20649e-18	Aox3
ENSMUSG00000026729	0.523114	-1.03714	2.3651	-0.438518	0.661011	NA	4930562F07Rik
ENSMUSG00000089275	0	NA	NA	NA	NA	NA	Gm24548
ENSMUSG00000026415	13.784	-0.011442	0.528866	-0.021635	0.982739	1	Fcamr
ENSMUSG00000026618	4288.49	0.397832	0.0589214	6.7519	1.4592e-11	7.94717e-11	Iars2
ENSMUSG00000086706	6.02478	-0.378493	0.700613	-0.540232	0.589037	0.729815	Gm15848
ENSMUSG00000104368	0	NA	NA	NA	NA	NA	2010103J01Rik
ENSMUSG00000065581	0	NA	NA	NA	NA	NA	Mir194-1
ENSMUSG00000065562	0	NA	NA	NA	NA	NA	Mir215
ENSMUSG00000102526	7.98308	0.953755	0.430341	2.21628	0.0266726	0.0536077	Gm37785
ENSMUSG00000026417	31193.5	0.524315	0.295834	1.77233	0.0763398	0.13707	Pigr
ENSMUSG00000026725	33.5748	0	1.0607	0	1	1	Tnn
ENSMUSG00000042474	167.56	-1.65202	0.500027	-3.30387	0.00095359	0.00245089	Fcmr
ENSMUSG00000038242	2.76542	-1.05236	0.866809	-1.21406	0.224723	0.343762	Aox4
ENSMUSG00000089822	1.14163	0	1.99647	0	1	1	Gm15759
ENSMUSG00000026617	1969.88	0.662871	0.0654198	10.1326	3.96087e-24	4.75339e-23	Bpnt1
ENSMUSG00000058267	1652.04	0.464918	0.0482752	9.63058	5.93956e-22	6.23153e-21	Mrps14
ENSMUSG00000097261	6.59121	0.369487	0.557349	0.662937	0.507371	0.654134	4930532G15Rik
ENSMUSG00000026420	0.0655237	0	4.94525	0	1	NA	Il24
ENSMUSG00000014226	2135.13	0.734016	0.0773536	9.4891	2.33043e-21	2.37664e-20	Cacybp
ENSMUSG00000103006	4.46775	1.73082	0.771352	2.24388	0.0248401	0.0503239	4933417C20Rik
ENSMUSG00000026416	0	NA	NA	NA	NA	NA	Il20
ENSMUSG00000079554	5.07112	-0.707233	0.601533	-1.17572	0.239708	0.362891	Aox2
ENSMUSG00000103839	41.3873	-0.298831	0.274984	-1.08672	0.27716	0.408756	Gm37607
ENSMUSG00000016524	1.2227	-3.24035	1.46154	-2.21709	0.0266172	0.0535161	Il19
ENSMUSG00000016529	43.312	-6.44109	0.637056	-10.1107	4.95274e-24	5.89204e-23	Il10
ENSMUSG00000026147	31.8691	-1.61721	1.06701	-1.51564	0.129611	0.216959	Col9a1
ENSMUSG00000016528	8347.81	-0.477528	0.0531684	-8.98142	2.67297e-19	2.42419e-18	Mapkapk2
ENSMUSG00000088705	0.0406991	-0.323858	4.94525	-0.0654887	0.947785	NA	Gm25549
ENSMUSG00000102856	7.50019	-1.94224	0.683583	-2.84126	0.00449362	0.0104322	Gm37084
ENSMUSG00002075689	0	NA	NA	NA	NA	NA	Gm55664
ENSMUSG00000051223	6226.31	0.249801	0.0404059	6.18231	6.31713e-10	3.03511e-09	Bzw1
ENSMUSG00000016526	61.2332	-0.0204583	0.214273	-0.0954778	0.923935	0.993017	Dyrk3
ENSMUSG00000026615	9132.46	0.477326	0.0422234	11.3048	1.24288e-29	2.00873e-28	Eprs
ENSMUSG00000051295	0.0130367	0	4.94525	0	1	NA	9630028B13Rik
ENSMUSG00000118510	0	NA	NA	NA	NA	NA	Gm52958
ENSMUSG00000097615	25.3881	1.24545	0.372517	3.34334	0.000827757	0.00214237	Gm2061
ENSMUSG00000026614	663.47	1.25636	0.341536	3.67856	0.000234557	0.000654158	Slc30a10
ENSMUSG00000102185	0.0556754	0	4.94525	0	1	NA	5033404E19Rik
ENSMUSG00000103799	0.0301123	0	4.94525	0	1	NA	Gm38093
ENSMUSG00000102546	0.455941	0.0368119	1.77288	0.020764	0.983434	NA	Gm9722
ENSMUSG00000039246	424.383	0.471405	0.103863	4.5387	5.6603e-06	1.89661e-05	Lyplal1
ENSMUSG00000103056	0.170601	0.75815	4.94525	0.153309	0.878155	NA	Gm38268
ENSMUSG00002076007	0	NA	NA	NA	NA	NA	Gm55667
ENSMUSG00000103449	0	NA	NA	NA	NA	NA	Gm37134
ENSMUSG00000102790	0	NA	NA	NA	NA	NA	Gm37272
ENSMUSG00000102217	0	NA	NA	NA	NA	NA	Gm37491
ENSMUSG00000103690	0.137577	0	4.94525	0	1	NA	A730004F24Rik
ENSMUSG00000048000	2309.95	0.518651	0.0679243	7.63572	2.24566e-14	1.47176e-13	Gigyf2
ENSMUSG00000119117	0	NA	NA	NA	NA	NA	Gm22549
ENSMUSG00000079436	2.65181	0.397485	1.43317	0.277347	0.781514	0.89036	Kcnj13
ENSMUSG00002076368	0	NA	NA	NA	NA	NA	Gm55682
ENSMUSG00000026141	24.1513	-2.02386	0.834509	-2.42521	0.0152994	0.0323336	Col19a1
ENSMUSG00000026258	1.23824	0	2.23087	0	1	1	Snorc
ENSMUSG00000077463	0	NA	NA	NA	NA	NA	Gm26418
ENSMUSG00000099997	27.1179	0.497717	0.272301	1.82782	0.0675767	0.12322	Tubb4b-ps2
ENSMUSG00000100131	1560.37	1.07152	0.106252	10.0847	6.45519e-24	7.63627e-23	Gm28439
ENSMUSG00000067736	441.324	1.22435	0.144917	8.44858	2.94868e-17	2.35912e-16	Gm10222
ENSMUSG00000026034	4368.13	0.116473	0.0658713	1.76819	0.0770295	0.138172	Clk1
ENSMUSG00000101939	128.34	0.36954	0.19754	1.87071	0.0613851	0.113151	Gm28438
ENSMUSG00000101111	2076.65	0.649408	0.0886578	7.32488	2.39112e-13	1.46498e-12	Gm28437
ENSMUSG00000026721	1158.85	0.433971	0.0800928	5.41835	6.01525e-08	2.43331e-07	Rabgap1l
ENSMUSG00000100862	2175.94	0.657666	0.106442	6.17863	6.4662e-10	3.10509e-09	Gm10925
ENSMUSG00000102070	1790.4	0.881873	0.0880055	10.0206	1.23687e-23	1.44014e-22	Gm28661
ENSMUSG00000101249	2339.66	0.57394	0.0926541	6.19443	5.84953e-10	2.81985e-09	Gm29216
ENSMUSG00000039239	597.212	-0.763869	0.162727	-4.69417	2.67689e-06	9.29979e-06	Tgfb2
ENSMUSG00000089045	0.0509616	0	4.94525	0	1	NA	Gm26169
ENSMUSG00000100393	4.68896	-1.03117	1.1627	-0.88688	0.375144	0.518785	Gm29491
ENSMUSG00000102619	1.786	1.48335	1.58469	0.936055	0.349245	0.49049	Gm37849
ENSMUSG00000001305	380.259	0.326078	0.0727619	4.48145	7.41393e-06	2.45089e-05	Rrp15
ENSMUSG00000097784	17.8975	-0.0953903	0.334824	-0.284897	0.775723	0.886358	A430105J06Rik
ENSMUSG00000104302	0.223297	0.758156	2.97484	0.254856	0.798834	NA	Gm36975
ENSMUSG00000103503	0	NA	NA	NA	NA	NA	1700023G09Rik
ENSMUSG00000089204	0.12844	2.00017	4.93969	0.404918	0.685538	NA	Mir1927
ENSMUSG00000097935	2.34931	-0.567534	1.03918	-0.546138	0.584971	0.726455	Gm3809
ENSMUSG00000103522	0.0813889	0	4.94525	0	1	NA	9430087J23Rik
ENSMUSG00000104312	0.0610204	0	4.94525	0	1	NA	Gm37912
ENSMUSG00000103693	1.33742	0.82001	1.10906	0.739376	0.459679	0.608178	Gm37529
ENSMUSG00000104026	0.31009	1.47949	4.35708	0.339561	0.734187	NA	Gm37212
ENSMUSG00000039224	0.668361	1.11883	2.94045	0.380495	0.703578	0.830979	D1Pas1
ENSMUSG00000118401	3.97232	0.969837	0.544639	1.7807	0.0749619	0.134959	Gpr52
ENSMUSG00000104424	0.150057	-0.323858	4.94525	-0.0654887	0.947785	NA	Gm19058
ENSMUSG00000104020	0.191712	2.00017	4.93969	0.404918	0.685538	NA	Gm37215
ENSMUSG00000103391	0.173801	1.11882	4.94525	0.226241	0.821014	NA	Gm38302
ENSMUSG00000103432	0.134085	-0.323858	4.94525	-0.0654887	0.947785	NA	6720464F23Rik
ENSMUSG00000077759	0	NA	NA	NA	NA	NA	Gm23528
ENSMUSG00000102172	0.237082	-0.137511	4.56013	-0.0301551	0.975943	NA	Gm37873
ENSMUSG00000103200	5.62068	1.17059	0.621029	1.88492	0.0594412	0.109998	Gm37328
ENSMUSG00000103632	12.5401	0.367582	0.248233	1.48079	0.138662	0.229832	Gm38329
ENSMUSG00000104053	0.0433157	0.397481	4.94525	0.0803763	0.935938	NA	Gm38126
ENSMUSG00000102852	3.35455	0.886434	0.699172	1.26783	0.204857	0.318429	Gm37083
ENSMUSG00000103631	0.169238	0	4.89254	0	1	NA	Gm38060
ENSMUSG00000077648	0	NA	NA	NA	NA	NA	Gm24988
ENSMUSG00000057499	11.1838	-0.178711	0.379628	-0.470751	0.637818	0.774508	Gm6177
ENSMUSG00000026259	850.111	0.82	0.189144	4.33533	1.45542e-05	4.65823e-05	Ngef
ENSMUSG00000026035	475.246	0.141373	0.0660367	2.14083	0.0322878	0.0636452	Ppil3
ENSMUSG00000026611	25.6147	0.601111	0.397769	1.5112	0.130736	0.218642	Spata17
ENSMUSG00000089831	0	NA	NA	NA	NA	NA	Gm15508
ENSMUSG00000106839	0.138402	0	4.94525	0	1	NA	Gm43497
ENSMUSG00000107163	2.63391	0.520502	0.836467	0.622262	0.53377	0.680188	Gm43496
ENSMUSG00000079434	279.342	0.619056	0.562387	1.10076	0.270999	0.401488	Neu2
ENSMUSG00000089947	0	NA	NA	NA	NA	NA	Gm15509
ENSMUSG00000091123	0.0285249	0	4.94525	0	1	NA	Gm17181
ENSMUSG00000090994	1.50911	0.858042	1.14337	0.75045	0.452984	0.601508	Gm6153
ENSMUSG00000089730	0.0887378	0	4.94525	0	1	NA	1700007P06Rik
ENSMUSG00000073725	3000.02	0.192363	0.0409324	4.69954	2.60754e-06	9.075e-06	Lmbrd1
ENSMUSG00000040423	1682.41	-0.0272532	0.0575995	-0.47315	0.636106	0.772909	Rc3h1
ENSMUSG00000103343	0.196447	-0.323858	4.79746	-0.0675062	0.946179	NA	Gm37052
ENSMUSG00000103846	0.0211474	0	4.94525	0	1	NA	Gm37809
ENSMUSG00000103739	0.301751	0.0368118	3.27993	0.0112233	0.991045	NA	Gm37653
ENSMUSG00000100808	0.662769	0.758159	1.38415	0.547745	0.583867	0.725466	Gm28594
ENSMUSG00000100483	0.675387	1.11883	1.22313	0.914728	0.360335	0.502445	Gm28237
ENSMUSG00000100450	0	NA	NA	NA	NA	NA	Gm9443
ENSMUSG00000099392	0.286374	0.758158	2.109	0.359487	0.719231	NA	Gm29414
ENSMUSG00000026036	689.614	0.533776	0.0704988	7.57141	3.69183e-14	2.38357e-13	Nif3l1
ENSMUSG00000026715	41984.6	0.715092	0.202044	3.53929	0.000401211	0.00108574	Serpinc1
ENSMUSG00000103222	95.1183	1.16654	0.391064	2.983	0.00285435	0.00684493	Gm37729
ENSMUSG00000103680	0.0962532	0.0368115	4.94525	0.00744382	0.994061	NA	Gm37072
ENSMUSG00000043467	642.328	-0.443367	0.0738642	-6.00247	1.94337e-09	8.98675e-09	Zbtb37
ENSMUSG00000104016	0	NA	NA	NA	NA	NA	Gm37362
ENSMUSG00000026037	741.936	-0.282121	0.065347	-4.31728	1.57967e-05	5.03587e-05	Orc2
ENSMUSG00000119442	2.61837	0.679753	0.83299	0.81604	0.414477	0.560821	Gm23966
ENSMUSG00000039210	728.4	0.409407	0.0539163	7.59338	3.11655e-14	2.02074e-13	Gpatch2
ENSMUSG00000104394	129.019	0.832832	0.145472	5.72502	1.0342e-08	4.48033e-08	Gm37254
ENSMUSG00000085054	6.07759	-0.809872	0.688484	-1.17631	0.23947	0.362591	Gm15834
ENSMUSG00000104245	0.113235	0	4.94525	0	1	NA	Gm38155
ENSMUSG00000103923	1.2348	0.896498	0.986941	0.90836	0.363688	0.506063	Gm37896
ENSMUSG00000026427	1517.95	0.520775	0.058846	8.84979	8.76827e-19	7.7119e-18	Eif2d
ENSMUSG00000026610	868.542	1.30771	0.260823	5.01378	5.33724e-07	1.9799e-06	Esrrg
ENSMUSG00000103961	0.855265	1.11883	2.38184	0.469733	0.638546	0.775082	Gm55759
ENSMUSG00000103401	0	NA	NA	NA	NA	NA	Gm37929
ENSMUSG00000118492	0.104396	0	4.94525	0	1	NA	Gm52967
ENSMUSG00000103577	0.0152551	0	4.94525	0	1	NA	9330162B11Rik
ENSMUSG00000103732	0	NA	NA	NA	NA	NA	Gm38315
ENSMUSG00000104482	0	NA	NA	NA	NA	NA	Gm38064
ENSMUSG00000038174	1029.81	0.847757	0.104355	8.12378	4.51883e-16	3.31842e-15	Hycc2
ENSMUSG00000033569	29.343	0.582762	0.341991	1.70403	0.088376	0.155648	Adgrb3
ENSMUSG00000026032	3139.99	0.802752	0.0611948	13.118	2.59821e-39	6.32493e-38	Ndufb3
ENSMUSG00000100202	0	NA	NA	NA	NA	NA	Gm29389
ENSMUSG00000099490	0	NA	NA	NA	NA	NA	Gm18802
ENSMUSG00000026430	605.146	-0.830015	0.131153	-6.32862	2.47361e-10	1.22747e-09	Rassf5
ENSMUSG00000059647	2.11726	-0.204586	0.892928	-0.229118	0.818777	0.91677	Cbx3-ps7
ENSMUSG00000080849	0.0142624	0	4.94525	0	1	NA	Gm15702
ENSMUSG00000104257	1.9697	1.91243	0.940408	2.03362	0.0419898	0.080683	Gm20172
ENSMUSG00000101729	0.862232	1.32013	1.72914	0.76346	0.445189	0.593426	Gm17796
ENSMUSG00000119153	0.135829	0.75815	4.94525	0.153309	0.878155	NA	Gm22260
ENSMUSG00000102296	0.618265	1.81219	1.1712	1.5473	0.121792	NA	Gm37543
ENSMUSG00000103209	2.41819	1.23939	0.90485	1.36972	0.170775	0.273403	Gm37331
ENSMUSG00000104027	4.66337	0.288737	0.668562	0.431877	0.66583	0.798558	Gm37211
ENSMUSG00000102407	2.16487	0.758159	1.10827	0.684093	0.493916	0.641472	Gm37862
ENSMUSG00000103214	5.15657	1.96724	0.738683	2.66318	0.00774062	0.0172883	Gm38286
ENSMUSG00000104100	2.95487	-1.06585	0.908289	-1.17347	0.240606	0.364049	Gm37880
ENSMUSG00000084740	0	NA	NA	NA	NA	NA	Gm25294
ENSMUSG00000103889	2.35415	1.72762	0.97641	1.76936	0.0768339	0.13784	Gm37011
ENSMUSG00000101301	0.120762	0	3.71019	0	1	NA	Gm29214
ENSMUSG00000104221	0	NA	NA	NA	NA	NA	Gm37051
ENSMUSG00000102250	0	NA	NA	NA	NA	NA	Gm38260
ENSMUSG00000102317	0	NA	NA	NA	NA	NA	Gm37628
ENSMUSG00000103563	0	NA	NA	NA	NA	NA	8030445P17Rik
ENSMUSG00000102465	0	NA	NA	NA	NA	NA	Gm38198
ENSMUSG00000102659	0	NA	NA	NA	NA	NA	Gm37077
ENSMUSG00000103924	0	NA	NA	NA	NA	NA	Gm37895
ENSMUSG00000104132	0	NA	NA	NA	NA	NA	Gm36952
ENSMUSG00000102747	0	NA	NA	NA	NA	NA	Gm37602
ENSMUSG00000102386	0	NA	NA	NA	NA	NA	2900022M07Rik
ENSMUSG00000103004	0	NA	NA	NA	NA	NA	2900002M20Rik
ENSMUSG00000104516	0.226058	0	4.94525	0	1	NA	Gm9884
ENSMUSG00000101618	0	NA	NA	NA	NA	NA	Gm18443
ENSMUSG00000099458	0	NA	NA	NA	NA	NA	Gm19123
ENSMUSG00000088111	0	NA	NA	NA	NA	NA	Gm24064
ENSMUSG00000073722	0.140431	0	4.94525	0	1	NA	4931408C20Rik
ENSMUSG00000119695	0	NA	NA	NA	NA	NA	n-R5s209
ENSMUSG00000100310	0	NA	NA	NA	NA	NA	Gm19641
ENSMUSG00000101514	392.378	0.0896229	0.223171	0.401589	0.687987	0.81818	Gm5524
ENSMUSG00000101033	0	NA	NA	NA	NA	NA	Gm18776
ENSMUSG00000101372	0.179451	1.11882	4.8099	0.232608	0.816066	NA	Gm19028
ENSMUSG00000103241	0	NA	NA	NA	NA	NA	Gm38089
ENSMUSG00000086240	20.7392	-0.450343	0.266487	-1.68992	0.0910427	0.159748	Gm7846
ENSMUSG00000048411	0.0300072	0	4.94525	0	1	NA	Gm597
ENSMUSG00000081557	0.46521	-0.316633	2.84676	-0.111226	0.911437	NA	Gm5697
ENSMUSG00000058590	0	NA	NA	NA	NA	NA	Gm6462
ENSMUSG00000101235	0	NA	NA	NA	NA	NA	Gm18033
ENSMUSG00002075209	0	NA	NA	NA	NA	NA	Gm55767
ENSMUSG00000026609	4.19439	0.238056	0.468383	0.50825	0.611278	0.749867	Ush2a
ENSMUSG00002076857	0	NA	NA	NA	NA	NA	Gm55769
ENSMUSG00002074912	0	NA	NA	NA	NA	NA	Gm55770
ENSMUSG00000047528	89.4836	1.86005	0.348495	5.33737	9.43047e-08	3.74835e-07	Flacc1
ENSMUSG00000099257	0	NA	NA	NA	NA	NA	Mir6342
ENSMUSG00000099492	68.1222	0.381946	0.186858	2.04404	0.0409493	0.0789164	Gm5525
ENSMUSG00000102059	191.796	0.214082	0.157013	1.36346	0.172736	0.276027	Gm20257
ENSMUSG00000118548	0	NA	NA	NA	NA	NA	Gm53035
ENSMUSG00000101046	0.0211474	0	4.94525	0	1	NA	Gm28803
ENSMUSG00000101726	0	NA	NA	NA	NA	NA	Gm7858
ENSMUSG00002075317	0	NA	NA	NA	NA	NA	Gm55771
ENSMUSG00002075289	0	NA	NA	NA	NA	NA	Gm55772
ENSMUSG00000077235	0	NA	NA	NA	NA	NA	Gm25095
ENSMUSG00000084550	0	NA	NA	NA	NA	NA	Gm25269
ENSMUSG00000053185	0.138571	-0.323858	4.94525	-0.0654887	0.947785	NA	Gm9898
ENSMUSG00000100261	1.74954	-0.55655	0.902582	-0.61662	0.537486	0.683574	Gm6473
ENSMUSG00000101180	0.130866	-0.279563	4.94395	-0.0565466	0.954906	NA	Gm2914
ENSMUSG00000042349	1373.09	-0.809832	0.0999369	-8.10343	5.34302e-16	3.90271e-15	Ikbke
ENSMUSG00000102027	0.186697	-0.323858	4.79715	-0.0675106	0.946175	NA	Gm28914
ENSMUSG00000102055	0.998531	0.0284832	1.17379	0.024266	0.98064	1	Gm28913
ENSMUSG00000026031	3878.48	0.557676	0.0810863	6.87757	6.08827e-12	3.40739e-11	Cflar
ENSMUSG00000100236	0.118847	-0.323858	4.94525	-0.0654887	0.947785	NA	Gm3841
ENSMUSG00000048874	2362.04	0.263356	0.0556187	4.73502	2.19029e-06	7.67065e-06	Phf3
ENSMUSG00000103783	0.360704	-1.1796	3.30514	-0.356899	0.721168	NA	Gm37522
ENSMUSG00000104315	0.291454	-0.780979	3.35143	-0.233029	0.815739	NA	Gm37906
ENSMUSG00000026064	2919.01	0.683766	0.0836545	8.17369	2.9911e-16	2.22398e-15	Ptp4a1
ENSMUSG00000026608	901.057	-0.0695213	0.0747185	-0.930443	0.352142	0.493702	Kctd3
ENSMUSG00000026029	1289.15	-0.0261039	0.0808174	-0.322999	0.746696	0.866202	Casp8
ENSMUSG00000117310	2862.39	0.682754	0.0834439	8.18219	2.78721e-16	2.0786e-15	Ptp4a1
ENSMUSG00000102719	8.45146	0.177643	0.576157	0.308324	0.757836	0.874085	Gm37760
ENSMUSG00000103370	0.19378	0	4.04305	0	1	NA	Gm37178
ENSMUSG00000104464	0	NA	NA	NA	NA	NA	Gm18698
ENSMUSG00000117091	0.639919	0	2.05647	0	1	NA	Gm5698
ENSMUSG00000086726	1.61307	0	1.27831	0	1	1	Gm9458
ENSMUSG00000099719	18.792	-0.166698	1.00432	-0.165981	0.868172	0.951619	Gm28802
ENSMUSG00000086727	27.1893	0.828189	0.294362	2.81351	0.00490044	0.0113067	4931428L18Rik
ENSMUSG00000100237	1.50891	0.529039	1.22859	0.430608	0.666753	0.799419	Gm28644
ENSMUSG00002076113	0	NA	NA	NA	NA	NA	Gm55778
ENSMUSG00000100910	1.60381	-0.340164	1.02187	-0.332883	0.739223	0.859929	Gm29128
ENSMUSG00000053332	3059.62	0.242925	0.0458807	5.2947	1.19212e-07	4.69807e-07	Gas5
ENSMUSG00000099796	0.327486	0	4.26937	0	1	NA	Gm7893
ENSMUSG00000064440	28.8432	0.657632	0.248508	2.64632	0.0081373	0.0181004	Gm26224
ENSMUSG00000080463	34.3353	0.617168	0.17185	3.59131	0.000329018	0.000899089	Gm22489
ENSMUSG00000064816	109.143	0.427254	0.125381	3.40765	0.000655246	0.00172227	Gm22357
ENSMUSG00000084667	82.3445	0.506431	0.148785	3.40378	0.000664604	0.00174519	Gm23212
ENSMUSG00000077220	144.875	0.139517	0.111161	1.25509	0.209446	0.324511	Snord78
ENSMUSG00000065160	48.9958	0.349391	0.17984	1.94279	0.0520421	0.0978477	Gm50452
ENSMUSG00000065735	31.3922	0.575934	0.202863	2.83903	0.00452507	0.010499	Snord80
ENSMUSG00000050217	0.230073	-1.54102	3.89761	-0.395376	0.692566	NA	Lgsn
ENSMUSG00002075950	29.9587	0.559566	0.201852	2.77217	0.00556846	0.0127257	Snord80
ENSMUSG00000064968	51.1016	0.209219	0.191264	1.09388	0.274009	0.405135	Snord47
ENSMUSG00000065228	54.7753	0.17573	0.150423	1.16824	0.242712	0.366708	Gm25789
ENSMUSG00000026063	0.0301838	0	4.94525	0	1	NA	Dnaaf6
ENSMUSG00000077664	0	NA	NA	NA	NA	NA	Gm26145
ENSMUSG00000100205	0.0570498	0	4.94525	0	1	NA	Gm4850
ENSMUSG00000100592	0	NA	NA	NA	NA	NA	Gm28645
ENSMUSG00000094215	0.420912	-0.32386	3.7526	-0.0863027	0.931226	NA	Gm6489
ENSMUSG00000101093	0	NA	NA	NA	NA	NA	Eef1a1-ps2
ENSMUSG00000026028	4913.6	0.143828	0.0386941	3.71706	0.000201553	0.000566269	Trak2
ENSMUSG00000070960	3.80348	0.133165	0.483995	0.275137	0.783211	0.891514	Gm19680
ENSMUSG00000088620	0	NA	NA	NA	NA	NA	Gm23032
ENSMUSG00000082159	0.0561473	0	4.94525	0	1	NA	Gm7910
ENSMUSG00000026425	1733.03	-1.05639	0.0625415	-16.8911	5.23243e-64	2.59836e-62	Srgap2
ENSMUSG00000102733	0	NA	NA	NA	NA	NA	Gm38262
ENSMUSG00000104060	0.250028	-1.01682	4.9436	-0.205684	0.837038	NA	Gm37954
ENSMUSG00000101778	0.161393	0	4.94525	0	1	NA	Gm29488
ENSMUSG00000099959	0.169283	0	4.94525	0	1	NA	Gm29487
ENSMUSG00002076189	0	NA	NA	NA	NA	NA	Gm55791
ENSMUSG00000026058	0.302639	0	4.94525	0	1	NA	Khdrbs2
ENSMUSG00000064688	0	NA	NA	NA	NA	NA	Gm25814
ENSMUSG00000103482	0.101923	0	4.94525	0	1	NA	Gm37999
ENSMUSG00000104498	0.0926937	0.0368115	4.94525	0.00744382	0.994061	NA	Gm37110
ENSMUSG00000104313	0	NA	NA	NA	NA	NA	Gm37911
ENSMUSG00000102865	0	NA	NA	NA	NA	NA	Gm9839
ENSMUSG00000055184	48.7454	-0.631157	0.188303	-3.35181	0.000802837	0.00208181	Fam72a
ENSMUSG00000102321	0.0734377	0	4.94525	0	1	NA	Gm37792
ENSMUSG00000091318	0	NA	NA	NA	NA	NA	Semp2l1
ENSMUSG00000089489	0	NA	NA	NA	NA	NA	Gm24732
ENSMUSG00000104433	0.0152551	0	4.94525	0	1	NA	Gm37426
ENSMUSG00002076392	0	NA	NA	NA	NA	NA	Gm55794
ENSMUSG00000026432	0.116977	0.75815	4.94525	0.153309	0.878155	NA	Avpr1b
ENSMUSG00000037624	115.249	-0.795699	0.48503	-1.64051	0.100898	0.174766	Kcnk2
ENSMUSG00000102926	0	NA	NA	NA	NA	NA	Gm37151
ENSMUSG00000095841	0.0577215	0	4.94525	0	1	NA	Gm8532
ENSMUSG00000100497	0	NA	NA	NA	NA	NA	Gm28624
ENSMUSG00000102917	0.0406991	-0.323858	4.94525	-0.0654887	0.947785	NA	Gm37724
ENSMUSG00000103669	0.33391	0	2.57574	0	1	NA	2900042K21Rik
ENSMUSG00000102824	32.9262	0.0960242	0.273831	0.35067	0.725836	0.848989	Pdcd5-ps
ENSMUSG00000100481	8.20949	0.435907	0.444882	0.979827	0.327171	0.466521	Gm7114
ENSMUSG00000100590	0.120633	0.397481	4.94525	0.0803763	0.935938	NA	Gm4785
ENSMUSG00000088750	0	NA	NA	NA	NA	NA	Gm24901
ENSMUSG00000104230	0	NA	NA	NA	NA	NA	Gm37591
ENSMUSG00000104507	2.83968	0	1.16787	0	1	1	A430027H14Rik
ENSMUSG00002075718	0	NA	NA	NA	NA	NA	Gm55800
ENSMUSG00000101754	0	NA	NA	NA	NA	NA	Gm2987
ENSMUSG00000065223	0	NA	NA	NA	NA	NA	Gm25792
ENSMUSG00000103087	0	NA	NA	NA	NA	NA	Gm38122
ENSMUSG00000100318	0	NA	NA	NA	NA	NA	Gm18799
ENSMUSG00000101612	0.955159	0	2.13418	0	1	1	Gm7933
ENSMUSG00000065260	0	NA	NA	NA	NA	NA	Gm23453
ENSMUSG00000026709	830.991	0.444064	0.0746785	5.94635	2.74193e-09	1.25355e-08	Dars2
ENSMUSG00000102864	0.1189	0	4.94525	0	1	NA	Gm37634
ENSMUSG00000026134	153.524	-0.434288	0.157845	-2.75137	0.00593472	0.013504	Prim2
ENSMUSG00000101682	4.32953	1.92537	0.640504	3.00602	0.00264694	0.00637604	Gm29228
ENSMUSG00000102714	0.0710235	0	4.94525	0	1	NA	Gm37618
ENSMUSG00000102093	0	NA	NA	NA	NA	NA	Gm17813
ENSMUSG00000103746	4.65635	1.03311	0.63858	1.61782	0.105701	0.181898	1700001G17Rik
ENSMUSG00000102198	0	NA	NA	NA	NA	NA	Gm38173
ENSMUSG00000004552	82.4926	-2.40885	0.31393	-7.6732	1.67751e-14	1.11031e-13	Ctse
ENSMUSG00000026605	127.112	-2.56027	0.377371	-6.78451	1.16483e-11	6.38593e-11	Cenpf
ENSMUSG00000103374	0.130975	0	4.94525	0	1	NA	Gm37239
ENSMUSG00000026027	3236.02	0.549324	0.0646617	8.49535	1.97341e-17	1.59611e-16	Stradb
ENSMUSG00000052688	539.329	-3.23968	0.155101	-20.8875	6.95296e-97	7.67125e-95	Rab7b
ENSMUSG00000004768	420.159	0.144642	0.127579	1.13374	0.256902	0.384285	Rab23
ENSMUSG00000042215	519.784	0.692103	0.175854	3.93567	8.29657e-05	0.000244124	Bag2
ENSMUSG00000103072	0.0762243	1.11882	4.94525	0.226241	0.821014	NA	Gm37905
ENSMUSG00000026708	204.944	-0.179334	0.105987	-1.69204	0.090638	0.15914	Cenpl
ENSMUSG00000072295	1.72084	-0.323861	1.74763	-0.185315	0.852982	0.940683	C2cd6
ENSMUSG00000047383	0.183976	0	4.94525	0	1	NA	Gm55816
ENSMUSG00000099752	0	NA	NA	NA	NA	NA	Gm29018
ENSMUSG00000077616	0	NA	NA	NA	NA	NA	Gm25502
ENSMUSG00000026604	1492.26	-0.333056	0.112812	-2.95232	0.00315393	0.00749895	Ptpn14
ENSMUSG00000042268	2.06898	-2.75862	1.25295	-2.20171	0.0276858	0.055469	Slc26a9
ENSMUSG00000102248	0.203276	0	3.97354	0	1	NA	Gm30280
ENSMUSG00000097925	0.629889	1.78851	3.15655	0.566603	0.570984	NA	Gm26574
ENSMUSG00000104435	2.08933	0.365331	1.42553	0.256277	0.797737	0.901862	Gm37422
ENSMUSG00000042197	839.25	0.178948	0.0634749	2.81919	0.00481455	0.0111235	Zfp451
ENSMUSG00000026705	812.062	0.0513807	0.062274	0.825075	0.409329	0.555449	Klhl20
ENSMUSG00000081402	7.48582	0.234199	0.593318	0.394728	0.693044	0.822264	Gm15455
ENSMUSG00000026603	4734.89	0.883948	0.0833073	10.6107	2.65768e-26	3.62329e-25	Smyd2
ENSMUSG00000103467	6.73184	0.98239	1.01233	0.970426	0.331834	0.471352	Gm38245
ENSMUSG00000042251	2718.97	0.714484	0.112466	6.35291	2.11275e-10	1.05452e-09	Pm20d1
ENSMUSG00000044835	19.7767	-1.83592	0.92411	-1.98669	0.0469562	0.0892423	Ankrd45
ENSMUSG00000049160	0.422498	0	3.12197	0	1	NA	Tex50
ENSMUSG00000013275	2191.26	-0.0967927	0.121919	-0.793908	0.427249	0.574523	Slc41a1
ENSMUSG00000026288	1175.27	-2.91746	0.118652	-24.5883	1.68615e-133	4.90813e-131	Inpp5d
ENSMUSG00000042182	41.1013	-2.73901	0.276709	-9.8985	4.22547e-23	4.75988e-22	Bend6
ENSMUSG00000104416	0.0636022	0	4.94525	0	1	NA	Gm37067
ENSMUSG00000102817	0.290016	0	3.82756	0	1	NA	Gm6185
ENSMUSG00000010175	1736.14	0.270975	0.107656	2.51704	0.0118346	0.0255316	Prox1
ENSMUSG00000099404	3.20311	0.541787	0.640133	0.846367	0.397348	0.542744	Gm28172
ENSMUSG00000079045	118.492	0.598531	0.152233	3.93169	8.43519e-05	0.000247883	Prox1os
ENSMUSG00000103644	0	NA	NA	NA	NA	NA	Gm29678
ENSMUSG00000103510	0.0371448	0	4.94525	0	1	NA	Gm30725
ENSMUSG00000093064	0.332968	2.53097	3.79933	0.666162	0.505307	NA	Gm23153
ENSMUSG00002075368	0.332968	2.53097	3.79933	0.666162	0.505307	NA	Gm55837
ENSMUSG00000103963	0	NA	NA	NA	NA	NA	Gm30932
ENSMUSG00000026433	487.742	-0.0444395	0.0946925	-0.469303	0.638853	0.775317	Rab29
ENSMUSG00000100026	0	NA	NA	NA	NA	NA	Gm29105
ENSMUSG00000026434	4031.15	0.0752521	0.0419591	1.79346	0.072899	0.131704	Nucks1
ENSMUSG00000103569	1.17272	0.407344	1.44403	0.282089	0.777875	0.887656	Gm38067
ENSMUSG00000103975	0.0419408	-0.323858	4.94525	-0.0654887	0.947785	NA	Gm37676
ENSMUSG00000100037	82.9175	-0.0417265	0.214585	-0.194453	0.845822	0.936145	Gm29103
ENSMUSG00000026701	13773.6	0.83193	0.0747939	11.123	9.70014e-29	1.49193e-27	Prdx6
ENSMUSG00000104163	0.0150036	0	4.94525	0	1	NA	Gm19057
ENSMUSG00000038079	215.915	-0.654493	0.118507	-5.52281	3.33627e-08	1.38209e-07	Tmem237
ENSMUSG00000026435	547.002	0.0648916	0.181127	0.358266	0.720144	0.844567	Slc45a3
ENSMUSG00000097573	17.6731	-0.414586	0.370381	-1.11935	0.262991	0.391681	G730003C15Rik
ENSMUSG00000026700	6.67998	-4.23997	1.06327	-3.98765	6.67301e-05	0.000198723	Tnfsf4
ENSMUSG00000026436	1996.08	0.290918	0.0658438	4.4183	9.94791e-06	3.24737e-05	Elk4
ENSMUSG00000089872	870.503	-0.248922	0.0854483	-2.91313	0.00357827	0.00843458	Rps6kc1
ENSMUSG00000066755	17.761	-8.2792	0.892345	-9.27802	1.72655e-20	1.67228e-19	Tnfsf18
ENSMUSG00002076072	0	NA	NA	NA	NA	NA	Gm55842
ENSMUSG00000102860	0	NA	NA	NA	NA	NA	Gm37638
ENSMUSG00000040323	17.2452	0.211305	0.294404	0.717739	0.472918	0.621189	Gm15429
ENSMUSG00000102399	1.06519	0.509268	1.08814	0.468018	0.639772	0.776122	Gm5049
ENSMUSG00000000817	18.5368	-3.90071	0.395717	-9.85731	6.37365e-23	7.09215e-22	Fasl
ENSMUSG00000103625	1.78568	1.564	0.888903	1.75947	0.0784978	0.140419	Gm37357
ENSMUSG00000026634	1651.18	-0.0740068	0.043116	-1.71646	0.0860785	0.15215	Angel2
ENSMUSG00000040297	1008.23	0.34263	0.0929668	3.68551	0.000228246	0.000637401	Suco
ENSMUSG00000102254	0.052198	0	4.94525	0	1	NA	Gm7496
ENSMUSG00000103158	0	NA	NA	NA	NA	NA	Gm31925
ENSMUSG00000037568	184.418	-2.17284	0.677404	-3.2076	0.00133848	0.00336767	Vash2
ENSMUSG00000104487	4.91054	0	3.02242	0	1	1	Gm31373
ENSMUSG00000103723	0.442671	0	2.83594	0	1	NA	Gm37095
ENSMUSG00000103964	1.04715	-0.654265	1.54639	-0.423091	0.672229	0.804405	Gm8407
ENSMUSG00000086277	0.290071	-0.710303	2.92253	-0.243044	0.807972	NA	4930558K02Rik
ENSMUSG00000026698	743.391	0.192815	0.062892	3.06582	0.00217076	0.00530182	Pigc
ENSMUSG00000103393	30.3896	0.287058	0.279367	1.02753	0.304171	0.440309	Gm38304
ENSMUSG00000066595	780.991	-1.25522	0.0958084	-13.1014	3.23191e-39	7.82579e-38	Flvcr1
ENSMUSG00000097845	1.42805	0.0368119	1.88471	0.0195319	0.984417	1	A230020J21Rik
ENSMUSG00000057072	0.151799	0	4.94525	0	1	NA	Spata45
ENSMUSG00000059149	204.263	-0.742544	0.351037	-2.11529	0.0344056	0.0674649	Mfsd4a
ENSMUSG00002075658	0	NA	NA	NA	NA	NA	Gm55850
ENSMUSG00000103966	4.90864	-1.58084	1.11353	-1.41967	0.155705	0.253444	Gm37120
ENSMUSG00000026437	1300.06	1.10679	0.139151	7.95383	1.80838e-15	1.27495e-14	Cdk18
ENSMUSG00000099874	1.02469	0.21676	1.76071	0.123109	0.902021	0.976618	Gm29629
ENSMUSG00000026289	1804.09	0.408748	0.044279	9.23121	2.67588e-20	2.56363e-19	Atg16l1
ENSMUSG00000079550	461.513	1.35504	0.129602	10.4554	1.38416e-25	1.81039e-24	Mpp4
ENSMUSG00000087968	0.920714	-1.44291	1.73096	-0.833589	0.404513	0.550195	Gm25395
ENSMUSG00000089281	1.60578	-1.53524	0.958758	-1.60128	0.109315	0.187027	Scarna6
ENSMUSG00000101586	0.021007	0.0368115	4.94525	0.00744382	0.994061	NA	Gm29017
ENSMUSG00000099563	0	NA	NA	NA	NA	NA	Gm19125
ENSMUSG00000079330	2.09197	0	1.39594	0	1	1	Lemd1
ENSMUSG00000118219	3.77062	0	1.24078	0	1	1	Gm29695
ENSMUSG00000065435	0	NA	NA	NA	NA	NA	Mir135b
ENSMUSG00000066936	0	NA	NA	NA	NA	NA	ENSMUSG00000066936
ENSMUSG00000101549	0.0798324	0	4.94525	0	1	NA	Gm29630
ENSMUSG00000089808	0.914368	-1.08607	1.60994	-0.6746	0.49993	0.646918	Gm7241
ENSMUSG00000042115	39.7379	-0.72003	0.251117	-2.86731	0.00413973	0.00966974	Klhdc8a
ENSMUSG00000026632	443.251	-0.115072	0.0756171	-1.52178	0.128065	0.214686	Tatdn3
ENSMUSG00000040265	161.203	-0.103236	0.186234	-0.554333	0.579351	0.721515	Dnm3
ENSMUSG00000062510	70.3957	-2.57443	0.22669	-11.3566	6.87907e-30	1.12507e-28	Nsl1
ENSMUSG00000090260	1.90421	0.585787	1.02182	0.573276	0.566458	0.709685	2810442N19Rik
ENSMUSG00000102994	0	NA	NA	NA	NA	NA	Gm37767
ENSMUSG00000103576	0	NA	NA	NA	NA	NA	Gm38188
ENSMUSG00000078190	127.158	-0.684724	0.1896	-3.6114	0.000304543	0.000836385	Dnm3os
ENSMUSG00000070126	0.855193	1.10781	1.61695	0.685121	0.493268	0.640812	Mir199a-2
ENSMUSG00000065516	12.0474	-0.434583	0.507905	-0.855639	0.392197	0.537075	Mir214
ENSMUSG00000089933	0	NA	NA	NA	NA	NA	Gm16101
ENSMUSG00000066752	0	NA	NA	NA	NA	NA	Gm10176
ENSMUSG00000026630	76.9276	-2.18375	0.20347	-10.7326	7.1585e-27	1.00601e-25	Batf3
ENSMUSG00000009772	409.753	-0.294581	0.0918203	-3.20824	0.00133551	0.00336051	Nuak2
ENSMUSG00000102777	0.126893	0.397481	4.94525	0.0803763	0.935938	NA	Gm38161
ENSMUSG00000100658	66.6209	-0.291849	0.244269	-1.19478	0.232172	0.353379	F730311O21Rik
ENSMUSG00000091017	0.356019	-0.32386	3.2119	-0.100831	0.919684	NA	Garin4
ENSMUSG00000056055	14.886	-1.73576	0.452795	-3.83344	0.000126365	0.000363576	Sag
ENSMUSG00000026628	497.691	-1.55634	0.247247	-6.29466	3.08079e-10	1.51558e-09	Atf3
ENSMUSG00002076612	0	NA	NA	NA	NA	NA	Gm55866
ENSMUSG00000042066	1354.71	-0.58056	0.10806	-5.37259	7.76157e-08	3.11077e-07	Tmcc2
ENSMUSG00000026024	2712.9	0.966609	0.0845452	11.433	2.85916e-30	4.76735e-29	Als2
ENSMUSG00000073478	83.86	-0.329659	0.169662	-1.94304	0.0520117	0.0978038	D730003I15Rik
ENSMUSG00000090079	0.462391	0.397485	2.33666	0.170108	0.864925	NA	Gm15849
ENSMUSG00000103685	7.62603	-2.13546	0.69534	-3.0711	0.0021327	0.00521446	Gm37074
ENSMUSG00000026694	603.104	0.421568	0.0731413	5.76374	8.22682e-09	3.59358e-08	Eef1aknmt
ENSMUSG00000103174	2.72437	-3.21586	1.10479	-2.91084	0.0036046	0.00849372	Gm37168
ENSMUSG00000037499	1222.57	-0.432029	0.0959505	-4.50263	6.71183e-06	2.23038e-05	Nenf
ENSMUSG00000026627	204.46	-1.3117	0.107096	-12.2478	1.72586e-34	3.44442e-33	Pacc1
ENSMUSG00000070738	3664.56	-0.155492	0.0508338	-3.05883	0.002222	0.00541973	Dgkd
ENSMUSG00000101942	1.4137	-0.33647	1.33132	-0.252734	0.800474	0.903744	Gm19582
ENSMUSG00000103996	0.114097	1.11882	4.94525	0.226241	0.821014	NA	4833421G17Rik
ENSMUSG00000103591	0.785586	-1.04873	1.4538	-0.721376	0.470678	0.619049	Gm38365
ENSMUSG00000026023	10.6369	-1.58175	0.514956	-3.07162	0.00212899	0.00520678	Cdk15
ENSMUSG00000099922	2.13421	0.650152	1.34362	0.483879	0.628472	0.765892	Gm29016
ENSMUSG00000104502	0.0615354	0	4.94525	0	1	NA	Gm37737
ENSMUSG00000026626	8895.18	0.478295	0.0679105	7.04302	1.88123e-12	1.08894e-11	Ppp2r5a
ENSMUSG00000041075	1491.35	0.482742	0.0887698	5.43814	5.38394e-08	2.18601e-07	Fzd7
ENSMUSG00000042046	1197.86	-0.203458	0.044897	-4.53166	5.85228e-06	1.9571e-05	Dstyk
ENSMUSG00000097819	0.66336	-0.323861	2.19646	-0.147447	0.882779	0.961885	Gm26813
ENSMUSG00000103433	0.487383	0.397485	2.19306	0.181247	0.856174	NA	Gm2272
ENSMUSG00000097760	8.26805	-0.546032	0.612455	-0.891546	0.372636	0.516074	6030442K20Rik
ENSMUSG00000103114	122.932	0.11035	0.34331	0.321429	0.747886	0.867066	Gm32200
ENSMUSG00000104341	0.0150919	0	4.94525	0	1	NA	Gm37688
ENSMUSG00000103517	0.0314371	0	4.94525	0	1	NA	Gm37432
ENSMUSG00000102246	1.10852	-2.30548	1.41875	-1.625	0.104162	0.179646	9430037O13Rik
ENSMUSG00000047361	64.3243	-6.04161	0.782539	-7.72052	1.15854e-14	7.74493e-14	Gm973
ENSMUSG00000099811	0.189247	1.11882	4.94525	0.226241	0.821014	NA	Gm28411
ENSMUSG00000101409	0	NA	NA	NA	NA	NA	1700122D07Rik
ENSMUSG00000026021	1897.49	0.0768389	0.0564309	1.36165	0.17331	0.276814	Sumo1
ENSMUSG00000026696	817.978	-0.411832	0.0515343	-7.99141	1.33399e-15	9.48318e-15	Vamp4
ENSMUSG00002075401	0	NA	NA	NA	NA	NA	Gm55879
ENSMUSG00000103821	21.451	0.145436	0.272222	0.534255	0.593165	0.733568	D430013B06Rik
ENSMUSG00000091743	0.0636022	0	4.94525	0	1	NA	Gm5705
ENSMUSG00000101400	1.96988	-1.00359	0.877085	-1.14424	0.252525	0.379014	Gm29596
ENSMUSG00000026697	537.731	0.718836	0.402288	1.78687	0.0739589	0.133399	Myoc
ENSMUSG00000091060	0.537539	0	4.01597	0	1	NA	Myocos
ENSMUSG00000037474	113.738	-2.63949	0.214946	-12.2798	1.16288e-34	2.35171e-33	Dtl
ENSMUSG00000026439	1207.54	0.221034	0.0435805	5.07185	3.93958e-07	1.47826e-06	Rbbp5
ENSMUSG00000048174	171.509	-0.086099	0.0999787	-0.861173	0.389143	0.533827	Tmem81
ENSMUSG00000005501	1519.94	0.270352	0.0513901	5.26079	1.43437e-07	5.60755e-07	Usp40
ENSMUSG00002075025	0	NA	NA	NA	NA	NA	Gm55888
ENSMUSG00000084021	1.11845	0.701409	1.58045	0.443803	0.657185	0.791331	Gm5832
ENSMUSG00000083478	5.4221	0.503798	0.45261	1.1131	0.265667	0.394892	Gm15375
ENSMUSG00000118514	0	NA	NA	NA	NA	NA	Gm52970
ENSMUSG00000026020	1132.76	0.637323	0.0837423	7.61053	2.7298e-14	1.77925e-13	Nop58
ENSMUSG00000077345	0.581795	-1.53951	2.38286	-0.646076	0.51823	NA	Snord70
ENSMUSG00000077358	2.17323	-0.869421	0.823502	-1.05576	0.291077	0.425361	Gm26293
ENSMUSG00000089512	1.83638	0.479151	0.939166	0.510188	0.60992	0.748704	Gm26287
ENSMUSG00000089093	0.333964	-0.347666	2.31977	-0.149871	0.880866	NA	Snord11
ENSMUSG00000037461	1139.36	0.00364645	0.0649802	0.0561163	0.955249	1	Ints7
ENSMUSG00000102970	0.325627	1.80866	3.78068	0.478395	0.632369	NA	Gm37349
ENSMUSG00000067336	3570.47	0.0103021	0.0603322	0.170756	0.864416	0.948696	Bmpr2
ENSMUSG00000104052	0.145775	-0.323858	4.94525	-0.0654887	0.947785	NA	Gm38125
ENSMUSG00000103131	0	NA	NA	NA	NA	NA	Gm37977
ENSMUSG00000090165	15157.2	0.710881	0.108791	6.53436	6.38814e-11	3.32052e-10	Ugt1a10
ENSMUSG00000092220	16.3843	-0.0150002	0.263373	-0.0569541	0.954582	1	Gm20528
ENSMUSG00000118583	0	NA	NA	NA	NA	NA	Gm52971
ENSMUSG00000041040	804.371	-0.644833	0.0781434	-8.25191	1.55881e-16	1.18347e-15	Fam117b
ENSMUSG00000103696	0.123055	0	4.94525	0	1	NA	Gm37531
ENSMUSG00000100901	0	NA	NA	NA	NA	NA	Gm18829
ENSMUSG00000053024	18.1929	-0.0619261	0.316576	-0.195612	0.844914	0.935518	Cntn2
ENSMUSG00000090175	15650.4	0.69438	0.109298	6.35309	2.11032e-10	1.05351e-09	Ugt1a9
ENSMUSG00000089675	15149.1	0.710589	0.108687	6.53792	6.2379e-11	3.24551e-10	Ugt1a8
ENSMUSG00000026623	7008.07	0.129357	0.0985005	1.31326	0.189095	0.297991	Lpgat1
ENSMUSG00000119660	0	NA	NA	NA	NA	NA	Gm22446
ENSMUSG00000064845	0	NA	NA	NA	NA	NA	Gm26203
ENSMUSG00000102596	0	NA	NA	NA	NA	NA	Gm20203
ENSMUSG00000102840	3.66268	-0.84885	0.694932	-1.22149	0.221902	0.340284	Gm38037
ENSMUSG00000026018	6.94499	-2.36196	0.956525	-2.46931	0.0135372	0.0288996	Ica1l
ENSMUSG00000026622	169.171	-1.11056	0.203239	-5.46431	4.64718e-08	1.90041e-07	Nek2
ENSMUSG00000055833	27.5051	0.501274	0.236821	2.11668	0.0342869	0.0672696	1700034H15Rik
ENSMUSG00000037434	1499.78	0.118965	0.0676108	1.75956	0.0784831	0.140412	Slc30a1
ENSMUSG00000090124	16365.5	0.720682	0.109717	6.56858	5.07979e-11	2.66016e-10	Ugt1a7c
ENSMUSG00000082837	0.0429602	0	4.94525	0	1	NA	Gm15373
ENSMUSG00000090145	16067.6	0.724242	0.107636	6.72862	1.71283e-11	9.26948e-11	Ugt1a6b
ENSMUSG00000084195	1.32467	1.21108	1.30385	0.928847	0.352968	0.494618	Gm15372
ENSMUSG00000081261	0.444729	2.05901	2.80818	0.733219	0.463425	NA	Gm15370
ENSMUSG00000054545	16376.8	0.724798	0.107582	6.73716	1.61509e-11	8.76326e-11	Ugt1a6a
ENSMUSG00000081602	0.221838	2.83059	4.91917	0.57542	0.565007	NA	Gm15369
ENSMUSG00000082513	0.0557656	-0.323858	4.94525	-0.0654887	0.947785	NA	Gm15374
ENSMUSG00000082677	0.042014	-0.323858	4.94525	-0.0654887	0.947785	NA	Gm15371
ENSMUSG00000089943	15629.9	0.701964	0.109558	6.40725	1.48167e-10	7.48828e-10	Ugt1a5
ENSMUSG00000118621	0	NA	NA	NA	NA	NA	Gm52972
ENSMUSG00000081488	3.91293	0.920791	0.547352	1.68227	0.0925173	0.162076	Gm15368
ENSMUSG00000083277	0.222646	2.40288	4.92838	0.48756	0.625861	NA	Gm15376
ENSMUSG00000026019	925.15	0.585284	0.0675491	8.66458	4.53199e-18	3.80265e-17	Wdr12
ENSMUSG00000090171	15149.2	0.710617	0.108638	6.54115	6.10472e-11	3.17803e-10	Ugt1a2
ENSMUSG00000081984	11.3685	-0.323862	1.04453	-0.310055	0.756519	0.873154	Dnajb3
ENSMUSG00000089960	18515.3	0.719518	0.116715	6.16472	7.061e-10	3.38181e-09	Ugt1a1
ENSMUSG00000079429	81.6863	-0.0274934	0.189348	-0.1452	0.884553	0.963232	Mroh2a
ENSMUSG00000040225	3345.94	-0.116125	0.0665817	-1.7441	0.0811417	0.144544	Prrc2c
ENSMUSG00000044783	3877.65	0.212297	0.0596727	3.55769	0.000374134	0.0010172	Hjurp
ENSMUSG00000098259	31.6973	-0.0555948	0.213305	-0.260636	0.794374	0.899543	Gm27616
ENSMUSG00000026017	306.008	0.1241	0.0903887	1.37296	0.169766	0.272016	Carf
ENSMUSG00000082609	2.53964	1.06232	0.761697	1.39467	0.163114	0.263374	Gm15464
ENSMUSG00000026692	274.439	-0.415559	0.152636	-2.72255	0.00647795	0.014656	Fmo4
ENSMUSG00000037395	968.901	-0.0774168	0.0639889	-1.20985	0.226338	0.345922	Rcor3
ENSMUSG00000102755	0.0211474	0	4.94525	0	1	NA	Gm37055
ENSMUSG00000097316	125.652	0.759385	0.140378	5.40957	6.31776e-08	2.55041e-07	Gm10516
ENSMUSG00000040181	6213.08	0.682039	0.104631	6.51854	7.09963e-11	3.67083e-10	Fmo1
ENSMUSG00000036251	3.64962	1.32883	0.865667	1.53504	0.124774	0.2098	Trpm8
ENSMUSG00000085420	0	NA	NA	NA	NA	NA	4930453O03Rik
ENSMUSG00000026442	156.888	-0.58033	0.305927	-1.89696	0.0578335	0.107415	Nfasc
ENSMUSG00000073664	1513.06	0.0435052	0.0530849	0.819539	0.412479	0.558863	Nbeal1
ENSMUSG00000101126	0	NA	NA	NA	NA	NA	Gm10538
ENSMUSG00000100516	0	NA	NA	NA	NA	NA	Gm29332
ENSMUSG00000088911	0	NA	NA	NA	NA	NA	Gm22609
ENSMUSG00000026443	86.2921	-1.1775	0.844107	-1.39497	0.163026	0.263277	Lrrn2
ENSMUSG00002075842	0.55785	-0.323861	2.11477	-0.153142	0.878286	NA	Gm55923
ENSMUSG00000102709	0.828446	-0.684534	2.19501	-0.311859	0.755148	0.87216	Gm38308
ENSMUSG00000026295	1478.14	0.762781	0.115861	6.58361	4.59158e-11	2.40956e-10	Spp2
ENSMUSG00000099553	4.83148	0	1.45707	0	1	1	Gm29538
ENSMUSG00000040170	1485.83	-0.347039	0.135195	-2.56695	0.0102597	0.0224149	Fmo2
ENSMUSG00000100908	0.0882349	0	4.94525	0	1	NA	Gm28888
ENSMUSG00000062310	5.68433	-0.195213	0.651186	-0.299781	0.764344	0.878075	Glrp1
ENSMUSG00000100798	1.02324	-1.05005	1.70883	-0.614487	0.538893	0.684709	Gm19589
ENSMUSG00000104057	0.670272	-3.71024	2.21821	-1.67263	0.0943995	0.164929	Gm38130
ENSMUSG00000100367	4.08909	-5.44599	0.886436	-6.14369	8.06242e-10	3.84261e-09	Gm29336
ENSMUSG00000049439	694.808	-0.30588	0.0730877	-4.18511	2.85024e-05	8.83521e-05	Cyp20a1
ENSMUSG00000103822	0.789995	1.11883	1.92221	0.582053	0.560531	0.704869	6030460B20Rik
ENSMUSG00000049866	639.442	-2.5541	0.144809	-17.6377	1.2659e-69	7.23121e-68	Arl4c
ENSMUSG00000101736	0	NA	NA	NA	NA	NA	Gm29335
ENSMUSG00000097398	0.2523	0.0368116	4.63857	0.00793598	0.993668	NA	Platr5
ENSMUSG00000099848	0	NA	NA	NA	NA	NA	Gm29337
ENSMUSG00000058248	11.1027	-1.04726	1.05025	-0.997159	0.318688	0.457139	Kcnh1
ENSMUSG00000101333	0	NA	NA	NA	NA	NA	Gm4753
ENSMUSG00000099378	0.0327619	0	4.94525	0	1	NA	1700067G17Rik
ENSMUSG00000099544	0.0521468	0	4.94525	0	1	NA	Gm18699
ENSMUSG00000095576	1.37714	-1.33573	1.1124	-1.20077	0.229841	0.350435	Fmo6
ENSMUSG00000036206	359.056	-1.06471	0.126588	-8.41084	4.07072e-17	3.22475e-16	Sh3bp4
ENSMUSG00000102700	0.247751	0	4.61213	0	1	NA	Gm38312
ENSMUSG00000102083	0.207993	-1.0079	3.05119	-0.330329	0.741151	NA	Gm5259
ENSMUSG00000101288	0	NA	NA	NA	NA	NA	Gm28342
ENSMUSG00000099938	0	NA	NA	NA	NA	NA	C030007H22Rik
ENSMUSG00000026691	48.8696	-4.93607	0.414217	-11.9166	9.69476e-33	1.79965e-31	Fmo3
ENSMUSG00000103288	0.0783676	0	4.94525	0	1	NA	Gm37273
ENSMUSG00000026131	14239.4	0.133564	0.0693733	1.9253	0.0541924	0.10141	Dst
ENSMUSG00000071890	0.505489	-0.323861	2.66575	-0.12149	0.903303	NA	Mroh9
ENSMUSG00000077608	0	NA	NA	NA	NA	NA	Gm22671
ENSMUSG00000103102	0	NA	NA	NA	NA	NA	Gm37049
ENSMUSG00000089174	0.0385102	-0.323858	4.94525	-0.0654887	0.947785	NA	Gm22434
ENSMUSG00000037375	67.4703	0.109675	0.164104	0.668325	0.503926	0.650827	Hhat
ENSMUSG00000119403	0	NA	NA	NA	NA	NA	Gm22265
ENSMUSG00000103596	0.109007	-1.01796	4.94357	-0.205917	0.836856	NA	Gm37354
ENSMUSG00000103874	0	NA	NA	NA	NA	NA	Gm38360
ENSMUSG00000099382	0	NA	NA	NA	NA	NA	Gm28631
ENSMUSG00000084506	0	NA	NA	NA	NA	NA	Gm23792
ENSMUSG00000103364	16.2817	-2.84554	0.529816	-5.37081	7.83855e-08	3.1407e-07	Gm38157
ENSMUSG00000047384	0.473724	1.11883	2.4206	0.462212	0.643929	NA	A730013G03Rik
ENSMUSG00000105982	0.0778918	0	4.94525	0	1	NA	Mir6896
ENSMUSG00000100872	0	NA	NA	NA	NA	NA	1700065J18Rik
ENSMUSG00000096992	1.26201	1.09648	1.62753	0.673706	0.500499	0.647531	Gm26788
ENSMUSG00000055013	1049.77	-0.233412	0.0914048	-2.55361	0.0106612	0.0232162	Agap1
ENSMUSG00000103001	0.0967428	0	4.94525	0	1	NA	A930005N03Rik
ENSMUSG00000104397	0	NA	NA	NA	NA	NA	Gm37958
ENSMUSG00000104114	0	NA	NA	NA	NA	NA	Gm37297
ENSMUSG00000102839	0.175449	0.0368116	4.78643	0.00769082	0.993864	NA	Gm37385
ENSMUSG00002075930	0	NA	NA	NA	NA	NA	Gm55945
ENSMUSG00000101206	0.0286978	0	4.94525	0	1	NA	Gm5266
ENSMUSG00000101662	1.60049	-2.49236	1.21995	-2.043	0.0410529	0.0790771	Gm28499
ENSMUSG00000101462	12.9875	-2.18997	0.416032	-5.26395	1.40993e-07	5.51754e-07	Gm3052
ENSMUSG00000102336	15.7204	-1.91197	0.56647	-3.37524	0.000737505	0.00192315	Gm37233
ENSMUSG00000092852	0.250232	0.0368117	3.94672	0.00932715	0.992558	NA	Mir5103
ENSMUSG00000102009	0.327077	0	3.61442	0	1	NA	4933400F21Rik
ENSMUSG00002076983	0	NA	NA	NA	NA	NA	Gm55949
ENSMUSG00000103252	0.222467	1.11882	4.94525	0.226241	0.821014	NA	Gm37521
ENSMUSG00000026586	2009.43	0.16079	0.125559	1.28059	0.200337	0.312521	Prrx1
ENSMUSG00000042111	732.912	-0.234589	0.072076	-3.25475	0.00113493	0.00288604	Ccdc115
ENSMUSG00000092188	0.268625	0	3.85462	0	1	NA	Gm20471
ENSMUSG00000101711	2.59243	0.673745	0.986673	0.682845	0.494705	0.64207	Gm28306
ENSMUSG00000034486	9.16826	-1.60434	0.991228	-1.61854	0.105546	0.181678	Gbx2
ENSMUSG00000103195	0.67658	0	2.55879	0	1	1	Gm37644
ENSMUSG00000092627	3.54929	-3.87687	1.03796	-3.73507	0.000187664	0.000528769	D130058E05Rik
ENSMUSG00000016262	138.126	1.77084	0.185857	9.52799	1.60362e-21	1.64956e-20	Sertad4
ENSMUSG00000089812	6.00142	-0.323862	1.07771	-0.30051	0.763788	0.877695	Gm15867
ENSMUSG00000102162	8.9413	-0.31237	0.370375	-0.84339	0.399011	0.544423	Gm2367
ENSMUSG00000040124	242.413	0.0665006	0.0945843	0.703083	0.482004	0.630068	Gorab
ENSMUSG00000088951	0	NA	NA	NA	NA	NA	Gm24940
ENSMUSG00000101869	0.0609808	0.75815	4.94525	0.153309	0.878155	NA	Gm29500
ENSMUSG00000102117	8.01653	-1.6507	0.530812	-3.10976	0.00187239	0.00461719	Rpsa-ps1
ENSMUSG00000040113	469.415	0	1.02324	0	1	1	Mettl11b
ENSMUSG00000089700	0.0308854	0.0368115	4.94525	0.00744382	0.994061	NA	Gm2343
ENSMUSG00000067081	651.454	0	1.02143	0	1	1	Asb18
ENSMUSG00000026782	449.589	-1.61379	0.118511	-13.6173	3.16245e-42	8.51682e-41	Abi2
ENSMUSG00000054387	3589.92	-0.0824545	0.0590944	-1.3953	0.162925	0.263161	Mdm4
ENSMUSG00000100228	21.9535	-0.205711	0.285486	-0.720565	0.471177	0.619496	Gm29257
ENSMUSG00000016200	34.5944	-1.79876	0.684383	-2.62829	0.0085815	0.0190049	Syt14
ENSMUSG00002076180	0	NA	NA	NA	NA	NA	Gm55962
ENSMUSG00000103640	4.53232	0.758159	1.16366	0.651532	0.514703	0.661529	Gm31406
ENSMUSG00000102442	1.08407	1.56258	1.37535	1.13613	0.2559	0.38308	Gm37103
ENSMUSG00000026127	1224.91	0.164075	0.0443208	3.70199	0.000213912	0.000599329	Imp4
ENSMUSG00000026301	10.0081	-0.874939	1.13895	-0.768198	0.44237	0.59056	Iqca
ENSMUSG00000100850	0.152846	0	4.94525	0	1	NA	4930434B07Rik
ENSMUSG00000044337	936.138	-1.06057	0.166761	-6.35982	2.01986e-10	1.01111e-09	Ackr3
ENSMUSG00000104087	0.122921	0	4.94525	0	1	NA	Gm38277
ENSMUSG00000026014	3210.31	0.280036	0.104344	2.68377	0.0072797	0.0163389	Raph1
ENSMUSG00000101951	0.243225	0	3.86493	0	1	NA	Gm28721
ENSMUSG00000101028	2.35707	0	1.17364	0	1	1	Gm28723
ENSMUSG00000081562	4.97189	-0.171975	0.627079	-0.274248	0.783894	0.892107	Gm11575
ENSMUSG00000084400	0	NA	NA	NA	NA	NA	Gm11576
ENSMUSG00002075783	0.0305102	0	4.94525	0	1	NA	Gm55965
ENSMUSG00000026447	1171.31	0.207307	0.140959	1.47069	0.141374	0.233719	Pik3c2b
ENSMUSG00000082160	0.0963503	0.75815	4.94525	0.153309	0.878155	NA	Gm11578
ENSMUSG00000103215	5.89065	-0.34748	0.471896	-0.736348	0.461519	0.610023	Gm38388
ENSMUSG00000101997	0.0602568	0	4.94525	0	1	NA	Gm28722
ENSMUSG00002075076	0	NA	NA	NA	NA	NA	Gm55967
ENSMUSG00000103292	11.3234	-1.03449	1.06694	-0.969582	0.332255	0.471802	Gm35048
ENSMUSG00000084151	0.0308854	0.0368115	4.94525	0.00744382	0.994061	NA	Gm11577
ENSMUSG00000101188	74.5691	0.656811	0.178109	3.6877	0.000226295	0.000632211	Eif4a-ps4
ENSMUSG00000101102	38.4654	-2.55383	0.813283	-3.14014	0.00168865	0.00418902	Gm28609
ENSMUSG00000102425	44.0096	0.919936	0.331256	2.77712	0.00548436	0.012545	Gm26616
ENSMUSG00000016181	479.588	0.376735	0.0687009	5.4837	4.1653e-08	1.70948e-07	Utp25
ENSMUSG00000026126	371.47	-3.23862	0.15059	-21.5063	1.35911e-102	1.83192e-100	Ptpn18
ENSMUSG00000046062	4428	0.578857	0.0658139	8.79536	1.42587e-18	1.23464e-17	Ppp1r15b
ENSMUSG00000026012	213.4	-3.15194	0.25849	-12.1937	3.35961e-34	6.62288e-33	Cd28
ENSMUSG00000100280	21.116	-3.06752	0.439977	-6.97199	3.12479e-12	1.78759e-11	Gm28417
ENSMUSG00000086795	0.333404	0.397484	3.16385	0.125633	0.900023	NA	Gm11579
ENSMUSG00000101223	3.16305	-2.67239	0.887313	-3.01178	0.00259722	0.00626455	4930568A12Rik
ENSMUSG00000085965	58.4666	-1.04323	1.01394	-1.02888	0.303534	0.439666	2310016D23Rik
ENSMUSG00000104069	2.52874	-2.56638	1.26453	-2.02951	0.0424067	0.0813641	Gm37198
ENSMUSG00000083118	3.832	0	1.18906	0	1	1	Gm11609
ENSMUSG00000083355	7.69262	-1.04657	0.535359	-1.9549	0.0505952	0.0954419	Gm11581
ENSMUSG00000102549	2.92451	-1.89095	0.899973	-2.10111	0.0356311	0.0696334	Gm38137
ENSMUSG00000026638	897.948	0.34989	0.432168	0.809616	0.418161	0.564661	Irf6
ENSMUSG00000026585	1338.68	-0.631687	0.0677704	-9.32098	1.15274e-20	1.1297e-19	Kifap3
ENSMUSG00000034432	2794.2	0.198125	0.047852	4.14037	3.46744e-05	0.000106423	Cops8
ENSMUSG00000026125	1.56121	-2.54365	1.34385	-1.89281	0.0583832	0.108319	Prss39
ENSMUSG00000101116	0	NA	NA	NA	NA	NA	Gm28416
ENSMUSG00000056128	0.700375	-1.551	1.90613	-0.813692	0.415822	0.562112	Gm9991
ENSMUSG00000026124	0	NA	NA	NA	NA	NA	Cfc1
ENSMUSG00000101803	0	NA	NA	NA	NA	NA	Gm28419
ENSMUSG00000026011	52.2275	-3.32898	0.514002	-6.47659	9.38196e-11	4.80279e-10	Ctla4
ENSMUSG00000079144	418.709	0.261427	0.081003	3.22738	0.00124931	0.00315725	A130010J15Rik
ENSMUSG00000081382	24.2128	-0.307318	0.295023	-1.04167	0.297564	0.432967	Rpl18-ps1
ENSMUSG00000080800	0.937991	-0.150526	1.46626	-0.10266	0.918233	0.98881	Gm11582
ENSMUSG00000037529	0.120959	0	4.94525	0	1	NA	Prss40
ENSMUSG00000045815	0.0655237	0	4.94525	0	1	NA	1700101I19Rik
ENSMUSG00000045174	0.749865	0	2.93716	0	1	1	Amer3
ENSMUSG00000100524	0	NA	NA	NA	NA	NA	Gm28418
ENSMUSG00000102499	0	NA	NA	NA	NA	NA	Gm36984
ENSMUSG00000103521	0	NA	NA	NA	NA	NA	Gm29730
ENSMUSG00000104098	0	NA	NA	NA	NA	NA	AA619741
ENSMUSG00000026009	74.9187	-2.43898	0.288265	-8.46089	2.65337e-17	2.1297e-16	Icos
ENSMUSG00000102561	0.244006	-1.52918	3.32298	-0.460182	0.645385	NA	Gm37039
ENSMUSG00000082804	0.0993775	-0.323858	4.94525	-0.0654887	0.947785	NA	Rpl17-ps1
ENSMUSG00000082661	0	NA	NA	NA	NA	NA	Gm11590
ENSMUSG00000080785	0	NA	NA	NA	NA	NA	Gm11591
ENSMUSG00000100893	0	NA	NA	NA	NA	NA	Gm28083
ENSMUSG00000085248	0	NA	NA	NA	NA	NA	Gm11587
ENSMUSG00000085447	0	NA	NA	NA	NA	NA	9530026F06Rik
ENSMUSG00000086408	0.0285249	0	4.94525	0	1	NA	Gm11588
ENSMUSG00002075578	0	NA	NA	NA	NA	NA	Gm55971
ENSMUSG00000100965	0	NA	NA	NA	NA	NA	Gm28449
ENSMUSG00000102168	0	NA	NA	NA	NA	NA	Gm36943
ENSMUSG00000100381	0.0144354	0	4.94525	0	1	NA	Gm28094
ENSMUSG00000086009	0	NA	NA	NA	NA	NA	4930587A21Rik
ENSMUSG00000026584	908.383	0.380191	0.0732433	5.19079	2.09405e-07	8.04852e-07	Scyl3
ENSMUSG00000052062	426.535	0.808324	0.108406	7.45643	8.88959e-14	5.60195e-13	Pard3b
ENSMUSG00000103656	0	NA	NA	NA	NA	NA	Gm37205
ENSMUSG00000104402	0.0260734	0	4.94525	0	1	NA	Gm38012
ENSMUSG00000104081	0	NA	NA	NA	NA	NA	Gm38278
ENSMUSG00000085842	0.0327619	0	4.94525	0	1	NA	Pard3bos1
ENSMUSG00000103002	0.0220891	0	4.94525	0	1	NA	Gm38075
ENSMUSG00000100344	0	NA	NA	NA	NA	NA	Gm29640
ENSMUSG00000101509	0	NA	NA	NA	NA	NA	Gm29641
ENSMUSG00000085019	0.0835131	0	4.94525	0	1	NA	Pard3bos2
ENSMUSG00000102359	0	NA	NA	NA	NA	NA	Gm38351
ENSMUSG00000085400	13.1858	0.228516	0.34915	0.65449	0.512796	0.659541	Pard3bos3
ENSMUSG00000100750	0.448907	2.14842	2.09422	1.02588	0.304948	NA	Gm29084
ENSMUSG00000081950	0	NA	NA	NA	NA	NA	Gm11600
ENSMUSG00000037318	274.127	-2.76128	0.251185	-10.993	4.12912e-28	6.18057e-27	Traf3ip3
ENSMUSG00000084333	0.424793	0.0368119	2.27604	0.0161737	0.987096	NA	Gm11599
ENSMUSG00000090080	0.372256	-0.32386	3.2137	-0.100775	0.919729	NA	Gm15872
ENSMUSG00000089683	2.64665	-0.936438	0.89005	-1.05212	0.292745	0.427319	4930570N18Rik
ENSMUSG00000048126	3645.41	-1.01619	0.144194	-7.04733	1.82382e-12	1.05638e-11	Col6a3
ENSMUSG00000037509	61.1318	-1.92632	0.232222	-8.29516	1.08438e-16	8.32284e-16	Arhgef4
ENSMUSG00000103061	0	NA	NA	NA	NA	NA	Gm36970
ENSMUSG00000103978	0	NA	NA	NA	NA	NA	4930474B08Rik
ENSMUSG00000102537	0	NA	NA	NA	NA	NA	Gm37224
ENSMUSG00000102612	0	NA	NA	NA	NA	NA	Gm37845
ENSMUSG00000118272	0.226807	0	3.93881	0	1	NA	Gm55978
ENSMUSG00000104002	15.4459	0.143332	0.362449	0.395455	0.692507	0.821943	Gm38336
ENSMUSG00000026303	296.729	-0.0939656	0.264487	-0.355275	0.722383	0.846395	Mlph
ENSMUSG00000090550	0.0847708	0.75815	4.94525	0.153309	0.878155	NA	Prlh
ENSMUSG00000041757	2255.34	0.463415	0.190073	2.43808	0.0147654	0.0312799	Plekha6
ENSMUSG00000101693	8.84129	1.50806	0.459599	3.28125	0.00103348	0.00264454	Gm19461
ENSMUSG00000026304	382.239	0.0453595	0.402391	0.112725	0.910249	0.982572	Rab17
ENSMUSG00000100791	0.0142624	0	4.94525	0	1	NA	Gm28199
ENSMUSG00000103421	279.878	0.349226	0.516726	0.675844	0.49914	0.64613	Golt1a
[truncated: 53,417 more rows]

## Sheet: All genes_Sk.muscle
ID	baseMean	log2FoldChange	lfcSE	stat	pvalue	padj	gene
ENSMUSG00000102628	0.0163809	0	4.94525	0	1	NA	Gm37671
ENSMUSG00000100595	0.0563852	0	4.94525	0	1	NA	Gm19087
ENSMUSG00000097426	212.134	2.94701	0.464035	6.35083	2.14157e-10	2.11557e-09	Gm8941
ENSMUSG00000104478	0.10509	-1.06476	4.94253	-0.215428	0.829434	NA	Gm38212
ENSMUSG00000104385	0	NA	NA	NA	NA	NA	Gm7449
ENSMUSG00000086053	0.171427	-0.278216	4.94379	-0.0562758	0.955122	NA	Gm15178
ENSMUSG00000101231	0	NA	NA	NA	NA	NA	Gm28283
ENSMUSG00000102135	19.6996	0.143247	0.368568	0.388659	0.697528	0.821675	Gm37108
ENSMUSG00000103282	0	NA	NA	NA	NA	NA	Gm37275
ENSMUSG00000101097	0	NA	NA	NA	NA	NA	Gm6679
ENSMUSG00000100764	3.33807	0.583426	0.74321	0.785008	0.432449	0.596011	Gm29155
ENSMUSG00000102095	431.693	4.36899	0.432698	10.0971	5.6899e-24	1.72174e-22	C730036E19Rik
ENSMUSG00000102534	0	NA	NA	NA	NA	NA	Gm37225
ENSMUSG00000100831	0	NA	NA	NA	NA	NA	Gm17847
ENSMUSG00000100884	0	NA	NA	NA	NA	NA	Gm28281
ENSMUSG00000100635	0.34796	-1.7611	2.86615	-0.614449	0.538919	NA	Gm29157
ENSMUSG00000102213	0	NA	NA	NA	NA	NA	Gm37489
ENSMUSG00000100480	7.04985	-0.963352	0.550288	-1.75063	0.0800092	0.162736	Gm29156
ENSMUSG00000114212	0.961665	2.67997	1.72652	1.55224	0.120605	NA	Gm47985
ENSMUSG00000089037	0	NA	NA	NA	NA	NA	Gm22159
ENSMUSG00000103629	0.0291655	0	4.94525	0	1	NA	Gm5694
ENSMUSG00000114943	3.04781	0.630524	1.20509	0.523219	0.600822	0.746755	Gm8947
ENSMUSG00002076531	0	NA	NA	NA	NA	NA	Gm54681
ENSMUSG00000100025	28.9827	1.08592	0.268484	4.04463	5.24053e-05	0.000242069	Gm8141
ENSMUSG00000114694	1.37128	-1.50661	1.32416	-1.13779	0.255209	0.408789	Gm47995
ENSMUSG00000114582	0.612861	-2.34949	1.71976	-1.36617	0.171884	NA	3110040M04Rik
ENSMUSG00000114591	0.63362	-2.41075	2.28984	-1.0528	0.292431	NA	Gm47996
ENSMUSG00002076687	0.0584274	0	4.94525	0	1	NA	Gm56370
ENSMUSG00000100954	26.9107	0.154797	0.324005	0.477761	0.63282	0.772071	Gm10138
ENSMUSG00000051285	4332.06	0.143153	0.0597732	2.39493	0.0166233	0.0432718	Pcmtd1
ENSMUSG00000098201	0.106819	0	4.94525	0	1	NA	Gm26983
ENSMUSG00000103509	1.77588	1.76086	1.37379	1.28176	0.199928	0.339013	Gm38372
ENSMUSG00000048538	111.531	1.11069	0.303529	3.65924	0.00025296	0.00102083	Gm9826
ENSMUSG00000103709	0	NA	NA	NA	NA	NA	Nras-ps2
ENSMUSG00000077244	0	NA	NA	NA	NA	NA	Gm23274
ENSMUSG00000102768	0	NA	NA	NA	NA	NA	Gm19002
ENSMUSG00000097797	12.0509	0.11879	0.365372	0.32512	0.74509	0.855606	Gm26901
ENSMUSG00000103498	0	NA	NA	NA	NA	NA	Gm18984
ENSMUSG00000103067	2.37676	0	1.6636	0	1	1	Gm30414
ENSMUSG00000102320	0	NA	NA	NA	NA	NA	Gm37791
ENSMUSG00000104226	0.110872	1.16764	4.94525	0.236114	0.813344	NA	Gm7470
ENSMUSG00000103903	0.08278	0	4.94525	0	1	NA	Rps2-ps2
ENSMUSG00000103557	0.0509616	-0.275036	4.94525	-0.0556161	0.955648	NA	Gm38216
ENSMUSG00000026312	0.0561473	1.16764	4.94525	0.236114	0.813344	NA	Cdh7
ENSMUSG00000100290	0	NA	NA	NA	NA	NA	Gm18552
ENSMUSG00000100758	0	NA	NA	NA	NA	NA	Gm3332
ENSMUSG00000099926	0.118673	0	4.94525	0	1	NA	Gm6693
ENSMUSG00000039748	33.1618	-2.02906	0.391487	-5.18296	2.1839e-07	1.48065e-06	Exo1
ENSMUSG00000118715	0.0317212	0	4.94525	0	1	NA	Gm23805
ENSMUSG00000104158	0	NA	NA	NA	NA	NA	Becn2
ENSMUSG00000103540	0.143162	0.446303	4.94525	0.0902489	0.928089	NA	Gm37668
ENSMUSG00000057363	849.992	-0.00994339	0.0596564	-0.166678	0.867624	0.933817	Uxs1
ENSMUSG00000047216	55.6305	0.833388	0.403987	2.06291	0.0391213	0.0893647	Cdh19
ENSMUSG00000102788	0.373016	-0.401734	3.64441	-0.110233	0.912225	NA	Gm38255
ENSMUSG00000102160	0	NA	NA	NA	NA	NA	Gm36944
ENSMUSG00000101253	0	NA	NA	NA	NA	NA	Gm29088
ENSMUSG00000101846	0	NA	NA	NA	NA	NA	Gm19927
ENSMUSG00000090243	3.43131	0.403304	1.05857	0.380987	0.703213	0.825702	Gm16103
ENSMUSG00000100701	18.1534	-0.057995	0.284302	-0.203991	0.838361	0.915927	Gm19587
ENSMUSG00000100555	1.19574	0.851974	1.12143	0.759723	0.44742	0.609917	Gm8173
ENSMUSG00000101395	0.072747	1.16764	4.94525	0.236114	0.813344	NA	Gm8241
ENSMUSG00000102728	0	NA	NA	NA	NA	NA	Gm37934
ENSMUSG00000088848	0	NA	NA	NA	NA	NA	Gm26352
ENSMUSG00002075225	0.0617708	0	4.94525	0	1	NA	Gm54687
ENSMUSG00000038702	271.363	-0.641906	0.123349	-5.20398	1.95069e-07	1.33197e-06	Dsel
ENSMUSG00000101875	1.002	-0.119198	1.28226	-0.0929592	0.925936	NA	Gm6028
ENSMUSG00000099732	0.204182	0.446303	4.94525	0.0902489	0.928089	NA	Gm17752
ENSMUSG00000101220	0.28091	-0.275037	3.83964	-0.071631	0.942896	NA	Gm6717
ENSMUSG00000100020	0.0888771	-0.275036	4.94525	-0.0556161	0.955648	NA	Gm19086
ENSMUSG00000101054	0.245385	1.66509	4.93004	0.337745	0.735556	NA	Gm18406
ENSMUSG00000088691	0	NA	NA	NA	NA	NA	Gm22331
ENSMUSG00000099884	0	NA	NA	NA	NA	NA	Gm8204
ENSMUSG00000100304	0	NA	NA	NA	NA	NA	Gm28190
ENSMUSG00000101453	0	NA	NA	NA	NA	NA	Gm28189
ENSMUSG00000102105	0	NA	NA	NA	NA	NA	Gm17946
ENSMUSG00000099943	0.0144354	0	4.94525	0	1	NA	Gm18181
ENSMUSG00002075119	0	NA	NA	NA	NA	NA	Gm54688
ENSMUSG00000097648	0	NA	NA	NA	NA	NA	9330185C12Rik
ENSMUSG00000101687	0.0655237	0	4.94525	0	1	NA	Gm4854
ENSMUSG00000100515	0	NA	NA	NA	NA	NA	Gm17916
ENSMUSG00000033021	1836.16	0.259958	0.0741941	3.50376	0.000458737	0.00175154	Gmppa
ENSMUSG00000055214	63.4598	1.24287	0.298356	4.16571	3.10389e-05	0.00014918	Pld5
ENSMUSG00000078184	10.7411	0.1238	0.408804	0.302835	0.762015	0.867625	Rbm8a2
ENSMUSG00000104363	0.021007	0	4.94525	0	1	NA	Gm38081
ENSMUSG00000103277	0	NA	NA	NA	NA	NA	Gm37916
ENSMUSG00000104157	0	NA	NA	NA	NA	NA	Gm38101
ENSMUSG00000102446	0	NA	NA	NA	NA	NA	Gm17965
ENSMUSG00000104248	0	NA	NA	NA	NA	NA	Gm38152
ENSMUSG00000104021	0.0626192	-0.275036	4.94525	-0.0556161	0.955648	NA	Gm36536
ENSMUSG00000103471	0	NA	NA	NA	NA	NA	Gm17966
ENSMUSG00000087875	0	NA	NA	NA	NA	NA	Gm26104
ENSMUSG00000033007	0.426447	1.21768	2.57996	0.471977	0.636943	NA	Asic4
ENSMUSG00000102605	0.201677	1.16764	4.71963	0.247402	0.804597	NA	Gm37264
ENSMUSG00000070695	2.8625	-0.356517	0.687923	-0.518252	0.604283	0.749166	Cntnap5a
ENSMUSG00000025909	22.3493	1.88547	1.03977	1.81336	0.0697763	0.145503	Sntg1
ENSMUSG00002076179	0	NA	NA	NA	NA	NA	Gm54703
ENSMUSG00000102033	0	NA	NA	NA	NA	NA	Gm28263
ENSMUSG00000102647	0.0291967	0	4.94525	0	1	NA	Gm38024
ENSMUSG00000086235	0.423776	0	2.42582	0	1	NA	Gm16284
ENSMUSG00000102253	0.0682691	0	4.94525	0	1	NA	Gm38259
ENSMUSG00002074990	0	NA	NA	NA	NA	NA	Gm54704
ENSMUSG00000094429	0	NA	NA	NA	NA	NA	Gm19965
ENSMUSG00000101154	0.122041	0	4.94525	0	1	NA	Gm17777
ENSMUSG00000103884	0.0144354	0	4.94525	0	1	NA	Gm37005
ENSMUSG00000065865	0	NA	NA	NA	NA	NA	Gm24030
ENSMUSG00000084353	2.76306	0.965598	1.17548	0.821454	0.411388	0.576099	Gm15452
ENSMUSG00002076328	0	NA	NA	NA	NA	NA	Gm54705
ENSMUSG00000103933	29.3045	-0.867494	0.365718	-2.37203	0.0176907	0.045669	Gm36964
ENSMUSG00000101573	0	NA	NA	NA	NA	NA	Gm28361
ENSMUSG00002075967	0.940271	-0.275039	1.64406	-0.167293	0.86714	NA	Gm54706
ENSMUSG00000086195	0	NA	NA	NA	NA	NA	Gm6152
ENSMUSG00000107979	0	NA	NA	NA	NA	NA	Zfp813-ps
ENSMUSG00000101373	0	NA	NA	NA	NA	NA	Zfp813-ps
ENSMUSG00000104504	0.200305	1.16764	4.94525	0.236114	0.813344	NA	Gm7445
ENSMUSG00000099615	0	NA	NA	NA	NA	NA	Gm28362
ENSMUSG00000066693	8.25432	0.196575	0.397775	0.494187	0.621174	0.762816	Gm7493
ENSMUSG00000102316	0.120256	0	4.94525	0	1	NA	Gm37629
ENSMUSG00000100265	0	NA	NA	NA	NA	NA	Gm28363
ENSMUSG00000103819	0	NA	NA	NA	NA	NA	Gm38008
ENSMUSG00000100527	0	NA	NA	NA	NA	NA	Gm28359
ENSMUSG00000102871	0	NA	NA	NA	NA	NA	Gm37143
ENSMUSG00000099571	0	NA	NA	NA	NA	NA	Gm18182
ENSMUSG00000101571	0.449197	1.16765	2.33336	0.500417	0.616782	NA	Gm6187
ENSMUSG00000104428	0.0887159	0	4.94525	0	1	NA	Gm18299
ENSMUSG00000101303	0	NA	NA	NA	NA	NA	B020011L13Rik
ENSMUSG00000102272	0.456468	1.16765	2.53791	0.460085	0.645455	NA	Gm7512
ENSMUSG00000100305	0	NA	NA	NA	NA	NA	Gm28360
ENSMUSG00000065625	0	NA	NA	NA	NA	NA	Gm24765
ENSMUSG00000099534	0.711086	0.555364	1.79251	0.309825	0.756694	NA	Gm28169
ENSMUSG00000103411	7.44504	-0.709694	0.677627	-1.04732	0.294951	0.454559	Gm18300
ENSMUSG00000100886	0	NA	NA	NA	NA	NA	Gm7195
ENSMUSG00000101415	0.0514867	-0.275036	4.94525	-0.0556161	0.955648	NA	Gm28168
ENSMUSG00000061024	860.513	0.0829512	0.0825341	1.00505	0.314871	0.476422	Rrs1
ENSMUSG00000100617	0	NA	NA	NA	NA	NA	Gm7145
ENSMUSG00000100703	0	NA	NA	NA	NA	NA	Gm28358
ENSMUSG00000100177	0	NA	NA	NA	NA	NA	Gm29489
ENSMUSG00000101363	0.362093	1.87294	2.52233	0.742542	0.457759	NA	Gm29490
ENSMUSG00000101590	0	NA	NA	NA	NA	NA	Gm29104
ENSMUSG00000102030	0	NA	NA	NA	NA	NA	Gm29106
ENSMUSG00000099870	0.202923	1.16764	4.71485	0.247652	0.804404	NA	Gm7200
ENSMUSG00000023150	9135.4	0.176513	0.107435	1.64298	0.100387	0.195868	Ivns1abp
ENSMUSG00000026374	2627.02	-0.00567114	0.0382755	-0.148166	0.882212	0.942601	Tsn
ENSMUSG00000026377	1105.67	0.0683425	0.0575304	1.18794	0.234858	0.383699	Nifk
ENSMUSG00000099936	1.12116	-2.43575	1.71864	-1.41726	0.156408	0.279789	Gm28867
ENSMUSG00000025911	3988.42	0.188872	0.0917999	2.05743	0.039645	0.090322	Adhfe1
ENSMUSG00000052748	540.058	0.0325539	0.0979848	0.332234	0.739712	0.852161	Swt1
ENSMUSG00000079671	69.2642	0.328327	0.206244	1.59193	0.111399	0.213352	2610203C22Rik
ENSMUSG00000081441	14.3432	-0.245469	0.437973	-0.560467	0.575161	0.72456	Gm6161
ENSMUSG00000067879	9.56282	4.04365	0.620525	6.51649	7.1973e-11	7.48727e-10	Vxn
ENSMUSG00000099827	0	NA	NA	NA	NA	NA	Gm29520
ENSMUSG00000057335	1039.93	-0.0282086	0.0930218	-0.303247	0.761702	0.867412	Cep170
ENSMUSG00000103634	0.131781	1.82185	4.94413	0.368487	0.71251	NA	3110062G12Rik
ENSMUSG00000104154	1.30773	2.22054	1.21405	1.82903	0.0673952	0.14153	Gm38104
ENSMUSG00000103435	0	NA	NA	NA	NA	NA	Gm36992
ENSMUSG00000065573	0.0871516	1.16764	4.94525	0.236114	0.813344	NA	Mir350
ENSMUSG00002076271	0	NA	NA	NA	NA	NA	Gm54718
ENSMUSG00000053286	1209.34	0.299762	0.0648559	4.62196	3.80129e-06	2.1431e-05	Trmt1l
ENSMUSG00000106406	3.06277	-0.207535	0.824659	-0.251661	0.801303	0.893707	Mir7682
ENSMUSG00000103928	112.109	-0.480767	0.190551	-2.52304	0.0116345	0.031762	Gm37893
ENSMUSG00000026484	1009.07	-0.00453919	0.0636609	-0.0713026	0.943157	0.981985	Rnf2
ENSMUSG00000103238	0.289321	0	3.86626	0	1	NA	Gm36527
ENSMUSG00000100981	0	NA	NA	NA	NA	NA	Gm29072
ENSMUSG00000100551	24.6878	0.162415	0.273654	0.593507	0.552842	0.70497	Gm19503
ENSMUSG00000100357	0.0433356	0	4.94525	0	1	NA	Gm28181
ENSMUSG00000025912	59.6428	-0.480559	0.280628	-1.71244	0.0868151	0.174088	Mybl1
ENSMUSG00000045210	1640.85	0.00243505	0.0522478	0.0466058	0.962827	0.994422	Vcpip1
ENSMUSG00000041763	2646.66	0.0498629	0.0396109	1.25882	0.208096	0.349477	Tpp2
ENSMUSG00000097893	24.238	0.325177	0.482678	0.673693	0.500507	0.658184	1700034P13Rik
ENSMUSG00000026504	541.93	0.0989008	0.0630131	1.56953	0.116525	0.221151	Sdccag8
ENSMUSG00000103367	1.42467	2.51978	1.2448	2.02424	0.0429454	0.0966244	Gm38158
ENSMUSG00000103584	0.533141	1.91627	3.54612	0.540386	0.588931	NA	Gm38053
ENSMUSG00002076339	0	NA	NA	NA	NA	NA	Gm54732
ENSMUSG00000102475	0.0481838	-0.275036	4.94525	-0.0556161	0.955648	NA	Gm37246
ENSMUSG00000047343	794.827	1.03232	0.106534	9.69007	3.32305e-22	9.13644e-21	Mettl21c
ENSMUSG00000102211	19.2606	-0.0595433	0.37871	-0.157227	0.875066	0.938063	Gm37490
ENSMUSG00000087082	0.627232	0.198371	2.73203	0.0726096	0.942117	NA	Gm15423
ENSMUSG00000090106	0.280283	1.71962	4.92864	0.348904	0.727161	NA	Gm15838
ENSMUSG00000103251	0	NA	NA	NA	NA	NA	Gm37519
ENSMUSG00000091844	8.73144	1.10607	0.925759	1.19477	0.232178	0.380256	Gm8251
ENSMUSG00000026483	1828.69	-0.45486	0.14698	-3.09471	0.00197004	0.00650363	Niban1
ENSMUSG00000100594	139.85	0.550955	0.162239	3.39594	0.000683926	0.0025145	2810414N06Rik
ENSMUSG00000082528	0	NA	NA	NA	NA	NA	Gm15182
ENSMUSG00000082012	0.0150561	0	4.94525	0	1	NA	Gm5257
ENSMUSG00000099996	0	NA	NA	NA	NA	NA	Gm29065
ENSMUSG00000101763	0	NA	NA	NA	NA	NA	Gm29068
ENSMUSG00000100827	0	NA	NA	NA	NA	NA	Gm29069
ENSMUSG00000100553	0.146875	1.99127	4.9416	0.40296	0.686978	NA	Gm17751
ENSMUSG00000098611	0	NA	NA	NA	NA	NA	Mir6343
ENSMUSG00000100534	0	NA	NA	NA	NA	NA	Gm816
ENSMUSG00000102904	0	NA	NA	NA	NA	NA	Gm38265
ENSMUSG00002076350	0	NA	NA	NA	NA	NA	Gm54739
ENSMUSG00000019699	525.073	-0.258792	0.112763	-2.29501	0.0217326	0.0545201	Akt3
ENSMUSG00000104391	0.658172	1.78638	2.00208	0.892262	0.372253	NA	Gm37960
ENSMUSG00000102133	0.40807	-0.956679	2.95663	-0.323571	0.746263	NA	Gm37106
ENSMUSG00000102749	0.0163809	0	4.94525	0	1	NA	Gm37598
ENSMUSG00000103163	0.0847497	1.16764	4.94525	0.236114	0.813344	NA	Gm38146
ENSMUSG00000103646	0.367225	-0.275037	3.26216	-0.0843116	0.932809	NA	Gm37706
ENSMUSG00000102427	0	NA	NA	NA	NA	NA	Gm37463
ENSMUSG00000103633	0.0963606	0	4.94525	0	1	NA	Gm38328
ENSMUSG00000097892	5.76567	-0.500632	0.607129	-0.824589	0.409605	0.574559	Gm26801
ENSMUSG00000063659	3694.1	0.27743	0.0666871	4.16018	3.17999e-05	0.00015247	Zbtb18
ENSMUSG00000102432	17.0283	2.46106	0.952571	2.5836	0.00977758	0.0272534	Gm29856
ENSMUSG00000103043	0.0301838	0	4.94525	0	1	NA	Gm37306
ENSMUSG00000102885	0.126512	-0.984108	4.94399	-0.199051	0.842223	NA	Gm37280
ENSMUSG00000026049	203.335	-0.0124555	0.101359	-0.122885	0.902199	0.954943	Tex30
ENSMUSG00000103767	6.89498	0.348913	0.443722	0.786333	0.431673	0.595226	Gm37858
ENSMUSG00000101746	22.9322	-0.767944	0.329432	-2.33112	0.0197471	0.050216	2310043L19Rik
ENSMUSG00000043019	2161.95	0.042983	0.0803307	0.535076	0.592597	0.740018	Edem3
ENSMUSG00000101104	209.045	-0.184805	0.0955282	-1.93455	0.0530449	0.115452	Gm29247
ENSMUSG00000015962	3.39146	-0.922124	0.894445	-1.03095	0.302567	0.462976	1700016C15Rik
ENSMUSG00000032666	2406.82	0.144001	0.0702468	2.04993	0.0403708	0.0917492	1700025G04Rik
ENSMUSG00000084557	1.33124	-0.191836	1.35493	-0.141584	0.887408	0.945906	Gm25279
ENSMUSG00000100685	40.3646	0.593068	0.191568	3.09587	0.0019624	0.00648004	Gm28610
ENSMUSG00000102090	0	NA	NA	NA	NA	NA	Gm8964
ENSMUSG00000103744	0	NA	NA	NA	NA	NA	Gm38238
ENSMUSG00000015961	1656.83	0.00688104	0.054621	0.125978	0.899749	0.953287	Adss
ENSMUSG00000089657	0.724452	-0.275039	1.63005	-0.16873	0.866009	NA	Gm16585
ENSMUSG00000102483	0.406123	0.0856347	2.03646	0.0420507	0.966458	NA	Catspere1
ENSMUSG00000014980	373.073	0.289302	0.0788943	3.66696	0.000245454	0.00099256	Tsen15
ENSMUSG00000026235	87.3958	-0.155293	0.183575	-0.84594	0.397586	0.562465	Epha4
ENSMUSG00000099141	0	NA	NA	NA	NA	NA	Mir6352
ENSMUSG00000032649	101.904	0.117751	0.20278	0.580686	0.561452	0.712542	Colgalt2
ENSMUSG00000101849	0.18392	-0.975834	4.94409	-0.197374	0.843535	NA	Gm28386
ENSMUSG00000101506	0.0963676	-0.984111	4.94399	-0.199052	0.842222	NA	Gm28385
ENSMUSG00000065215	0	NA	NA	NA	NA	NA	Gm26263
ENSMUSG00000102052	0	NA	NA	NA	NA	NA	Gm28387
ENSMUSG00000026047	468.829	-0.0392316	0.0816864	-0.48027	0.631035	0.770792	Poglut2
ENSMUSG00000080878	0	NA	NA	NA	NA	NA	Btf3-ps14
ENSMUSG00000091476	13.7476	-1.41995	0.592427	-2.39683	0.0165376	0.0430704	Catspere2
ENSMUSG00000104097	0.367007	-0.318131	2.86383	-0.111086	0.911548	NA	Gm37313
ENSMUSG00000119789	0	NA	NA	NA	NA	NA	Gm25312
ENSMUSG00000102493	4.19987	0.476767	0.61481	0.775471	0.438061	0.601481	Gm8010
ENSMUSG00000004872	3.85294	-1.24832	0.603954	-2.06691	0.038743	0.0887044	Pax3
ENSMUSG00000118426	0	NA	NA	NA	NA	NA	Gm2102
ENSMUSG00000041684	523.517	0.0289748	0.0851988	0.340084	0.733793	0.847819	Bivm
ENSMUSG00000032908	7.77433	0.795598	0.762575	1.0433	0.296807	0.456784	Sgpp2
ENSMUSG00000099561	0.0713122	0	4.94525	0	1	NA	Gm28410
ENSMUSG00000102945	0	NA	NA	NA	NA	NA	Gm37884
ENSMUSG00000026502	1718.24	0.3169	0.059838	5.29597	1.18387e-07	8.35493e-07	Desi2
ENSMUSG00000103958	0.157931	-1.07424	4.94227	-0.217358	0.827929	NA	Gm8023
ENSMUSG00000070489	0.0602246	0	4.94525	0	1	NA	4930527J03Rik
ENSMUSG00000104126	11.1827	-0.549382	0.47334	-1.16065	0.245785	0.396691	Gm37486
ENSMUSG00000086350	57.0172	-0.125027	0.141952	-0.880768	0.378444	0.542807	B230369F24Rik
ENSMUSG00000026500	807.678	0.173621	0.069768	2.48854	0.0128268	0.0345179	Cox20
ENSMUSG00000026048	1032.15	0.030259	0.0642274	0.471123	0.637553	0.775846	Ercc5
ENSMUSG00000046828	37.6284	0.150162	0.171134	0.877454	0.38024	0.54447	Mettl21e
ENSMUSG00000089703	35.7551	1.48256	0.222641	6.65895	2.75798e-11	3.01074e-10	Gm15833
ENSMUSG00000100966	0.108395	1.16764	4.94525	0.236114	0.813344	NA	Gm5700
ENSMUSG00000100769	0.0583684	0	4.94525	0	1	NA	Gm28893
ENSMUSG00000101567	2.48902	0.119732	0.935233	0.128024	0.89813	0.952036	Txn-ps1
ENSMUSG00000026245	2142.21	0.220036	0.0577096	3.81281	0.000137396	0.000584465	Farsb
ENSMUSG00000101798	0	NA	NA	NA	NA	NA	Gm28995
ENSMUSG00000104018	9.0863	-0.787547	0.506017	-1.55636	0.119622	0.225952	4833412K13Rik
ENSMUSG00000090486	68.1432	-0.498572	0.487315	-1.0231	0.30626	0.467109	BC035947
ENSMUSG00000026482	1800.29	-0.354167	0.110075	-3.2175	0.00129314	0.00445252	Rgl1
ENSMUSG00000086145	1.36285	1.19569	1.31877	0.906668	0.364582	0.529307	Gm15479
ENSMUSG00000080950	4.15287	0.536888	0.643948	0.833744	0.404425	0.569493	Gm7278
ENSMUSG00000099868	0	NA	NA	NA	NA	NA	Gm28792
ENSMUSG00000055547	0.391474	0	3.49088	0	1	NA	Apobec4
ENSMUSG00000012187	163.965	-0.326003	0.649133	-0.502213	0.615517	0.75792	Mogat1
ENSMUSG00000008475	3328.02	-1.1343	0.075977	-14.9295	2.11767e-50	2.02171e-48	Arpc5
ENSMUSG00000099364	74.6385	-0.0191712	0.174768	-0.109695	0.912651	0.962738	5730419F03Rik
ENSMUSG00000100562	0.0936095	1.16764	4.94525	0.236114	0.813344	NA	Gm29611
ENSMUSG00000056870	252.434	-0.36826	0.188985	-1.94862	0.0513408	0.112307	Gulp1
ENSMUSG00000102319	1.22404	0.482458	1.3838	0.348647	0.727354	0.843203	Gm37626
ENSMUSG00000089877	0.527372	0.446307	2.55936	0.174382	0.861565	NA	Gm16102
ENSMUSG00000101701	0	NA	NA	NA	NA	NA	4930521E06Rik
ENSMUSG00000103071	0.0716755	0	4.94525	0	1	NA	Gm38110
ENSMUSG00000100434	0	NA	NA	NA	NA	NA	Gm3489
ENSMUSG00000100013	0.0691515	0	4.94525	0	1	NA	Gm19480
ENSMUSG00000101251	0	NA	NA	NA	NA	NA	Gm3496
ENSMUSG00000101937	0.405376	-0.936466	2.5902	-0.361541	0.717695	NA	Gm5268
ENSMUSG00000039630	11468.9	-0.0432377	0.0272481	-1.58682	0.112555	0.215099	Hnrnpu
ENSMUSG00000104279	55.7037	0.365125	0.176743	2.06585	0.0388422	0.0888764	Gm38300
ENSMUSG00002075531	0	NA	NA	NA	NA	NA	Gm54783
ENSMUSG00000064954	0	NA	NA	NA	NA	NA	Gm24919
ENSMUSG00000026495	578.103	0.0569627	0.0846931	0.672578	0.501216	0.658848	Efcab2
ENSMUSG00000032883	1368	0.279246	0.114879	2.43078	0.0150664	0.0397065	Acsl3
ENSMUSG00000026480	976.127	-2.11638	0.166317	-12.725	4.29749e-37	2.61611e-35	Ncf2
ENSMUSG00000026494	155.081	0.0410025	0.248447	0.165035	0.868916	0.934306	Kif26b
ENSMUSG00000064967	0	NA	NA	NA	NA	NA	Gm24405
ENSMUSG00000102922	0	NA	NA	NA	NA	NA	Gm34176
ENSMUSG00000025915	837.019	-0.434299	0.0728711	-5.95982	2.52513e-09	2.20338e-08	Sgk3
ENSMUSG00000089713	0.205787	0.128116	4.94438	0.0259114	0.979328	NA	Gm16564
ENSMUSG00000079470	307.885	0.424678	0.166682	2.54783	0.0108394	0.0298305	Utp14b
ENSMUSG00000099377	8.26873	0.567815	0.498641	1.13873	0.254818	0.408315	Gm6159
ENSMUSG00000099706	0.168442	2.1956	4.93534	0.444874	0.656411	NA	Gm29536
ENSMUSG00000047330	101.927	-0.23705	0.178754	-1.32613	0.184798	0.318761	Kcne4
ENSMUSG00000101324	0.37664	-0.275038	2.82196	-0.0974633	0.922358	NA	Gm29187
ENSMUSG00000072978	9.16309	0.124705	0.519306	0.240139	0.810223	0.899097	Gm5830
ENSMUSG00000046334	0.519426	-0.833906	1.70579	-0.488867	0.624936	NA	Gm6195
ENSMUSG00002075801	0	NA	NA	NA	NA	NA	Gm54812
ENSMUSG00000050711	2.78496	4.90831	1.33884	3.6661	0.000246278	0.000995733	Scg2
ENSMUSG00000099562	0	NA	NA	NA	NA	NA	Gm19027
ENSMUSG00000077782	0	NA	NA	NA	NA	NA	Gm24160
ENSMUSG00000055067	307.595	0.00728663	0.0993586	0.0733367	0.941538	0.981248	Smyd3
ENSMUSG00000054702	69.1252	-1.73268	0.409881	-4.22727	2.36539e-05	0.000116323	Ap1s3
ENSMUSG00000096474	43.7689	0.377602	0.28006	1.34829	0.177566	0.308868	Gm5561
ENSMUSG00000102235	0.533083	0	2.99375	0	1	NA	Gm37886
ENSMUSG00000026492	1386.28	0.266607	0.0630845	4.22619	2.37685e-05	0.00011682	Tfb2m
ENSMUSG00000082395	0	NA	NA	NA	NA	NA	Gm15480
ENSMUSG00000038949	2202.02	0.211484	0.0825427	2.56212	0.0104036	0.0287627	Cnst
ENSMUSG00000026043	35121.8	-1.2559	0.206979	-6.06775	1.29711e-09	1.17462e-08	Col3a1
ENSMUSG00000046101	8.16146	-0.877551	0.600002	-1.46258	0.143583	0.261635	Mcmdc2
ENSMUSG00002074901	1028.53	-1.35591	0.211623	-6.40717	1.48241e-10	1.48597e-09	Gm54819
ENSMUSG00000098234	396.929	0.255953	0.0893389	2.86496	0.00417058	0.0127921	Snhg6
ENSMUSG00000093178	9.96838	-1.18677	0.592215	-2.00395	0.0450756	0.100604	Snord87
ENSMUSG00000099032	28.7092	-1.41289	0.486509	-2.90415	0.00368256	0.0114445	Tcf24
ENSMUSG00000104025	0.222897	-0.275037	3.9823	-0.0690648	0.944938	NA	E330040D14Rik
ENSMUSG00000038936	1293.17	0.0643988	0.102115	0.630652	0.528268	0.683096	Sccpdh
ENSMUSG00000042772	2894.57	0.363702	0.050419	7.21359	5.44967e-13	7.20827e-12	Smg7
ENSMUSG00000100394	0.0988522	0	4.94525	0	1	NA	Gm28791
ENSMUSG00000103840	0.0301123	0	4.94525	0	1	NA	1700040K01Rik
ENSMUSG00000087236	116.427	-0.00877022	0.164801	-0.0532169	0.957559	0.990959	Kif28
ENSMUSG00000100702	0.0891279	1.16764	4.94525	0.236114	0.813344	NA	Gm8976
ENSMUSG00000026042	3547.51	-1.36806	0.224468	-6.09469	1.09651e-09	1.00102e-08	Col5a2
ENSMUSG00000104476	2.33611	-1.73563	0.877336	-1.9783	0.0478951	0.106027	Gm38211
ENSMUSG00000100218	0	NA	NA	NA	NA	NA	Gm8296
ENSMUSG00000073643	669.343	-0.140837	0.0585775	-2.40428	0.0162043	0.0423251	Wdfy1
ENSMUSG00000100361	0.297791	-0.275036	4.5172	-0.0608865	0.95145	NA	Gm7063
ENSMUSG00000104497	0.188668	1.16764	4.94525	0.236114	0.813344	NA	Gm10555
ENSMUSG00000100894	0	NA	NA	NA	NA	NA	Gm8304
ENSMUSG00000119267	0	NA	NA	NA	NA	NA	Gm23216
ENSMUSG00000065255	0	NA	NA	NA	NA	NA	Gm23974
ENSMUSG00000100843	1.05262	-0.275039	1.40915	-0.19518	0.845252	0.919735	Gm8307
ENSMUSG00000025916	9.76101	-1.79784	0.482695	-3.72459	0.000195636	0.000807255	Ppp1r42
ENSMUSG00000087764	0	NA	NA	NA	NA	NA	Gm23984
ENSMUSG00000087199	0	NA	NA	NA	NA	NA	Gm15818
ENSMUSG00000026248	1152.63	0.163351	0.0536803	3.04303	0.00234206	0.00760655	Mrpl44
ENSMUSG00000119658	0.0291967	0	4.94525	0	1	NA	Gm24674
ENSMUSG00000026249	3451.81	0.0972159	0.126179	0.770461	0.441026	0.603952	Serpine2
ENSMUSG00000042751	38.952	0.43715	0.233191	1.87465	0.0608415	0.129852	Nmnat2
ENSMUSG00000067106	40.0042	-0.334917	0.30533	-1.0969	0.272685	0.429626	Gm5529
ENSMUSG00000099969	0.042014	0	4.94525	0	1	NA	Gm28960
ENSMUSG00000100397	0.40417	0.446307	2.89523	0.154153	0.877489	NA	Gm28071
ENSMUSG00000099753	0	NA	NA	NA	NA	NA	Gm28058
ENSMUSG00000118883	0.523309	1.60212	3.48917	0.45917	0.646112	NA	Gm23934
ENSMUSG00000102518	0	NA	NA	NA	NA	NA	Gm38339
ENSMUSG00000099552	45.8033	0.118261	0.136884	0.863952	0.387614	0.552214	9830004L10Rik
ENSMUSG00000043230	6.75248	0.66751	0.54481	1.22522	0.220494	0.365845	Fam124b
ENSMUSG00000101257	88.6295	0.516789	0.117702	4.39064	1.13017e-05	5.86036e-05	2310015K22Rik
ENSMUSG00000103404	0	NA	NA	NA	NA	NA	Gm37932
ENSMUSG00000026491	2068.48	0.105148	0.0898515	1.17024	0.241903	0.39204	Ahctf1
ENSMUSG00000073486	0.158341	0.446303	4.94525	0.0902489	0.928089	NA	Gm10518
ENSMUSG00000025917	3736.84	0.371359	0.0459077	8.08927	6.00258e-16	1.02779e-14	Cops5
ENSMUSG00000104418	4.8616	0.22272	0.561126	0.396917	0.691429	0.816945	Gm37070
ENSMUSG00000025995	872.414	0.0621734	0.071004	0.875633	0.38123	0.545379	Wdr75
ENSMUSG00000026479	180.659	0.241763	0.339671	0.711756	0.476616	0.637574	Lamc2
ENSMUSG00000099850	0.151267	2.00003	4.94138	0.40475	0.685661	NA	Gm28906
ENSMUSG00000084817	55.5206	0.385074	0.237602	1.62067	0.105089	0.20369	Gm5526
ENSMUSG00000004364	7744.43	0.490231	0.0437406	11.2077	3.73853e-29	1.55503e-27	Cul3
ENSMUSG00000103076	12.5778	0.233581	0.380693	0.613567	0.539502	0.693289	Gm37902
ENSMUSG00000103525	0.309349	1.82445	3.31566	0.550252	0.582146	NA	Gm37262
ENSMUSG00000101722	1.20772	0.79176	1.26477	0.62601	0.531308	0.6861	Gm29125
ENSMUSG00000090637	1.87839	-1.40426	1.03641	-1.35492	0.175442	0.306112	Gm6189
ENSMUSG00000026478	5947.5	0.142638	0.0854817	1.66864	0.0951885	0.187635	Lamc1
ENSMUSG00000101483	0.567737	0	4.94525	0	1	NA	1700016L21Rik
ENSMUSG00000110100	0	NA	NA	NA	NA	NA	Gm45261
ENSMUSG00000103818	0.15216	-0.979977	4.94404	-0.198214	0.842878	NA	Gm38009
ENSMUSG00000079138	16.1889	0.821906	0.399413	2.05779	0.0396107	0.0902754	Gm8818
ENSMUSG00000073538	43.8937	-1.35386	0.723633	-1.87092	0.0613556	0.130681	E330020D12Rik
ENSMUSG00000042708	5.52019	-1.1456	0.817816	-1.4008	0.161274	0.286592	Shcbp1l
ENSMUSG00000064435	0.0762762	0	4.94525	0	1	NA	Gm25588
ENSMUSG00000103543	0.821181	1.16765	1.701	0.686452	0.492428	NA	Gm37669
ENSMUSG00000099432	0.411826	-0.011073	3.24065	-0.00341692	0.997274	NA	Gm18849
ENSMUSG00000041144	53.1444	-0.745226	0.251054	-2.96839	0.00299367	0.00949227	Dnah7b
ENSMUSG00000119743	0	NA	NA	NA	NA	NA	n-R5s211
ENSMUSG00000042699	3970.34	-0.241048	0.053624	-4.49515	6.95193e-06	3.74008e-05	Dhx9
ENSMUSG00000101262	13.8598	0.395464	0.355259	1.11317	0.265635	0.421368	Gm8326
ENSMUSG00000042684	351.154	-0.459481	0.174164	-2.63821	0.00833442	0.0236642	Npl
ENSMUSG00000099858	398.545	0.38355	0.193645	1.98068	0.047627	0.105488	Gm6652
ENSMUSG00000101337	5.42368	-2.74211	1.1967	-2.2914	0.0219403	0.0549347	Dnah7c
ENSMUSG00000025986	529.472	0.372979	0.126397	2.95085	0.00316897	0.00999727	Slc39a10
ENSMUSG00000100213	52.6959	-0.337066	0.224567	-1.50096	0.133366	0.246463	Gm28151
ENSMUSG00000103129	0	NA	NA	NA	NA	NA	Gm37393
ENSMUSG00000100160	1.1944	-0.359274	1.367	-0.262819	0.79269	0.888462	Gm28527
ENSMUSG00000101921	0.0301446	0	4.94525	0	1	NA	Gm28825
ENSMUSG00000101447	0	NA	NA	NA	NA	NA	Gm28826
ENSMUSG00000081185	5.91034	0.00299118	0.504495	0.00592905	0.995269	1	Gm4852
ENSMUSG00000103246	0	NA	NA	NA	NA	NA	Gm38090
ENSMUSG00000098876	0	NA	NA	NA	NA	NA	Mir6350
ENSMUSG00000100530	0	NA	NA	NA	NA	NA	Gm18117
ENSMUSG00000104067	0	NA	NA	NA	NA	NA	Gm37196
ENSMUSG00000100033	39.3988	0.724646	0.261982	2.76602	0.00567452	0.0168342	Gm8337
ENSMUSG00002075213	0.0190623	0	4.94525	0	1	NA	Gm54870
ENSMUSG00002076633	0	NA	NA	NA	NA	NA	Gm54871
ENSMUSG00000101996	0.0301838	0	4.94525	0	1	NA	Gm19206
ENSMUSG00000096973	0	NA	NA	NA	NA	NA	Gm5974
ENSMUSG00000064943	0	NA	NA	NA	NA	NA	Gm23240
ENSMUSG00000100866	0	NA	NA	NA	NA	NA	Gm28830
ENSMUSG00000101721	0	NA	NA	NA	NA	NA	Gm8354
ENSMUSG00000099376	0	NA	NA	NA	NA	NA	Gm19124
ENSMUSG00000097883	0	NA	NA	NA	NA	NA	Gm8357
ENSMUSG00002076043	0	NA	NA	NA	NA	NA	Gm54872
ENSMUSG00000099698	0	NA	NA	NA	NA	NA	Gm28740
ENSMUSG00000056763	640.808	-0.066152	0.0760063	-0.870349	0.38411	0.548347	Cspp1
ENSMUSG00000099454	0	NA	NA	NA	NA	NA	Gm8367
ENSMUSG00000051616	0	NA	NA	NA	NA	NA	C230029F24Rik
ENSMUSG00000099627	0.126242	0	4.94525	0	1	NA	Gm6757
ENSMUSG00000099577	0	NA	NA	NA	NA	NA	Gm3605
ENSMUSG00000099882	0	NA	NA	NA	NA	NA	Gm28388
ENSMUSG00000101760	0	NA	NA	NA	NA	NA	Gm8384
ENSMUSG00000102356	0	NA	NA	NA	NA	NA	1700047N06Rik
ENSMUSG00000099608	0	NA	NA	NA	NA	NA	4933411E06Rik
ENSMUSG00000099864	0	NA	NA	NA	NA	NA	Gm8391
ENSMUSG00002075839	0	NA	NA	NA	NA	NA	Gm54883
ENSMUSG00000100451	0	NA	NA	NA	NA	NA	Gm29665
ENSMUSG00000099941	0	NA	NA	NA	NA	NA	Gm20118
ENSMUSG00002075589	0	NA	NA	NA	NA	NA	Gm54885
ENSMUSG00000100816	0.111351	-1.106	4.94133	-0.223827	0.822892	NA	Gm28321
ENSMUSG00000042671	6.03594	0.107281	0.703389	0.15252	0.878776	0.940619	Rgs8
ENSMUSG00000100945	0.335276	0	4.94525	0	1	NA	Gm29529
ENSMUSG00000102404	0.102765	0	4.94525	0	1	NA	5530400K19Rik
ENSMUSG00000100334	1.34358	-0.275039	1.43434	-0.191753	0.847936	0.921446	C230024C17Rik
ENSMUSG00000026109	179.715	-0.116507	0.16404	-0.710234	0.477559	0.63849	Tmeff2
ENSMUSG00000026475	2946.69	-0.37474	0.383422	-0.977357	0.328393	0.491762	Rgs16
ENSMUSG00000099568	0.470254	-1.65277	2.0932	-0.789589	0.429768	NA	Gm28513
ENSMUSG00000100671	0.0406991	0	4.94525	0	1	NA	Gm28322
ENSMUSG00002075527	0.0291967	0	4.94525	0	1	NA	Gm54895
ENSMUSG00000101242	0.265748	-0.63571	2.95745	-0.214952	0.829805	NA	Gm28319
ENSMUSG00000099924	0.288696	1.16765	2.10218	0.555449	0.578588	NA	Gm28320
ENSMUSG00000099625	0.136039	-0.275036	4.94525	-0.0556161	0.955648	NA	Gm29325
ENSMUSG00000101799	1.56243	-0.675666	1.39306	-0.485022	0.627661	0.767878	9330175M20Rik
ENSMUSG00000045954	3821.86	0.152823	0.0707855	2.15896	0.030853	0.0731247	Cavin2
ENSMUSG00000099741	0.30792	1.87569	3.296	0.569081	0.569301	NA	Gm5253
ENSMUSG00000101702	0.0772281	0	4.94525	0	1	NA	1700072G22Rik
ENSMUSG00000066800	895.006	-1.24696	0.141514	-8.81157	1.23408e-18	2.60213e-17	Rnasel
ENSMUSG00000100183	7.83579	-1.10823	0.625353	-1.77216	0.0763673	0.156584	Gm28512
ENSMUSG00000067851	4697.22	0.440526	0.0503891	8.74247	2.28063e-18	4.70906e-17	Arfgef1
ENSMUSG00002076532	0	NA	NA	NA	NA	NA	Gm54899
ENSMUSG00000102556	0	NA	NA	NA	NA	NA	Gm37569
ENSMUSG00000038608	1006.99	-1.13025	0.127616	-8.85664	8.24624e-19	1.76174e-17	Dock10
ENSMUSG00000042501	0.473518	-1.62141	2.75001	-0.589602	0.555458	NA	Cpa6
ENSMUSG00000103810	0	NA	NA	NA	NA	NA	Gm38005
ENSMUSG00000083422	0.268093	1.82329	3.81221	0.478276	0.632454	NA	Gm15604
ENSMUSG00000119312	0	NA	NA	NA	NA	NA	Gm25253
ENSMUSG00000042641	18.4183	-0.841252	0.432268	-1.94613	0.0516387	0.112857	Rgsl1
ENSMUSG00000081417	0.0381246	0	4.94525	0	1	NA	Gm15603
ENSMUSG00000103448	0	NA	NA	NA	NA	NA	Gm37133
ENSMUSG00000103192	0	NA	NA	NA	NA	NA	Gm37645
ENSMUSG00000104488	0.0371448	0.806972	4.94525	0.163181	0.870376	NA	Gm38062
ENSMUSG00000100212	0.0564888	0	4.94525	0	1	NA	Gm5522
ENSMUSG00000102721	0.0327619	0	4.94525	0	1	NA	A630081D01Rik
ENSMUSG00000100648	0.150714	0.806972	4.94525	0.163181	0.870376	NA	Gm28659
ENSMUSG00002076499	0	NA	NA	NA	NA	NA	Gm54912
ENSMUSG00000099949	0.0734377	1.16764	4.94525	0.236114	0.813344	NA	Gm29124
ENSMUSG00000099918	0	NA	NA	NA	NA	NA	Gm28066
ENSMUSG00000045968	89.746	-0.135825	0.211848	-0.641143	0.52143	0.676925	Teddm2
ENSMUSG00000043282	6.8054	3.41793	0.973379	3.5114	0.000445751	0.0017075	Teddm1b
ENSMUSG00000102459	1.66606	-0.0263266	1.41688	-0.0185807	0.985176	1	Gm38352
ENSMUSG00000047053	1.52286	0	1.86704	0	1	1	Teddm1a
ENSMUSG00000099227	2213.14	-0.414479	0.187088	-2.21542	0.026731	0.0649119	Mir8114
ENSMUSG00000026107	2209.33	0.713961	0.121517	5.8754	4.21831e-09	3.58529e-08	Nabp1
ENSMUSG00000099413	18.9841	-1.94915	0.560075	-3.48017	0.000501102	0.0018964	Gm17767
ENSMUSG00000103424	0	NA	NA	NA	NA	NA	Gm37535
ENSMUSG00000101741	2.37263	0.849416	1.17103	0.725361	0.468231	0.629793	Gm28055
ENSMUSG00000054976	1.27802	-0.560708	1.134	-0.494451	0.620988	0.762624	Nyap2
ENSMUSG00000104029	0	NA	NA	NA	NA	NA	Gm37210
ENSMUSG00000101986	0.794746	2.56718	1.93947	1.32365	0.185619	NA	Gm6198
ENSMUSG00000087008	4.2989	-2.8866	0.896092	-3.22132	0.001276	0.00439969	Gm5530
ENSMUSG00000100561	0.0593809	0	4.94525	0	1	NA	Gm7516
ENSMUSG00000103571	0	NA	NA	NA	NA	NA	Gm37114
ENSMUSG00000098797	0	NA	NA	NA	NA	NA	Mir6344
ENSMUSG00000026473	40065.1	-0.411885	0.151116	-2.72562	0.00641807	0.0187965	Glul
ENSMUSG00000100014	0.539355	-1.30668	2.23813	-0.583828	0.559336	NA	Gm29290
ENSMUSG00000101903	7.17924	-1.63616	0.613382	-2.66745	0.00764302	0.0219103	Gm29291
ENSMUSG00000055980	2372.63	0.111831	0.103109	1.08458	0.278106	0.435726	Irs1
ENSMUSG00000100502	12.6697	-3.45426	0.70366	-4.90899	9.15447e-07	5.65126e-06	Gm28286
ENSMUSG00000022591	0.550619	-0.0798917	3.04146	-0.0262676	0.979044	NA	Gm9747
ENSMUSG00000100627	12.7933	-1.75834	0.668684	-2.62956	0.00854954	0.0242059	A830008E24Rik
ENSMUSG00000088669	0.0327619	0	4.94525	0	1	NA	Gm25336
ENSMUSG00000066797	2.60494	0.446308	1.69239	0.263715	0.792	0.888039	Zfp648
ENSMUSG00000048960	583.29	-0.0184652	0.112411	-0.164266	0.869522	0.934619	Prex2
ENSMUSG00000099933	0.227723	0	3.46045	0	1	NA	4930452N14Rik
ENSMUSG00000100221	0	NA	NA	NA	NA	NA	4930532M18Rik
ENSMUSG00002076439	0	NA	NA	NA	NA	NA	Gm54920
ENSMUSG00000100031	0	NA	NA	NA	NA	NA	Gm18727
ENSMUSG00000077318	0	NA	NA	NA	NA	NA	Gm24173
ENSMUSG00000101827	0.249144	1.19606	4.94288	0.241975	0.808799	NA	Gm28686
ENSMUSG00000103494	0	NA	NA	NA	NA	NA	Gm37410
ENSMUSG00000026142	951.76	0.0312899	0.0634993	0.49276	0.622182	0.763692	Rhbdd1
ENSMUSG00000104493	0.966047	-1.0027	1.75869	-0.570142	0.568581	NA	Gm19552
ENSMUSG00000100786	0.0327619	0	4.94525	0	1	NA	Gm28940
ENSMUSG00002075724	0	NA	NA	NA	NA	NA	Gm54921
ENSMUSG00000067158	192.919	0.873272	0.192746	4.53068	5.87939e-06	3.21657e-05	Col4a4
ENSMUSG00000079465	160.327	0.565758	0.238285	2.37429	0.0175825	0.045435	Col4a3
ENSMUSG00002075966	0.0477655	0	4.94525	0	1	NA	Gm54925
ENSMUSG00000004110	231.366	0.54811	0.395569	1.38562	0.165862	0.292833	Cacna1e
ENSMUSG00000097564	26.9157	-0.287494	0.400659	-0.717554	0.473033	0.63424	C430014B12Rik
ENSMUSG00000101880	1.19251	-0.275039	1.53443	-0.179245	0.857745	0.927703	Gm29282
ENSMUSG00000101433	0.0285249	0	4.94525	0	1	NA	Gm29441
ENSMUSG00000096950	19.3964	-0.158857	0.483651	-0.328455	0.742568	0.853778	Gm9530
ENSMUSG00000056708	629.28	0.0179863	0.0780976	0.230305	0.817855	0.903657	Ier5
ENSMUSG00000026471	1141.76	0.370472	0.094312	3.92816	8.55995e-05	0.000378763	Mr1
ENSMUSG00000057715	46.8953	2.55818	0.70169	3.64574	0.000266619	0.00106962	A830018L16Rik
ENSMUSG00000026470	904.758	0.275474	0.0720746	3.82206	0.000132339	0.000565744	Stx6
ENSMUSG00000103825	0.0305102	0	4.94525	0	1	NA	Gm38178
ENSMUSG00000099845	0	NA	NA	NA	NA	NA	Gm29273
ENSMUSG00000103561	0.0301838	0	4.94525	0	1	NA	Gm38069
ENSMUSG00000101610	3.47592	0.843076	0.922478	0.913925	0.360756	0.525564	Gm7560
ENSMUSG00000104181	1.29197	-0.334468	1.12684	-0.29682	0.766604	0.87104	Gm8850
ENSMUSG00000118923	0	NA	NA	NA	NA	NA	Gm22633
ENSMUSG00000098555	0	NA	NA	NA	NA	NA	Mir6341
ENSMUSG00000097628	1.44688	0.32928	1.0684	0.308198	0.757931	0.864832	Gm2383
ENSMUSG00000098163	0.0238594	0.0856338	4.94525	0.0173164	0.986184	NA	Gm6216
ENSMUSG00000097171	0	NA	NA	NA	NA	NA	Gm17644
ENSMUSG00000101314	0	NA	NA	NA	NA	NA	Gm29663
ENSMUSG00000033722	171.159	-0.81373	0.20265	-4.01543	5.93363e-05	0.000271036	BC034090
ENSMUSG00000103670	0	NA	NA	NA	NA	NA	Gm37622
ENSMUSG00000026150	3121.64	0.206813	0.0427981	4.83229	1.34969e-06	8.10378e-06	Mff
ENSMUSG00000101450	13.9223	-0.398954	0.314047	-1.27037	0.203955	0.344024	Gm28941
ENSMUSG00000026149	1.67979	2.49257	1.79357	1.38972	0.164614	0.291127	Tm4sf20
ENSMUSG00000114299	0	NA	NA	NA	NA	NA	Gm47791
ENSMUSG00000099771	0	NA	NA	NA	NA	NA	Gm19257
ENSMUSG00000102280	0.196722	0	4.94525	0	1	NA	Gm36999
ENSMUSG00000100170	0.793973	0	1.68777	0	1	NA	Gm28942
ENSMUSG00000100744	0.238894	0	4.64115	0	1	NA	Gm17764
ENSMUSG00002074851	0.159879	1.16764	4.94525	0.236114	0.813344	NA	Gm54947
ENSMUSG00000026469	3313.79	0.471674	0.0705049	6.68994	2.23257e-11	2.45991e-10	Xpr1
ENSMUSG00002076398	0	NA	NA	NA	NA	NA	Gm54950
ENSMUSG00000073535	148.831	-0.33574	0.126843	-2.64689	0.00812368	0.0231216	Gm5532
ENSMUSG00000018417	3564.15	0.188494	0.170383	1.10629	0.268599	0.424794	Myo1b
ENSMUSG00000101724	0.237942	0	4.94525	0	1	NA	Gm29453
ENSMUSG00000100313	0.170499	0	4.94525	0	1	NA	Gm28323
ENSMUSG00000100696	0.0211474	0	4.94525	0	1	NA	Gm8419
ENSMUSG00002075355	0	NA	NA	NA	NA	NA	Gm54983
ENSMUSG00000072324	0.495907	1.97156	2.57196	0.766559	0.443344	NA	Gm8420
ENSMUSG00000026490	1871.52	0.266318	0.0623041	4.2745	1.91571e-05	9.56635e-05	Cdc42bpa
ENSMUSG00000033701	860.547	0.373584	0.081645	4.57571	4.74598e-06	2.63268e-05	Acbd6
ENSMUSG00000102194	0.110182	0.446303	4.94525	0.0902489	0.928089	NA	Gm38169
ENSMUSG00000103636	0.352626	0	4.2523	0	1	NA	Gm38331
ENSMUSG00000026468	0.196241	1.16764	4.94525	0.236114	0.813344	NA	Lhx4
ENSMUSG00000103180	0	NA	NA	NA	NA	NA	Gm37089
ENSMUSG00000062939	111.619	-4.0141	0.432221	-9.28715	1.58472e-20	3.92342e-19	Stat4
ENSMUSG00000101628	2625.41	-0.142318	0.105854	-1.34448	0.178793	0.310559	Gm28177
ENSMUSG00000078291	3.01717	0.877477	0.953033	0.92072	0.357197	0.522113	Gm3940
ENSMUSG00000109599	29.3945	0.653746	0.29769	2.19606	0.0280874	0.067643	Gm31812
ENSMUSG00000033684	10809.3	0.154958	0.185749	0.834231	0.404151	0.569199	Qsox1
ENSMUSG00000102299	0.17341	1.16764	4.94525	0.236114	0.813344	NA	Gm37539
ENSMUSG00000102558	0.0554349	0	4.94525	0	1	NA	Gm37571
ENSMUSG00000016918	695.487	-0.534646	0.139658	-3.82824	0.000129062	0.000553562	Sulf1
ENSMUSG00000033671	2108.23	-0.0451534	0.0575787	-0.784203	0.432921	0.596195	Cep350
ENSMUSG00000103717	0	NA	NA	NA	NA	NA	Gm38038
ENSMUSG00000103771	0	NA	NA	NA	NA	NA	Gm36934
ENSMUSG00000102837	0.0552211	0	4.94525	0	1	NA	Gm37383
ENSMUSG00000077419	0	NA	NA	NA	NA	NA	Gm23744
ENSMUSG00000102833	1.15903	0.0113817	1.81009	0.0062879	0.994983	1	Gm9694
ENSMUSG00000026489	25048.8	-0.325195	0.164459	-1.97736	0.0480008	0.106207	Coq8a
ENSMUSG00000104520	19.8366	-0.155668	0.441585	-0.352521	0.724448	0.841184	Gm37336
ENSMUSG00000025938	1147.46	-0.158739	0.136002	-1.16719	0.243134	0.393566	Slco5a1
ENSMUSG00000026159	1738.26	0.0885345	0.0516438	1.71433	0.0864686	0.173522	Agfg1
ENSMUSG00000104518	0	NA	NA	NA	NA	NA	Gm37162
ENSMUSG00000069620	0	NA	NA	NA	NA	NA	Gm5250
ENSMUSG00000099498	0	NA	NA	NA	NA	NA	Gm29283
ENSMUSG00000113880	8.30745	-0.27336	0.468042	-0.584051	0.559186	0.710603	A030005L19Rik
ENSMUSG00000113973	0.192635	0	4.94525	0	1	NA	A030014E15Rik
ENSMUSG00000113846	0	NA	NA	NA	NA	NA	Gm6217
ENSMUSG00000113084	0	NA	NA	NA	NA	NA	A030003K21Rik
ENSMUSG00000042414	1.2092	1.93995	1.64776	1.17733	0.239065	0.388935	Prdm14
ENSMUSG00000113925	0	NA	NA	NA	NA	NA	Gm7544
ENSMUSG00000114011	0.0291967	0	4.94525	0	1	NA	Gm47955
ENSMUSG00000113097	0	NA	NA	NA	NA	NA	Gm47959
ENSMUSG00000101784	1.15968	1.16766	1.25518	0.930266	0.352233	0.51696	Gm7553
ENSMUSG00000038496	13.7168	0.522293	0.677854	0.77051	0.440998	0.603952	Slc19a3
ENSMUSG00000100432	0.0562179	0	4.94525	0	1	NA	Gm7539
ENSMUSG00000100190	0	NA	NA	NA	NA	NA	Krtap28-10
ENSMUSG00000113267	0.0260734	0	4.94525	0	1	NA	Gm47969
ENSMUSG00000104423	0	NA	NA	NA	NA	NA	A030005K14Rik
ENSMUSG00000101315	0.0301838	0	4.94525	0	1	NA	Krtap28-13
ENSMUSG00000099691	0	NA	NA	NA	NA	NA	Gm29518
ENSMUSG00000026166	1.32883	-0.275038	2.10216	-0.130836	0.895905	0.950848	Ccl20
ENSMUSG00000101173	0.0220891	0.0856338	4.94525	0.0173164	0.986184	NA	Gm29519
ENSMUSG00000064302	2295.27	0.13004	0.0520056	2.5005	0.0124017	0.0335169	Clasp1
ENSMUSG00000077257	0	NA	NA	NA	NA	NA	Gm26080
ENSMUSG00000107722	0.81815	-1.6197	1.89527	-0.854601	0.392772	NA	2900060B14Rik
ENSMUSG00000080542	0.72666	-1.05069	2.24933	-0.467114	0.640418	NA	Rnu4atac
ENSMUSG00000100770	0	NA	NA	NA	NA	NA	Gm28466
ENSMUSG00000053161	16.6116	1.16766	1.09813	1.06331	0.287641	0.446536	Daw1
ENSMUSG00000101896	0	NA	NA	NA	NA	NA	Gm6244
ENSMUSG00002075005	0	NA	NA	NA	NA	NA	Gm55129
ENSMUSG00000026466	4653.8	0.0700159	0.0513087	1.3646	0.172379	0.301642	Tor1aip1
ENSMUSG00000102964	9.6786	-0.397322	0.401204	-0.990324	0.322016	0.485013	9430034N14Rik
ENSMUSG00000026380	548.299	0.358302	0.184422	1.94284	0.0520356	0.11359	Tfcp2l1
ENSMUSG00002076551	0	NA	NA	NA	NA	NA	Gm55135
ENSMUSG00000101624	0	NA	NA	NA	NA	NA	Gm28882
ENSMUSG00000088363	20.3732	0.0572104	0.389127	0.147022	0.883115	0.943155	Gm23497
ENSMUSG00000100040	0	NA	NA	NA	NA	NA	Gm28467
ENSMUSG00000010609	3458.4	0.188557	0.119943	1.57206	0.115937	0.220252	Psen2
ENSMUSG00000102923	11.7793	0.123022	0.502019	0.245054	0.806415	0.896766	Gm31728
ENSMUSG00000055676	23.5994	0.114604	0.266202	0.430513	0.666822	0.79914	Gm5069
ENSMUSG00000026163	16.8786	1.33057	0.401499	3.31399	0.000919747	0.00328307	Sphkap
ENSMUSG00000079140	1.09367	-0.575139	1.31761	-0.436501	0.662473	0.795706	Gm6374
ENSMUSG00000104374	0	NA	NA	NA	NA	NA	Gm37517
ENSMUSG00000104219	0	NA	NA	NA	NA	NA	Gm37989
ENSMUSG00000100580	0.0560806	0	4.94525	0	1	NA	4933436I20Rik
ENSMUSG00000038855	1839.82	-0.0101116	0.0788246	-0.128279	0.897928	0.95191	Itpkb
ENSMUSG00002076780	0	NA	NA	NA	NA	NA	Gm55143
ENSMUSG00000104388	10.6679	-0.0709739	0.41643	-0.170434	0.864669	0.932065	Gm37033
ENSMUSG00000077736	0	NA	NA	NA	NA	NA	Gm24555
ENSMUSG00000103123	0	NA	NA	NA	NA	NA	Gm37390
ENSMUSG00000103772	0.214334	0	4.66258	0	1	NA	Gm36933
ENSMUSG00000053963	53.8977	-0.743038	0.300585	-2.47197	0.0134372	0.035925	Stum
ENSMUSG00000104210	0.0138587	0	4.94525	0	1	NA	Gm37984
ENSMUSG00000102608	0.577937	0	2.20739	0	1	NA	Gm37267
ENSMUSG00000045658	2237.95	-0.015204	0.148744	-0.102216	0.918585	0.966869	Pid1
ENSMUSG00000050565	5991.06	0.125935	0.0581028	2.16745	0.0302002	0.0718144	Tor1aip2
ENSMUSG00000102750	0.617491	0.446307	2.62881	0.169775	0.865187	NA	Gm37058
ENSMUSG00000101934	0.0629457	0	4.94525	0	1	NA	Gm18304
ENSMUSG00000098851	0	NA	NA	NA	NA	NA	Mir6353
ENSMUSG00000015484	1.13296	1.90745	1.66172	1.14787	0.251021	0.403555	Fam163a
ENSMUSG00000102932	0	NA	NA	NA	NA	NA	Gm38113
ENSMUSG00000048402	66.6601	0.0224593	0.187725	0.119639	0.904769	0.956877	Gli2
ENSMUSG00000098273	0	NA	NA	NA	NA	NA	Mir6346
ENSMUSG00000097408	0.0844195	0	4.94525	0	1	NA	Gm26831
ENSMUSG00000096939	0	NA	NA	NA	NA	NA	Gm8321
ENSMUSG00000100767	0.211364	0	3.41696	0	1	NA	Gm3508
ENSMUSG00000099860	0.0300072	0	4.94525	0	1	NA	Gm29456
ENSMUSG00000101179	0.0629457	0	4.94525	0	1	NA	Gm29455
ENSMUSG00000037035	397.55	-0.451385	0.180339	-2.50298	0.0123153	0.0333321	Inhbb
ENSMUSG00000036766	6.02833	1.35234	0.595314	2.27164	0.023108	0.0573697	Dner
ENSMUSG00000104396	0.05527	0	4.94525	0	1	NA	Gm37959
ENSMUSG00000102481	0	NA	NA	NA	NA	NA	Gm37925
ENSMUSG00000005886	1978.4	0.0361246	0.0534773	0.675512	0.49935	0.657134	Ncoa2
ENSMUSG00000093254	0	NA	NA	NA	NA	NA	Mir5126
ENSMUSG00000004451	1085.69	-0.516978	0.0801824	-6.44752	1.13697e-10	1.15764e-09	Ralb
ENSMUSG00000101437	0	NA	NA	NA	NA	NA	Gm29454
ENSMUSG00000103506	0.373781	0.0327727	3.70334	0.0088495	0.992939	NA	Gm38376
ENSMUSG00000098447	12.4628	-0.0978503	0.383316	-0.255273	0.798512	0.891978	Gm27184
ENSMUSG00000103495	0.0300072	0	4.94525	0	1	NA	Gm37409
ENSMUSG00002076346	0	NA	NA	NA	NA	NA	Gm55160
ENSMUSG00000102639	0.0762492	0	4.94525	0	1	NA	Gm38223
ENSMUSG00000098923	460.107	0.0330163	0.0733915	0.449866	0.652807	0.787775	Tmem185b
ENSMUSG00000104170	0	NA	NA	NA	NA	NA	Gm37702
ENSMUSG00000087782	0.0192551	0	4.94525	0	1	NA	Gm23169
ENSMUSG00000101731	0.490375	0	2.23802	0	1	NA	3830432H09Rik
ENSMUSG00000103085	0.981868	-0.277251	1.85855	-0.149176	0.881415	NA	Gm38120
ENSMUSG00000084505	0	NA	NA	NA	NA	NA	Gm25322
ENSMUSG00000102664	0.0807788	0	4.94525	0	1	NA	Gm38380
ENSMUSG00000101476	0.665655	-0.308517	1.83752	-0.167898	0.866664	NA	Gm29570
ENSMUSG00000101171	1.33656	0.9182	1.02267	0.897844	0.369269	0.534414	Gm7593
ENSMUSG00000060985	1.28902	0.410019	1.24333	0.329776	0.741569	0.853312	Tdrd5
ENSMUSG00000102372	0	NA	NA	NA	NA	NA	A430050A11Rik
ENSMUSG00000103705	0.0592039	0	4.94525	0	1	NA	4930518J20Rik
ENSMUSG00000026602	3.84629	-0.267671	1.19752	-0.22352	0.823131	0.906793	Nphs2
ENSMUSG00000026496	2891.57	0.318321	0.0534407	5.95653	2.57656e-09	2.24522e-08	Parp1
ENSMUSG00000025935	4527.52	-0.324921	0.0673396	-4.8251	1.39931e-06	8.37836e-06	Tram1
ENSMUSG00000098926	116.502	0.294985	0.135277	2.1806	0.0292133	0.0699303	Mir6904
ENSMUSG00000025937	6048.74	0.41038	0.085623	4.79287	1.64411e-06	9.74488e-06	Lactb2
ENSMUSG00000102982	15.664	-1.3718	0.600067	-2.28607	0.0222499	0.0556076	Gm38319
ENSMUSG00000067813	310.114	4.98942	0.764789	6.52392	6.8494e-11	7.14547e-10	Xkr9
ENSMUSG00000077368	0	NA	NA	NA	NA	NA	Gm26273
ENSMUSG00000097711	4.42483	0.700139	0.548163	1.27725	0.201515	0.341071	Gm5523
ENSMUSG00000102166	0	NA	NA	NA	NA	NA	Gm36947
ENSMUSG00002075174	0	NA	NA	NA	NA	NA	Gm55173
ENSMUSG00000104209	0.0209704	0	4.94525	0	1	NA	Gm37400
ENSMUSG00000026601	5.78249	-0.86251	0.594943	-1.44974	0.147132	0.266719	Axdnd1
ENSMUSG00000078193	108.472	0.247565	0.195748	1.26471	0.205975	0.346668	Gm2000
ENSMUSG00000026600	1193.14	-1.46163	0.119141	-12.2681	1.34359e-34	7.2119e-33	Soat1
ENSMUSG00000103199	0.0750165	0	4.94525	0	1	NA	Gm37648
ENSMUSG00000101523	27.6308	0.0441223	0.225672	0.195516	0.844989	0.919712	Csnk2a1-ps3
ENSMUSG00000058729	232.407	-0.0959322	0.10438	-0.919066	0.358061	0.52308	Lin9
ENSMUSG00000026497	0.349246	-0.780826	3.68741	-0.211755	0.832298	NA	Mixl1
ENSMUSG00000104202	0.126099	-0.275036	4.94525	-0.0556161	0.955648	NA	Gm8101
ENSMUSG00000026499	1242.87	0.0852741	0.0537092	1.5877	0.112354	0.214827	Acbd3
ENSMUSG00000103649	0.0920595	0	4.94525	0	1	NA	Gm37768
ENSMUSG00000103156	8.01199	0.64111	0.428848	1.49496	0.134925	0.248809	Gm38293
ENSMUSG00000026596	1240.42	-0.0463523	0.0713949	-0.649237	0.516185	0.672275	Abl2
ENSMUSG00000104293	7.36656	0.127043	0.521624	0.243553	0.807577	0.89757	Gm38043
ENSMUSG00000026219	8278.11	0.06244	0.0294467	2.12044	0.0339687	0.0792604	Trip12
ENSMUSG00000103505	4.61489	-0.197237	0.511944	-0.385271	0.700037	0.823373	Gm38374
ENSMUSG00000104503	2.8566	2.18116	1.22191	1.78505	0.0742537	0.153173	Gm37738
ENSMUSG00000073633	209.999	0.141817	0.143005	0.991696	0.321346	0.484237	Fbxo36
ENSMUSG00000026220	13.5614	-1.18094	0.726039	-1.62655	0.103832	0.201556	Slc16a14
ENSMUSG00000118590	81.0951	-1.77346	0.660803	-2.6838	0.00727907	0.0209925	Gm15433
ENSMUSG00000099693	47.7691	-1.72767	0.867985	-1.99044	0.0465425	0.103351	Gm29284
ENSMUSG00000026104	3872.19	-0.0585652	0.0993415	-0.589534	0.555503	0.707317	Stat1
ENSMUSG00000026383	1306.82	0.276735	0.0956615	2.89286	0.00381755	0.0118172	Epb41l5
ENSMUSG00000099569	0	NA	NA	NA	NA	NA	Gm18301
ENSMUSG00000102687	0.0138587	0	4.94525	0	1	NA	Gm37219
ENSMUSG00000060519	752.398	-0.323058	0.098186	-3.29026	0.00100095	0.00354311	Tor3a
ENSMUSG00000060743	5571.55	-0.00296213	0.0413148	-0.0716965	0.942843	0.981778	H3f3a
ENSMUSG00000073485	45.9911	0.0141637	0.18352	0.0771782	0.938482	0.97932	H3f3aos
ENSMUSG00000084558	0.0585777	0	4.94525	0	1	NA	Gm24836
ENSMUSG00000038806	743.223	-0.169837	0.054753	-3.10188	0.00192297	0.00635714	Sde2
ENSMUSG00000052477	438.811	-2.54433	0.338459	-7.51741	5.58712e-14	8.07542e-13	C130026I21Rik
ENSMUSG00000103979	2.01838	2.45836	1.09076	2.2538	0.024209	0.0596794	Gm20305
ENSMUSG00000064281	11.8712	-0.870041	0.476703	-1.82512	0.0679829	0.142452	Rpl19-ps1
ENSMUSG00002076475	5.81124	-1.30851	0.801214	-1.63316	0.102435	0.199192	Gm55239
ENSMUSG00000118640	16.7312	-1.2908	1.06338	-1.21387	0.224798	0.371356	Gm7582
ENSMUSG00000104251	0	NA	NA	NA	NA	NA	Gm18036
ENSMUSG00000061852	9.025	-1.26805	0.933517	-1.35836	0.17435	0.304535	Gm53056
ENSMUSG00000089976	1.27008	0.0856348	1.34206	0.0638082	0.949123	0.985573	Gm2389
ENSMUSG00000033557	3150.31	0.273026	0.0490212	5.56954	2.55406e-08	1.97073e-07	Fam20b
ENSMUSG00000102961	0.0840922	0.0856338	4.94525	0.0173164	0.986184	NA	Gm19918
ENSMUSG00000046057	0.388628	-1.64069	2.54918	-0.643614	0.519826	NA	Gm15428
ENSMUSG00000101279	10.018	-1.98661	0.969325	-2.04948	0.0404152	0.091818	Gm18342
ENSMUSG00000066652	0.748388	-1.59873	1.317	-1.21393	0.224776	NA	Lefty2
ENSMUSG00000025932	576.207	0.376078	0.340468	1.10459	0.269337	0.425778	Eya1
ENSMUSG00002075819	0	NA	NA	NA	NA	NA	Gm55247
ENSMUSG00000102588	0.0726342	-0.275036	4.94525	-0.0556161	0.955648	NA	Gm37444
ENSMUSG00000054493	9.92941	0.735969	0.553439	1.32981	0.183581	0.317106	Gm9947
ENSMUSG00000089844	50.823	-3.3006	0.618432	-5.33704	9.44741e-08	6.75203e-07	A530032D15Rik
ENSMUSG00000073631	2.0752	-1.61158	1.14084	-1.41263	0.157765	0.281652	Gm10553
ENSMUSG00000026520	498.748	0.0758904	0.086287	0.879511	0.379124	0.543494	Pycr2
ENSMUSG00000025930	72.8921	-0.914342	0.202676	-4.51135	6.44171e-06	3.49245e-05	Msc
ENSMUSG00000103492	4.18771	0.332473	0.541609	0.613861	0.539307	0.693143	Gm37412
ENSMUSG00000081201	0.907428	-0.643977	1.28145	-0.502536	0.615291	NA	Smt3h2-ps4
ENSMUSG00000038793	42.4098	-0.187097	0.287636	-0.650465	0.515392	0.671512	Lefty1
ENSMUSG00000082193	23.864	0.492466	0.298347	1.65065	0.0988103	0.193302	Rpl5-ps1
ENSMUSG00000072109	65.0366	-2.39629	0.53315	-4.4946	6.97018e-06	3.74834e-05	A530040E14Rik
ENSMUSG00000090128	0.267245	-0.275038	2.36648	-0.116223	0.907476	NA	Gm16038
ENSMUSG00000090186	1.27271	0	1.26425	0	1	1	Gm52951
ENSMUSG00000089716	8.05791	-1.59233	1.03705	-1.53545	0.124673	0.233599	Gm6264
ENSMUSG00000079457	140.683	-1.38983	0.495232	-2.80643	0.00500942	0.0150458	Gm7609
ENSMUSG00000118618	35.1513	-1.45786	0.816187	-1.78619	0.0740688	0.152877	Gm52950
ENSMUSG00000090252	1.02949	0	1.31936	0	1	NA	Gm16028
ENSMUSG00000026384	963.858	-0.00311343	0.0671418	-0.0463709	0.963015	0.994538	Ptpn4
ENSMUSG00000091876	0.274279	-0.984518	3.35249	-0.293667	0.769012	NA	Gm3851
ENSMUSG00000103146	0.193286	-0.275036	4.94525	-0.0556161	0.955648	NA	Gm37745
ENSMUSG00000079455	12.6834	-0.275039	1.06162	-0.259075	0.795578	0.889918	Gm16026
ENSMUSG00000100436	0	NA	NA	NA	NA	NA	Gm29657
ENSMUSG00000091199	141.239	-2.08184	0.828517	-2.51274	0.0119799	0.0325538	Gm2619
ENSMUSG00000090277	0	NA	NA	NA	NA	NA	Gm8338
ENSMUSG00000100042	0	NA	NA	NA	NA	NA	Gm29658
ENSMUSG00000089652	8.96465	1.52833	1.06992	1.42845	0.153163	0.275126	Gm16025
ENSMUSG00000100636	0.0924687	0	4.94525	0	1	NA	Gm3551
ENSMUSG00000089937	2.51966	-0.275039	1.12476	-0.244531	0.806819	0.896998	Gm7281
ENSMUSG00000101224	3.13343	1.75049	0.767511	2.28074	0.0225641	0.056257	Gm28209
ENSMUSG00000118591	24.4646	0.0814985	1.08658	0.0750046	0.940211	0.980418	Gm52955
ENSMUSG00000036975	537.118	0.384128	0.0766946	5.00855	5.48426e-07	3.49738e-06	Tmem177
ENSMUSG00000101751	4.52887	0.133181	1.02029	0.130532	0.896145	0.95087	Gm2427
ENSMUSG00000089714	14.3113	0.441578	0.354401	1.24598	0.21277	0.355492	Gm16092
ENSMUSG00000118607	127.19	-1.76261	0.592458	-2.97508	0.00292915	0.00930881	Gm7592
ENSMUSG00000118632	7.96949	0	1.06643	0	1	1	Gm55258
ENSMUSG00000094127	0.0260734	0	4.94525	0	1	NA	G530012D18Rik
ENSMUSG00000032769	0.771319	-3.80057	1.76545	-2.15274	0.0313387	NA	Trpa1
ENSMUSG00000088159	0	NA	NA	NA	NA	NA	Gm26345
ENSMUSG00000073737	6.73123	1.05873	0.485486	2.18076	0.0292008	0.0699198	Gm10566
ENSMUSG00000092083	1.86598	0.515199	0.860502	0.59872	0.54936	0.701948	Kcnb2
ENSMUSG00000102937	0	NA	NA	NA	NA	NA	Gm38116
ENSMUSG00000104149	0	NA	NA	NA	NA	NA	Gm37138
ENSMUSG00000088829	0	NA	NA	NA	NA	NA	Gm25227
ENSMUSG00000077377	0	NA	NA	NA	NA	NA	Gm25168
ENSMUSG00000026519	1416.85	0.360922	0.0596419	6.05148	1.4352e-09	1.29468e-08	Tmem63a
ENSMUSG00000101652	0.0150561	0	4.94525	0	1	NA	Gm6060
ENSMUSG00000100814	0	NA	NA	NA	NA	NA	Gm28669
ENSMUSG00000085563	0.0163809	0	4.94525	0	1	NA	2210411M09Rik
ENSMUSG00000103930	0.937947	0	1.40693	0	1	NA	Gm36961
ENSMUSG00000036962	20.4078	0	1.0465	0	1	1	Cfap221
ENSMUSG00000092245	0	NA	NA	NA	NA	NA	Gm17973
ENSMUSG00000070034	760.539	-1.52961	0.142422	-10.74	6.60465e-27	2.3667e-25	Sp110
ENSMUSG00000090103	2.62463	-0.275039	1.43076	-0.192233	0.84756	0.921115	Gm16094
ENSMUSG00000025925	344.961	-0.268608	0.103108	-2.6051	0.00918474	0.0258094	Terf1
ENSMUSG00000104379	4.33638	-1.12974	0.659328	-1.71348	0.0866244	0.173773	Gm37509
ENSMUSG00000026387	224.473	0.340336	0.123913	2.74658	0.00602208	0.0177533	Sctr
ENSMUSG00000038776	8735.33	0.0830112	0.128459	0.64621	0.518143	0.673876	Ephx1
ENSMUSG00000050777	1854.84	0.812391	0.0843554	9.63058	5.93928e-22	1.61409e-20	Tmem37
ENSMUSG00000103516	0.0338272	0	4.94525	0	1	NA	Gm37431
ENSMUSG00000102858	0	NA	NA	NA	NA	NA	Gm37086
ENSMUSG00000032719	8.14218	0.0247721	0.49786	0.0497571	0.960316	0.992689	Sbspon
ENSMUSG00002076565	0	NA	NA	NA	NA	NA	Gm55274
ENSMUSG00000100652	0	NA	NA	NA	NA	NA	Gm7634
ENSMUSG00000038768	279.525	3.71618	0.921785	4.0315	5.54216e-05	0.000254458	9130409I23Rik
ENSMUSG00000104390	0	NA	NA	NA	NA	NA	Gm17967
ENSMUSG00000103328	0	NA	NA	NA	NA	NA	Gm37406
ENSMUSG00000102219	0.618839	-1.06344	2.69678	-0.394338	0.693331	NA	Gm6606
ENSMUSG00000070031	549.9	-1.72114	0.151957	-11.3265	9.6954e-30	4.15297e-28	Sp140
ENSMUSG00000067795	1.09739	-2.12727	2.20603	-0.964298	0.334896	0.498903	4930444P10Rik
ENSMUSG00000073628	3.1351	-0.996585	1.22122	-0.816056	0.414468	0.579065	Gm10552
ENSMUSG00000090246	11.0017	0.483545	0.447075	1.08158	0.279441	0.437316	Gm17017
ENSMUSG00000043716	17176.5	0.0249535	0.0271277	0.919854	0.357649	0.522656	Rpl7
ENSMUSG00000026516	1312.91	-0.187546	0.0555252	-3.37768	0.000731011	0.00266677	Nvl
ENSMUSG00000103178	0.0535664	0	4.94525	0	1	NA	Fgfr3-ps
ENSMUSG00000025921	828.468	-0.113076	0.0973855	-1.16112	0.245593	0.396455	Rdh10
ENSMUSG00000104165	4.35211	-1.03392	0.801719	-1.28962	0.197181	0.335072	Gm38249
ENSMUSG00000100868	0	NA	NA	NA	NA	NA	Gm28095
ENSMUSG00000062169	1224.17	0.179827	0.0480957	3.73895	0.00018479	0.000765799	Cnih4
ENSMUSG00000026103	2500.65	0.159325	0.0623815	2.55404	0.0106482	0.0293511	Gls
ENSMUSG00000099648	0	NA	NA	NA	NA	NA	Gm5975
ENSMUSG00000065192	0	NA	NA	NA	NA	NA	Gm23460
ENSMUSG00000002881	2310.13	-0.0254803	0.0648504	-0.392908	0.694387	0.819169	Nab1
ENSMUSG00000097833	0.232632	0.806976	3.91442	0.206155	0.83667	NA	Gm5976
ENSMUSG00000101501	3.3067	-1.10103	1.05642	-1.04222	0.29731	0.457332	Rps27a-ps1
ENSMUSG00000100120	2.09408	0.861788	1.16931	0.737003	0.461121	0.62334	Gm53065
ENSMUSG00000099878	0.0500182	0	4.94525	0	1	NA	Gm28178
ENSMUSG00000100007	1.50251	0.920176	0.9967	0.923223	0.355891	0.520674	Gm5527
ENSMUSG00000058665	109.969	0.485076	0.172355	2.8144	0.00488687	0.0147204	En1
ENSMUSG00000099957	0	NA	NA	NA	NA	NA	2610027F03Rik
ENSMUSG00000101386	1.2364	-2.31843	1.76054	-1.31689	0.187877	0.323209	Gm29346
ENSMUSG00000101922	0	NA	NA	NA	NA	NA	Gm29345
ENSMUSG00000100761	0	NA	NA	NA	NA	NA	Gm29344
ENSMUSG00000099336	0.911607	0	2.50882	0	1	NA	Gm29348
ENSMUSG00000100979	0	NA	NA	NA	NA	NA	Gm29347
ENSMUSG00000102360	0.118416	0	4.94525	0	1	NA	Gm37043
ENSMUSG00000097881	0.131624	-0.275036	4.94525	-0.0556161	0.955648	NA	Celrr
ENSMUSG00000101700	0	NA	NA	NA	NA	NA	Gm29359
ENSMUSG00000104332	0.136973	0	4.94525	0	1	NA	Gm38283
ENSMUSG00000043015	188.755	-0.332551	0.159774	-2.08139	0.0373986	0.0861236	Nemp2
ENSMUSG00000103630	1.03601	1.60018	1.76179	0.908266	0.363738	NA	Gm37242
ENSMUSG00000038733	7725.4	0.0648321	0.0312349	2.07563	0.0379282	0.0871888	Wdr26
ENSMUSG00000003721	3922.05	0.335211	0.150385	2.22902	0.0258128	0.0630384	Insig2
ENSMUSG00000104253	28.7163	0.0214542	0.269052	0.0797398	0.936444	0.978295	Gm37174
ENSMUSG00000054135	62.1476	0.127552	0.207963	0.613338	0.539653	0.693449	A430110L20Rik
ENSMUSG00000101791	0.225502	-0.317723	4.94315	-0.0642755	0.948751	NA	2210011K15Rik
ENSMUSG00000081214	37.0489	0.0251958	0.417421	0.0603606	0.951868	0.987321	Rpl35a-ps2
ENSMUSG00000103260	1.648	0.0747754	1.02849	0.0727043	0.942041	0.981614	Gm8146
ENSMUSG00000041439	746.977	-0.258614	0.0909391	-2.84381	0.00445769	0.013573	Mfsd6
ENSMUSG00000100302	0	NA	NA	NA	NA	NA	Gm29670
ENSMUSG00000100230	0	NA	NA	NA	NA	NA	Gm28650
ENSMUSG00000026514	1.69602	1.08987	0.861577	1.26497	0.205883	0.346558	Cnih3
ENSMUSG00000102276	0	NA	NA	NA	NA	NA	2900069G24Rik
ENSMUSG00000089888	0	NA	NA	NA	NA	NA	Gm16547
ENSMUSG00000089927	0	NA	NA	NA	NA	NA	Gm16539
ENSMUSG00000026102	622.594	-0.271985	0.0804577	-3.38047	0.000723622	0.0026413	Inpp1
ENSMUSG00000050625	16.215	1.16766	1.11393	1.04823	0.294533	0.454041	Ccdc121rt1
ENSMUSG00000041426	3128.89	0.140916	0.0789492	1.78489	0.0742792	0.153201	Hibch
ENSMUSG00000089802	0	NA	NA	NA	NA	NA	Gm16107
ENSMUSG00000026339	1074.49	-0.0881291	0.065417	-1.34719	0.177919	0.309328	Ccdc93
ENSMUSG00000085857	0.307478	-1.48716	4.91531	-0.302556	0.762228	NA	Gm15392
ENSMUSG00000083582	0.0442886	0	4.94525	0	1	NA	Gm15393
ENSMUSG00000050534	0.348297	1.26778	3.76711	0.336538	0.736465	NA	Htr5b
ENSMUSG00000081130	0	NA	NA	NA	NA	NA	Gm8217
ENSMUSG00000043629	41.5478	0.0856197	0.208588	0.410472	0.68146	0.809444	1700019D03Rik
ENSMUSG00000026100	981.102	1.17931	0.129141	9.13199	6.72545e-20	1.57895e-18	Mstn
ENSMUSG00000089334	0	NA	NA	NA	NA	NA	Gm24349
ENSMUSG00000047369	3.7851	-1.91405	1.11087	-1.72302	0.0848853	0.170867	Dnah14
ENSMUSG00000001674	1005.86	0.0225812	0.0532434	0.424112	0.671484	0.802876	Ddx18
ENSMUSG00000103100	0.0105737	0	4.94525	0	1	NA	Gm37664
ENSMUSG00000064970	1.93569	-1.04624	0.902654	-1.15907	0.246426	0.397502	Gm23690
ENSMUSG00000102006	0	NA	NA	NA	NA	NA	Gm28591
ENSMUSG00000102488	0	NA	NA	NA	NA	NA	Gm37920
ENSMUSG00000083584	0	NA	NA	NA	NA	NA	Gm15394
ENSMUSG00000060715	1.60409	-1.02206	1.49096	-0.68551	0.493022	0.65202	1700019A02Rik
ENSMUSG00000100913	0.114493	0	4.94525	0	1	NA	Gm8392
ENSMUSG00002076253	0	NA	NA	NA	NA	NA	Gm55335
ENSMUSG00000099960	0	NA	NA	NA	NA	NA	Gm28590
ENSMUSG00000089274	0	NA	NA	NA	NA	NA	Gm24547
ENSMUSG00000103263	0	NA	NA	NA	NA	NA	Gm36982
ENSMUSG00000089190	0	NA	NA	NA	NA	NA	Gm25771
ENSMUSG00000099451	0	NA	NA	NA	NA	NA	Gm29192
ENSMUSG00000104180	0	NA	NA	NA	NA	NA	Gm37970
ENSMUSG00000100762	0	NA	NA	NA	NA	NA	Gm8403
ENSMUSG00000026222	1732.38	-0.684143	0.101961	-6.70985	1.94819e-11	2.16046e-10	Sp100
ENSMUSG00000100405	10.9934	-0.163844	0.515693	-0.317717	0.7507	0.859956	Gm28911
ENSMUSG00000100525	0	NA	NA	NA	NA	NA	Gm20058
ENSMUSG00000101495	0	NA	NA	NA	NA	NA	Gm28912
ENSMUSG00002075189	5.30174	-1.35365	0.702399	-1.92719	0.0539563	0.117169	Gm55351
ENSMUSG00000004880	1257.99	-0.623644	0.0792917	-7.86518	3.68564e-15	5.92634e-14	Lbr
ENSMUSG00002075457	1.06919	-2.09577	1.34858	-1.55406	0.12017	0.226772	Gm55354
ENSMUSG00000056699	0.438789	0	2.80624	0	1	NA	Gm5533
ENSMUSG00000052760	278.371	-2.19013	0.210767	-10.3912	2.71798e-25	8.92964e-24	A630001G21Rik
ENSMUSG00000098634	0	NA	NA	NA	NA	NA	Mir8096
ENSMUSG00002076791	0	NA	NA	NA	NA	NA	Gm55355
ENSMUSG00000100217	0.876312	-0.63296	2.45818	-0.257491	0.7968	NA	9930111H07Rik
ENSMUSG00002075989	0	NA	NA	NA	NA	NA	Gm55356
ENSMUSG00000026098	190.524	0.183084	0.125836	1.45495	0.145684	0.264724	Pms1
ENSMUSG00000100763	0	NA	NA	NA	NA	NA	Gm28777
ENSMUSG00000026097	792.363	0.175045	0.0709058	2.4687	0.0135606	0.0362102	Ormdl1
ENSMUSG00000100679	484.584	0.208749	0.0791638	2.63692	0.00836618	0.023744	Gm28778
ENSMUSG00000036707	8238.19	0.330447	0.0258115	12.8023	1.59118e-37	9.82504e-36	Cab39
ENSMUSG00000026223	3269.69	0.221165	0.0767847	2.88032	0.00397267	0.0122559	Itm2c
ENSMUSG00000026224	12.9835	2.22881	0.449518	4.95822	7.11408e-07	4.46411e-06	4933407L21Rik
ENSMUSG00000099767	13.7323	1.16766	1.159	1.00747	0.313711	0.47514	Gm28884
ENSMUSG00000049608	135.66	-2.43341	0.699086	-3.48085	0.000499832	0.00189225	Gpr55
ENSMUSG00000100108	4.80498	-0.275039	1.16562	-0.235959	0.813464	0.901287	Gm28100
ENSMUSG00000099342	8.55452	-0.27887	0.573574	-0.486197	0.626827	0.767282	Gm18180
ENSMUSG00000026096	1063.78	0.280427	0.0588753	4.76307	1.90668e-06	1.11986e-05	Osgepl1
ENSMUSG00000099913	3001.51	0.280754	0.0432542	6.4908	8.53835e-11	8.82911e-10	Gm28551
ENSMUSG00000101838	6.02579	0.354354	0.434947	0.814707	0.41524	0.579767	Gm18800
ENSMUSG00000036815	3.78721	2.08831	0.76206	2.74035	0.00613739	0.0180624	Dpp10
ENSMUSG00000102801	0	NA	NA	NA	NA	NA	Gm37478
ENSMUSG00000102681	0	NA	NA	NA	NA	NA	Gm37221
ENSMUSG00000077472	0	NA	NA	NA	NA	NA	Gm24791
ENSMUSG00000104410	0	NA	NA	NA	NA	NA	Gm37066
ENSMUSG00000102521	0	NA	NA	NA	NA	NA	Gm37781
ENSMUSG00000104205	0	NA	NA	NA	NA	NA	Gm37396
ENSMUSG00000102902	0	NA	NA	NA	NA	NA	Gm38263
ENSMUSG00000101985	0	NA	NA	NA	NA	NA	Gm28929
ENSMUSG00000101994	0	NA	NA	NA	NA	NA	Gm18875
ENSMUSG00000102940	0.0660041	1.16764	4.94525	0.236114	0.813344	NA	Gm37551
ENSMUSG00000103914	0	NA	NA	NA	NA	NA	Gm38073
ENSMUSG00000065340	0	NA	NA	NA	NA	NA	Gm25578
ENSMUSG00000101006	0	NA	NA	NA	NA	NA	Gm28299
ENSMUSG00000102240	0	NA	NA	NA	NA	NA	Gm37717
ENSMUSG00000099574	0.0277175	0	4.94525	0	1	NA	1700121L03Rik
ENSMUSG00000026095	3405.75	0.281055	0.0429931	6.53721	6.2679e-11	6.57063e-10	Asnsd1
ENSMUSG00000117809	380.485	0.255735	0.0765255	3.34183	0.000832278	0.00299523	Gm50478
ENSMUSG00000100267	0	NA	NA	NA	NA	NA	Gm28779
ENSMUSG00000099450	0	NA	NA	NA	NA	NA	Gm6799
ENSMUSG00000100069	0.130418	-0.275036	4.94525	-0.0556161	0.955648	NA	Gm6801
ENSMUSG00000026226	1.9707	1.16766	1.26133	0.925736	0.354583	0.519387	Spata3
ENSMUSG00000025920	1988.9	0.194128	0.0534656	3.63088	0.000282451	0.0011265	Stau2
ENSMUSG00000026227	1330.49	4.18321	0.32152	13.0107	1.06329e-38	6.84316e-37	2810459M11Rik
ENSMUSG00000089982	0	NA	NA	NA	NA	NA	Gm7568
ENSMUSG00000025939	1103.02	-0.166523	0.0690463	-2.41176	0.0158756	0.0415428	Ube2w
ENSMUSG00000102457	1.95772	-2.01079	1.01353	-1.98394	0.0472624	0.104761	Gm38342
ENSMUSG00000096141	4.16111	1.16766	1.32987	0.87802	0.379933	0.54422	Dnah7a
ENSMUSG00000026229	7968.62	0.35415	0.0458758	7.71974	1.16565e-14	1.76775e-13	Psmd1
ENSMUSG00000077274	1.41129	-0.568652	1.18928	-0.478146	0.632546	0.771938	Gm22786
ENSMUSG00002076105	0	NA	NA	NA	NA	NA	Gm55384
ENSMUSG00000026228	17.1459	-1.0219	0.317517	-3.2184	0.00128909	0.00444034	Htr2b
ENSMUSG00000103272	3.01668	-1.25768	0.834354	-1.50737	0.131716	0.244003	Gm37914
ENSMUSG00000094638	1839.79	0.407201	0.0661953	6.1515	7.67511e-10	7.12744e-09	Gm21972
ENSMUSG00000026094	1207.08	-0.81837	0.107529	-7.61069	2.72632e-14	4.0214e-13	Stk17b
ENSMUSG00000102405	0	NA	NA	NA	NA	NA	Gm37863
ENSMUSG00000026341	6094.34	-0.804058	0.0694493	-11.5776	5.35105e-31	2.44598e-29	Actr3
ENSMUSG00000102063	0	NA	NA	NA	NA	NA	Gm28706
ENSMUSG00000079658	2385.41	0.212	0.0506267	4.18752	2.82021e-05	0.000136637	Eloc
ENSMUSG00000097744	0.856999	-0.309914	1.95527	-0.158502	0.874061	NA	D030040B21Rik
ENSMUSG00000100959	1.09445	1.16765	1.48085	0.788501	0.430403	0.593825	Idi1-ps5
ENSMUSG00000026342	1878.56	0.0322319	0.0720717	0.447219	0.654717	0.789284	Slc35f5
ENSMUSG00000025940	2151.67	0.105402	0.0472844	2.22911	0.0258064	0.0630288	Tmem70
ENSMUSG00000101015	0	NA	NA	NA	NA	NA	Gm18444
ENSMUSG00000026343	201.413	0.194338	0.440072	0.441606	0.658774	0.792735	Gpr39
ENSMUSG00000025779	153.174	-0.968662	0.173517	-5.58253	2.37042e-08	1.83835e-07	Ly96
ENSMUSG00000100093	0.0211474	0	4.94525	0	1	NA	Gm29649
ENSMUSG00000091020	11.368	1.12515	0.482643	2.33123	0.0197414	0.0502063	Gm5828
ENSMUSG00000026344	29.1779	-0.137366	0.612571	-0.224245	0.822566	0.906519	Lypd1
ENSMUSG00000101640	0.107162	-1.05233	4.94285	-0.212898	0.831406	NA	Gm28376
ENSMUSG00000104133	0	NA	NA	NA	NA	NA	4921511E07Rik
ENSMUSG00000042686	6963.38	0.308278	0.178599	1.72609	0.0843321	0.169872	Jph1
ENSMUSG00000100110	2.61912	0.842697	0.682821	1.23414	0.21715	0.361503	Gm28783
ENSMUSG00000025777	366.874	0.761113	0.138199	5.50738	3.64213e-08	2.75927e-07	Gdap1
ENSMUSG00000099899	0.483746	2.37907	2.90959	0.817666	0.413548	NA	Gm28784
ENSMUSG00000100272	0	NA	NA	NA	NA	NA	Gm28785
ENSMUSG00000100398	0.225831	0	4.94525	0	1	NA	Gm5251
ENSMUSG00000101589	7.27858	-0.366427	0.54723	-0.669604	0.50311	0.660688	Rbm6-ps1
ENSMUSG00000102048	0.0314164	0	4.94525	0	1	NA	Gm6075
ENSMUSG00000089534	0	NA	NA	NA	NA	NA	Gm25166
ENSMUSG00000042807	184.139	-0.332694	0.134406	-2.4753	0.0133126	0.0356398	Hecw2
ENSMUSG00000067780	95.112	-0.089698	0.199032	-0.45067	0.652227	0.787441	Pi15
ENSMUSG00000100053	2.6449	-0.333388	0.657045	-0.507405	0.611871	0.754868	Gm28154
ENSMUSG00000098443	0	NA	NA	NA	NA	NA	Mir7681
ENSMUSG00000087949	0.0144354	0	4.94525	0	1	NA	Gm24251
ENSMUSG00000102868	0.0150723	0	4.94525	0	1	NA	Gm37633
ENSMUSG00000119657	0.0583933	0	4.94525	0	1	NA	Gm25829
ENSMUSG00000085125	1.50432	-1.04427	0.96214	-1.08537	0.27776	0.435465	Gm16070
ENSMUSG00000025776	48.5977	-0.765878	0.211805	-3.61597	0.00029923	0.00118701	Crispld1
ENSMUSG00000099895	0	NA	NA	NA	NA	NA	Gm28153
ENSMUSG00000100554	2.04855	0.91184	1.26209	0.722484	0.469997	0.631577	Gm7690
ENSMUSG00000099473	0	NA	NA	NA	NA	NA	Gm18775
ENSMUSG00000099591	0	NA	NA	NA	NA	NA	Gm17969
ENSMUSG00000109887	0	NA	NA	NA	NA	NA	Gm28756
ENSMUSG00000102001	0	NA	NA	NA	NA	NA	Gm28755
ENSMUSG00000101717	0	NA	NA	NA	NA	NA	Gm45784
ENSMUSG00000025983	15.0614	-2.86717	0.773605	-3.70624	0.000210358	0.000862572	Ccdc150
ENSMUSG00000025774	0.074763	0	4.94525	0	1	NA	Crisp4
ENSMUSG00000070977	0	NA	NA	NA	NA	NA	Defb44-ps
ENSMUSG00000073735	0.0930579	0	4.94525	0	1	NA	Defb18
ENSMUSG00000041303	771.909	-0.0456903	0.0617659	-0.739734	0.459461	0.621812	Gtf3c3
ENSMUSG00000109809	0.215186	0	4.71483	0	1	NA	Gm34066
ENSMUSG00000049690	47.7336	-0.663663	0.240722	-2.75697	0.00583393	0.0172587	Nckap5
ENSMUSG00000067773	0.200893	0	4.94525	0	1	NA	Defb41
ENSMUSG00000101685	0.332215	-0.275037	3.25732	-0.0844368	0.932709	NA	Gm17837
ENSMUSG00000101306	0	NA	NA	NA	NA	NA	Gm5252
ENSMUSG00000104519	0.624572	-0.851475	2.21272	-0.38481	0.700378	NA	Gm37161
ENSMUSG00000088800	0	NA	NA	NA	NA	NA	Gm24075
ENSMUSG00000102723	0	NA	NA	NA	NA	NA	Gm37936
ENSMUSG00000101644	0	NA	NA	NA	NA	NA	Gm28343
ENSMUSG00000103824	0	NA	NA	NA	NA	NA	Gm38177
ENSMUSG00000099433	0	NA	NA	NA	NA	NA	Gm28344
ENSMUSG00000101600	0	NA	NA	NA	NA	NA	4930599A14Rik
ENSMUSG00000089787	0	NA	NA	NA	NA	NA	Gm15825
ENSMUSG00000022995	1784.85	-0.103308	0.108925	-0.948434	0.342909	0.507217	Enah
ENSMUSG00000101385	0	NA	NA	NA	NA	NA	Gm5261
ENSMUSG00000103722	0.127593	0	4.94525	0	1	NA	2700078F05Rik
ENSMUSG00000103317	0.231585	-0.232554	4.94438	-0.0470339	0.962486	NA	Gm38359
ENSMUSG00000102950	0.0710391	0.446303	4.94525	0.0902489	0.928089	NA	Gm37018
ENSMUSG00000042596	0	NA	NA	NA	NA	NA	Tfap2d
ENSMUSG00000102760	0.0556754	-0.275036	4.94525	-0.0556161	0.955648	NA	Gm37258
ENSMUSG00000100720	0.519658	0.468605	2.34583	0.19976	0.841668	NA	Gm10075
ENSMUSG00000073678	661.857	-0.172645	0.114094	-1.51319	0.130233	0.241914	Pgap1
ENSMUSG00000103379	0.0300072	0	4.94525	0	1	NA	Gm37177
ENSMUSG00000104136	0.216154	0	4.94525	0	1	NA	Gm36955
ENSMUSG00000101130	0.130266	-0.275036	4.94525	-0.0556161	0.955648	NA	Gm19637
ENSMUSG00000026511	2424.95	0.165829	0.0520643	3.18508	0.00144712	0.00492954	Srp9
ENSMUSG00000103018	0	NA	NA	NA	NA	NA	Gm17968
ENSMUSG00000091013	0.0150561	0	4.94525	0	1	NA	Vmn1r1
ENSMUSG00000036155	779.027	-1.40492	0.139583	-10.0651	7.87855e-24	2.35919e-22	Mgat5
ENSMUSG00000104039	0.0712107	0	4.94525	0	1	NA	Gm37772
ENSMUSG00000038633	3264.99	-0.105472	0.0699605	-1.50759	0.131659	0.243915	Degs1
ENSMUSG00000104378	2.91895	-1.08892	1.10306	-0.987186	0.323551	0.486936	Gm37510
ENSMUSG00000099471	85.6224	-0.138472	0.216601	-0.639293	0.522632	0.678179	Gm8451
ENSMUSG00000106307	0.0291967	0	4.94525	0	1	NA	Gm23370
ENSMUSG00000100147	67.6373	-3.91272	0.362548	-10.7923	3.74388e-27	1.37198e-25	1700047M11Rik
ENSMUSG00002075922	0.0291967	0	4.94525	0	1	NA	Gm23370
ENSMUSG00000065687	0	NA	NA	NA	NA	NA	Gm23734
ENSMUSG00000103390	0.0366471	0	4.94525	0	1	NA	Gm38301
ENSMUSG00000026594	665.012	-0.772028	0.172284	-4.48115	7.42427e-06	3.96943e-05	Ralgps2
ENSMUSG00000025927	7.92142	16.3606	4.94525	3.30834	0.000938501	0.00333988	Tfap2b
ENSMUSG00000100538	0	NA	NA	NA	NA	NA	Gm28340
ENSMUSG00000101117	0	NA	NA	NA	NA	NA	Gm28341
ENSMUSG00000100204	3.05949	0.491453	0.857128	0.573372	0.566393	0.7173	Gm4849
ENSMUSG00002076883	0	NA	NA	NA	NA	NA	Gm55451
ENSMUSG00000102597	0	NA	NA	NA	NA	NA	Gm38382
ENSMUSG00000101964	0.879807	-0.97351	1.37422	-0.708409	0.478691	NA	Gm28693
ENSMUSG00000047539	1125.35	0.264475	0.0521636	5.07011	3.97596e-07	2.59632e-06	Fbxo28
ENSMUSG00000097260	0.348762	-0.643411	2.3282	-0.276356	0.782275	NA	Gm5706
ENSMUSG00000073482	1.52069	0.606381	1.17105	0.517809	0.604592	0.749381	Gm10517
ENSMUSG00000033544	134.011	-0.440068	0.157873	-2.78748	0.00531189	0.0158621	Angptl1
ENSMUSG00000103303	0.517479	0	2.34048	0	1	NA	Gm37802
ENSMUSG00000102960	0.50996	-0.916403	2.95953	-0.309644	0.756831	NA	Gm37943
ENSMUSG00000101905	1.02337	-0.985005	1.50448	-0.654714	0.512652	NA	4930439D14Rik
ENSMUSG00000101768	0.712713	-0.63571	2.72064	-0.233662	0.815248	NA	Gm28694
ENSMUSG00000103325	1.933	-0.275039	1.30603	-0.210591	0.833207	0.912972	Gm10531
ENSMUSG00000026347	15.1922	-2.59633	0.931709	-2.78663	0.00532591	0.0158984	Tmem163
ENSMUSG00000026348	539.843	3.15672	0.437312	7.21846	5.25809e-13	6.96912e-12	Acmsd
ENSMUSG00000102014	23.8294	0.959004	0.357946	2.67918	0.00738021	0.0212629	2900009J06Rik
ENSMUSG00000026510	927.988	0.297903	0.0727458	4.09512	4.21941e-05	0.000198049	Trp53bp2
ENSMUSG00000062590	239.236	-0.0256343	0.131591	-0.194803	0.845547	0.919933	Armc9
ENSMUSG00000087538	1.7601	-0.275039	1.42611	-0.192859	0.847069	0.920814	Gm16341
ENSMUSG00000079445	30.6201	-1.8026	0.498822	-3.61371	0.000301843	0.00119609	B3gnt7
ENSMUSG00000099644	0.202809	0	3.93685	0	1	NA	Gm28626
ENSMUSG00000043760	186.038	-1.2319	0.278421	-4.42461	9.6617e-06	5.07342e-05	Pkhd1
ENSMUSG00000091806	0	NA	NA	NA	NA	NA	Gm5258
ENSMUSG00000101853	0.030148	0	4.94525	0	1	NA	Gm28627
ENSMUSG00000104095	0.134222	0	4.94525	0	1	NA	Gm37315
ENSMUSG00000089914	0	NA	NA	NA	NA	NA	4930486I03Rik
ENSMUSG00000090142	8.98841	-0.250208	0.504433	-0.496019	0.619881	0.761673	Gm15795
ENSMUSG00000070175	0.399113	0.498386	4.94143	0.100859	0.919663	NA	Gm24162
ENSMUSG00000099906	455.985	-0.967278	0.142303	-6.79733	1.06574e-11	1.226e-10	Lincmd1
ENSMUSG00000065559	0.946222	-2.52838	2.05777	-1.2287	0.219185	NA	Mir206
ENSMUSG00000065480	26.4217	-1.17182	0.223135	-5.25161	1.50771e-07	1.0469e-06	Mir133b
ENSMUSG00000025929	1.10061	1.16765	1.78397	0.654526	0.512773	0.669044	Il17a
ENSMUSG00000026349	2326.63	-0.105051	0.0514354	-2.04239	0.0411131	0.0931332	Ccnt2
ENSMUSG00000041872	1.11702	0.945553	1.53263	0.616949	0.537269	0.691238	Il17f
ENSMUSG00000052331	930.556	0.109228	0.101311	1.07815	0.280969	0.439095	Ankrd44
ENSMUSG00000026234	10265.9	0.0542678	0.0410014	1.32356	0.185649	0.319931	Ncl
ENSMUSG00000101674	0.0592039	0	4.94525	0	1	NA	4930444A19Rik
ENSMUSG00000102503	1.39996	-1.12777	1.21577	-0.927613	0.353609	0.518399	Gm37370
ENSMUSG00000064837	11.7366	0.414241	0.477956	0.866693	0.38611	0.550504	Snora75
ENSMUSG00002075552	0	NA	NA	NA	NA	NA	Gm55461
ENSMUSG00000104627	7.34623	-0.0510157	0.55693	-0.0916017	0.927015	0.972891	Mir3535
ENSMUSG00000102642	0.207405	0	4.02603	0	1	NA	A130048G24Rik
ENSMUSG00002076827	5.49816	0.24075	0.700122	0.343868	0.730945	0.845752	Gm55462
ENSMUSG00000064823	0.077726	-0.275036	4.94525	-0.0556161	0.955648	NA	Snord82
ENSMUSG00000073627	35.3029	0.168314	0.278141	0.605139	0.545087	0.697867	C130036L24Rik
ENSMUSG00000026509	5086.46	0.093969	0.0636658	1.47597	0.139951	0.256212	Capn2
ENSMUSG00000110510	0.214393	2.42143	4.92914	0.491249	0.623251	NA	Gm45908
ENSMUSG00000102234	3.62452	0.173108	0.93292	0.185555	0.852794	0.924551	Gm37885
ENSMUSG00000104415	1.58118	0.524214	1.60781	0.326042	0.744393	0.85504	Gm37069
ENSMUSG00000026237	0.604378	-0.275038	2.08714	-0.131778	0.89516	NA	Nmur1
ENSMUSG00000036574	0.416528	0	2.94795	0	1	NA	Tex44
ENSMUSG00000101328	0.115128	-0.275036	4.94525	-0.0556161	0.955648	NA	Rpl30-ps6
ENSMUSG00000051590	49.4965	-1.22665	0.405773	-3.02299	0.0025029	0.00806214	Map3k19
ENSMUSG00000041859	603.427	-1.18348	0.134435	-8.80336	1.32778e-18	2.79061e-17	Mcm3
ENSMUSG00000099714	0.0327619	0	4.94525	0	1	NA	Gm20587
ENSMUSG00000102121	0	NA	NA	NA	NA	NA	Gm28065
ENSMUSG00000088858	0	NA	NA	NA	NA	NA	Gm24723
ENSMUSG00000097934	1.97199	-1.35097	1.11516	-1.21147	0.225717	0.372338	6720483E21Rik
ENSMUSG00000026592	1.35764	-2.22386	1.21808	-1.82571	0.067894	0.142346	Tex35
ENSMUSG00000109913	0	NA	NA	NA	NA	NA	Gm30694
ENSMUSG00000025982	8894.64	-0.151915	0.0414085	-3.66868	0.000243802	0.000986186	Sf3b1
ENSMUSG00000103030	12.3844	-0.412254	0.565241	-0.729342	0.465792	0.627724	E330011M16Rik
ENSMUSG00000026238	7280.87	-0.961649	0.0604348	-15.9122	5.216e-57	6.306e-55	Ptma
ENSMUSG00000025931	78.1703	-0.64831	0.16828	-3.85257	0.000116885	0.000504092	Paqr8
ENSMUSG00000077314	0	NA	NA	NA	NA	NA	Gm24171
ENSMUSG00000100929	0.138712	-1.07823	4.94215	-0.218171	0.827296	NA	Gm28064
ENSMUSG00000041809	68.6899	-0.636332	0.261515	-2.43325	0.014964	0.0394646	Efhc1
ENSMUSG00000026239	620.041	0.166515	0.0642948	2.58987	0.00960131	0.0268343	Pde6d
ENSMUSG00000102927	0.623721	-0.292312	2.50917	-0.116498	0.907258	NA	Gm37152
ENSMUSG00000025981	1828.07	0.087348	0.132332	0.660067	0.509211	0.665631	Coq10b
ENSMUSG00000101122	59.8977	0.254296	0.239631	1.0612	0.2886	0.447702	Gm17971
ENSMUSG00000041779	725.449	-0.0846498	0.0896789	-0.943921	0.34521	0.509427	Tram2
ENSMUSG00000099971	0.0810603	1.16764	4.94525	0.236114	0.813344	NA	Gm28287
ENSMUSG00000100819	7.59904	1.19899	0.60012	1.99792	0.0457252	0.101789	Gm2693
ENSMUSG00000036104	2386.47	0.0644547	0.051	1.26382	0.206295	0.347095	Rab3gap1
ENSMUSG00000025933	149.058	0.474365	0.151205	3.13724	0.00170546	0.00571255	Tmem14a
ENSMUSG00000102633	0.130572	1.16764	4.94525	0.236114	0.813344	NA	Gm38224
ENSMUSG00000026240	599.015	0.0704886	0.0585115	1.2047	0.22832	0.37571	Cops7b
ENSMUSG00002075077	0	NA	NA	NA	NA	NA	Gm55476
ENSMUSG00000103609	0.479891	0.40734	2.5424	0.160219	0.872709	NA	Gm37022
ENSMUSG00000070565	668.355	0.0144429	0.0980861	0.147247	0.882937	0.943045	Rasal2
ENSMUSG00000026241	3.60361	0.132239	0.752833	0.175655	0.860565	0.929393	Nppc
ENSMUSG00000102326	0.352765	-0.275038	2.64036	-0.104167	0.917037	NA	Gm37788
ENSMUSG00000102391	0.0878442	0	4.94525	0	1	NA	Gm37578
ENSMUSG00000087632	1.29642	-2.98925	1.45243	-2.0581	0.0395809	0.0902235	Gm6058
ENSMUSG00000103808	0	NA	NA	NA	NA	NA	Gm37060
ENSMUSG00000025980	15749.5	0.328234	0.0756428	4.33926	1.42965e-05	7.3041e-05	Hspd1
ENSMUSG00000049881	325.975	-0.292253	0.0898631	-3.2522	0.00114516	0.00399987	2810025M15Rik
ENSMUSG00000073676	3763.12	0.305609	0.0640824	4.769	1.85146e-06	1.0889e-05	Hspe1
ENSMUSG00000100736	0.0490765	0	4.94525	0	1	NA	Gm5147
ENSMUSG00000089670	7.20134	0.11472	0.485782	0.236155	0.813312	0.901157	Gm16581
ENSMUSG00000025934	26059.8	3.73634	0.168024	22.2369	1.50952e-109	8.13631e-107	Gsta3
ENSMUSG00000099343	0.542611	0	2.74217	0	1	NA	Gm28836
ENSMUSG00000096375	0.241102	0.446306	3.39106	0.131612	0.895291	NA	Gm7094
ENSMUSG00000036086	422.177	0.496383	0.0871517	5.69562	1.22923e-08	9.84599e-08	Zranb3
ENSMUSG00000099760	21.208	1.35681	0.359701	3.77204	0.00016192	0.000678963	Gm28800
ENSMUSG00000104164	7.04182	-0.637413	0.608621	-1.04731	0.294957	0.454559	Gm38248
ENSMUSG00000058603	66.8626	0.249965	0.258794	0.965884	0.334102	0.497949	Rpl28-ps1
ENSMUSG00000102782	0.179918	-0.275036	4.94525	-0.0556161	0.955648	NA	Gm37625
ENSMUSG00000103999	0.0890879	0	4.94525	0	1	NA	Gm38026
ENSMUSG00000025936	217.871	0.1714	0.76547	0.223915	0.822824	0.906687	Gm4956
ENSMUSG00000033488	778.383	-0.607695	0.118219	-5.14042	2.74121e-07	1.83257e-06	Cryzl2
ENSMUSG00000087093	0.186629	0	4.77582	0	1	NA	Gm15486
ENSMUSG00000093963	0.293725	0	4.94525	0	1	NA	Gm21909
ENSMUSG00000067750	11.0335	-0.275038	2.23334	-0.123151	0.901987	0.954915	Khdc1a
ENSMUSG00000086194	0.484361	0	3.98965	0	1	NA	Gm16329
ENSMUSG00000094436	0.311194	0	4.94525	0	1	NA	Gm16327
ENSMUSG00000041722	0.564648	0	2.5156	0	1	NA	Khdc1c
ENSMUSG00000025979	1854.79	0.219749	0.0438339	5.01323	5.3525e-07	3.42179e-06	Mob4
ENSMUSG00000085507	0.0317212	0	4.94525	0	1	NA	Gm2709
ENSMUSG00000061863	17.4362	-0.0324453	0.361397	-0.0897776	0.928464	0.973741	Gm6822
ENSMUSG00000094926	0	NA	NA	NA	NA	NA	Gm16533
ENSMUSG00000085079	0.237083	0	3.89388	0	1	NA	Khdc1b
ENSMUSG00000085679	0.0291655	0	4.94525	0	1	NA	Gm16328
ENSMUSG00000053333	855.528	0.166477	0.0766995	2.17051	0.0299682	0.0713418	Dis3l2
ENSMUSG00000100225	0	NA	NA	NA	NA	NA	Gm29097
ENSMUSG00000100768	0.0708114	0	4.94525	0	1	NA	Gm29055
ENSMUSG00000104121	0.326368	-0.275038	2.88755	-0.0952494	0.924117	NA	Gm37485
ENSMUSG00000102383	0	NA	NA	NA	NA	NA	Gm38142
ENSMUSG00000104400	0	NA	NA	NA	NA	NA	Gm38010
ENSMUSG00000102293	0.808803	-1.41741	1.45663	-0.973075	0.330516	NA	Gm37541
ENSMUSG00000102649	11.7747	-0.722318	0.423383	-1.70606	0.0879961	0.175897	Gm38021
ENSMUSG00000084106	152.386	0.0511654	0.12712	0.402498	0.687318	0.814431	Gm6136
ENSMUSG00000102571	4.11814	0.452545	0.736765	0.614233	0.539061	0.692964	Gm37967
ENSMUSG00000099401	0	NA	NA	NA	NA	NA	Gm28375
ENSMUSG00000102956	0.40744	0	2.93427	0	1	NA	Gm37017
ENSMUSG00000103984	8.23024	0.327406	0.474897	0.689425	0.490556	0.650101	Gm37447
ENSMUSG00000025978	135.199	-0.824884	0.124936	-6.60246	4.04399e-11	4.32876e-10	Rftn2
ENSMUSG00000097649	13.4332	-1.15623	0.445862	-2.59326	0.00950711	0.0266084	Gm10561
ENSMUSG00000046994	460.318	0.038769	0.0685893	0.565234	0.571915	0.721714	Mars2
ENSMUSG00000101940	5.49058	-1.84366	0.736414	-2.50356	0.0122951	0.033295	Akp-ps1
ENSMUSG00000101625	0.0277175	0	4.94525	0	1	NA	Gm29371
ENSMUSG00000026246	2.52684	0	2.36188	0	1	1	Alppl2
ENSMUSG00000079440	0.0257135	0	4.94525	0	1	NA	Alpi
ENSMUSG00000100940	0	NA	NA	NA	NA	NA	Gm29372
ENSMUSG00000028033	499.27	0.105813	0.169146	0.62557	0.531597	0.686335	Kcnq5
ENSMUSG00000036500	0.0152551	0	4.94525	0	1	NA	Akp3
ENSMUSG00000099839	0.0286978	0	4.94525	0	1	NA	Gm29374
ENSMUSG00000104138	0.0954375	-0.975837	4.94409	-0.197374	0.843535	NA	Gm36949
ENSMUSG00000082935	30.6103	0.522731	0.20877	2.50386	0.0122845	0.0332731	Gm7658
ENSMUSG00000103748	0.0509616	-0.275036	4.94525	-0.0556161	0.955648	NA	Gm38243
ENSMUSG00000025977	2.06238	-1.02674	1.2006	-0.855194	0.392444	0.557124	Boll
ENSMUSG00000100215	33.755	0.204006	0.206574	0.98757	0.323363	0.486681	Gm8292
ENSMUSG00000101945	0.252251	1.52832	3.40168	0.449284	0.653227	NA	Btf3-ps17
ENSMUSG00000101085	0.225757	-0.270648	4.55345	-0.059438	0.952603	NA	Gm8531
ENSMUSG00000038349	335.507	0.202863	0.0904592	2.24259	0.0249231	0.0612296	Plcl1
ENSMUSG00000102145	0.786538	1.11665	1.73998	0.641762	0.521028	NA	Gm38056
ENSMUSG00000100309	14.0441	0.041727	0.302073	0.138135	0.890133	0.94725	Gm6644
ENSMUSG00000056211	2704.69	0.410505	0.0400976	10.2377	1.34444e-24	4.21107e-23	R3hdm1
ENSMUSG00000102831	0.278124	0.376443	4.93877	0.076222	0.939242	NA	Gm37382
ENSMUSG00000101535	0	NA	NA	NA	NA	NA	Gm29383
ENSMUSG00000099950	2.29283	-0.932867	1.30501	-0.714834	0.474711	0.635799	9130227L01Rik
ENSMUSG00000104239	0.125516	1.52831	4.94525	0.309046	0.757286	NA	Gm37588
ENSMUSG00000102491	0	NA	NA	NA	NA	NA	Gm36986
ENSMUSG00000102179	0.0687884	1.16764	4.94525	0.236114	0.813344	NA	Gm37868
ENSMUSG00000103497	0.211982	2.51672	4.92679	0.510823	0.609475	NA	Gm37407
ENSMUSG00000100372	0	NA	NA	NA	NA	NA	1700003I22Rik
ENSMUSG00000065520	0	NA	NA	NA	NA	NA	Mir128-1
ENSMUSG00000100944	0.14025	0	3.62191	0	1	NA	Gm28900
ENSMUSG00000101332	0	NA	NA	NA	NA	NA	Gm28240
ENSMUSG00000045336	0.178429	0	4.94525	0	1	NA	Hsfy2
ENSMUSG00000026247	2.18627	-0.356629	1.31465	-0.271272	0.786182	0.884735	Ecel1
ENSMUSG00000026353	4635.9	0.227765	0.0519588	4.38358	1.16747e-05	6.0337e-05	Ubxn4
ENSMUSG00000036480	4.40119	1.03219	1.31849	0.782861	0.433709	0.596984	Prss56
ENSMUSG00000026589	2271.74	0.0679328	0.100449	0.676292	0.498855	0.656733	Sec16b
ENSMUSG00000103021	0	NA	NA	NA	NA	NA	Gm37682
ENSMUSG00000103501	0	NA	NA	NA	NA	NA	Gm7412
ENSMUSG00000026354	4.34754	-2.41109	0.855803	-2.81735	0.00484224	0.0146114	Lct
ENSMUSG00000102245	0.0968316	0	4.94525	0	1	NA	Gm34423
ENSMUSG00000103962	0	NA	NA	NA	NA	NA	Gm38213
ENSMUSG00000102789	0	NA	NA	NA	NA	NA	Gm38256
ENSMUSG00000004031	13.9182	0.897672	0.399057	2.24948	0.0244817	0.060277	Brinp2
ENSMUSG00000026251	241.205	-0.887049	0.261944	-3.3864	0.000708156	0.00259326	Chrnd
ENSMUSG00000026355	823.021	-1.29758	0.150769	-8.60642	7.53807e-18	1.51182e-16	Mcm6
ENSMUSG00000038331	55.023	-1.02248	0.19417	-5.26591	1.39495e-07	9.7462e-07	Satb2
ENSMUSG00000087022	4.49689	-1.30339	0.696193	-1.87216	0.0611839	0.130413	9130024F11Rik
ENSMUSG00000104310	0	NA	NA	NA	NA	NA	Gm4081
ENSMUSG00002075847	0	NA	NA	NA	NA	NA	Gm55536
ENSMUSG00000099945	0.0301123	0	4.94525	0	1	NA	1700126A01Rik
ENSMUSG00000101429	0.565741	-1.41391	3.40792	-0.414888	0.678224	NA	BC055402
ENSMUSG00000101129	1.46035	-0.561652	1.2205	-0.460182	0.645385	0.782117	Gm5254
ENSMUSG00000097519	2.22614	-2.97444	0.968112	-3.07241	0.00212335	0.00695031	4930558J18Rik
ENSMUSG00000038323	659.39	0.0630435	0.0902297	0.698701	0.484739	0.645089	1700066M21Rik
ENSMUSG00000026356	3398.14	0.166953	0.042806	3.90023	9.61022e-05	0.000421443	Dars
ENSMUSG00000088196	0	NA	NA	NA	NA	NA	Gm23902
ENSMUSG00000100152	0	NA	NA	NA	NA	NA	Gm29598
ENSMUSG00000100941	0	NA	NA	NA	NA	NA	Gm29597
ENSMUSG00000088432	0	NA	NA	NA	NA	NA	Gm25384
ENSMUSG00000026253	250.566	-0.798692	0.159531	-5.0065	5.54285e-07	3.53121e-06	Chrng
ENSMUSG00000100078	76.9766	-1.00429	0.267412	-3.7556	0.000172929	0.000721384	Gm6170
ENSMUSG00000045382	482.14	-1.8447	0.155731	-11.8454	2.27274e-32	1.13108e-30	Cxcr4
ENSMUSG00000099403	0	NA	NA	NA	NA	NA	Gm29599
ENSMUSG00000097283	0.17255	1.16764	4.94525	0.236114	0.813344	NA	Gm26686
ENSMUSG00000064737	0	NA	NA	NA	NA	NA	Gm23056
ENSMUSG00000048495	260.175	0.130555	0.09973	1.30908	0.190506	0.326734	Tyw5
ENSMUSG00000025971	796.683	0.322462	0.073867	4.36544	1.26865e-05	6.52795e-05	Maip1
ENSMUSG00000077776	0	NA	NA	NA	NA	NA	Gm22371
ENSMUSG00002076848	0	NA	NA	NA	NA	NA	Gm55546
ENSMUSG00000101826	0	NA	NA	NA	NA	NA	Gm8581
ENSMUSG00000102685	0.116662	0	4.94525	0	1	NA	Gm37373
ENSMUSG00000101151	0.695964	0	2.72741	0	1	NA	Gm17929
ENSMUSG00000042581	19.7075	-0.708436	0.289957	-2.44324	0.0145559	0.0384809	Thsd7b
ENSMUSG00000103742	0	NA	NA	NA	NA	NA	Gm38240
ENSMUSG00000103637	0	NA	NA	NA	NA	NA	Gm38330
ENSMUSG00000104130	0	NA	NA	NA	NA	NA	Gm36951
ENSMUSG00000089648	2.31075	0.0463316	0.946098	0.0489713	0.960942	0.99303	Gm15790
ENSMUSG00000094122	11.528	0.196386	0.405289	0.484558	0.62799	0.768083	Rpl31-ps9
ENSMUSG00000102800	0	NA	NA	NA	NA	NA	Gm37479
ENSMUSG00000103803	0.110692	0	4.94525	0	1	NA	Gm37064
ENSMUSG00000103281	0	NA	NA	NA	NA	NA	Gm37278
ENSMUSG00000100623	0.0762492	0	4.94525	0	1	NA	Gm29428
ENSMUSG00000086633	0.0481838	-0.275036	4.94525	-0.0556161	0.955648	NA	Gm16081
ENSMUSG00000026401	9.72036	0.330825	0.289037	1.14457	0.252385	0.405421	Cd55b
ENSMUSG00000087691	0	NA	NA	NA	NA	NA	Cd55os
ENSMUSG00000086825	973.764	0.0634159	0.141413	0.448445	0.653832	0.788659	Gm15675
ENSMUSG00000090533	0	NA	NA	NA	NA	NA	Gm8214
ENSMUSG00000103305	0.095866	0	4.94525	0	1	NA	Gm34068
ENSMUSG00000026399	3368.51	0.500195	0.129795	3.85374	0.000116326	0.000501934	Cd55
ENSMUSG00000104007	0	NA	NA	NA	NA	NA	Gm38332
ENSMUSG00000085526	4.19812	0.152772	0.600173	0.254547	0.799073	0.89222	Gm16083
ENSMUSG00000102139	0.712868	-0.91885	1.86697	-0.492162	0.622605	NA	Gm37109
ENSMUSG00000102743	0.0305102	0	4.94525	0	1	NA	Gm38108
ENSMUSG00000103751	0.147261	-1.05899	4.94268	-0.214255	0.830348	NA	Gm37283
ENSMUSG00000039384	962.366	0.486317	0.13513	3.59888	0.000319588	0.00125908	Dusp10
ENSMUSG00000044854	29.1203	0.00680378	0.320798	0.0212089	0.983079	1	1700056E22Rik
ENSMUSG00000102682	0.0305102	0	4.94525	0	1	NA	Gm37223
ENSMUSG00000102794	0.149187	-0.275036	4.94525	-0.0556161	0.955648	NA	Gm37712
ENSMUSG00000104419	0.291995	-0.263179	3.33649	-0.0788791	0.937129	NA	2900092O11Rik
ENSMUSG00000101574	2.03876	1.48909	1.07461	1.38571	0.165835	0.292813	1700112H15Rik
ENSMUSG00000089057	0	NA	NA	NA	NA	NA	Gm23349
ENSMUSG00000103308	5.35702	-0.0317891	0.597188	-0.0532313	0.957548	0.990959	Gm37800
ENSMUSG00000102606	9.9297	0.144429	0.316862	0.455809	0.648527	0.78475	Rpl21-ps1
ENSMUSG00000103314	9.19862	0.0802423	0.329254	0.243709	0.807456	0.897481	Gm38358
ENSMUSG00000092578	0	NA	NA	NA	NA	NA	4930488B22Rik
ENSMUSG00000042554	0.361901	0	3.80662	0	1	NA	Zp3r
ENSMUSG00000064395	0	NA	NA	NA	NA	NA	Gm23623
ENSMUSG00000039377	243.449	0.085256	0.133812	0.637134	0.524037	0.67939	Hlx
ENSMUSG00000102158	12.1145	1.16011	0.483482	2.39948	0.0164185	0.0428031	Gm34342
ENSMUSG00000026254	2653.02	0.256436	0.0464696	5.51836	3.42183e-08	2.60152e-07	Eif4e2
ENSMUSG00000101468	1.89128	-0.638352	1.21107	-0.527098	0.598125	0.744513	Gm7761
ENSMUSG00000026405	13143.1	7.15969	0.366596	19.5302	6.08267e-85	1.71055e-82	C4bp
ENSMUSG00000101227	10.7575	-0.751835	0.378123	-1.98833	0.0467748	0.103837	Gm29506
ENSMUSG00000026621	6466.28	3.21904	0.17179	18.7382	2.41584e-78	5.68205e-76	Mtarc1
ENSMUSG00000088318	0.258366	1.51214	4.44985	0.339819	0.733993	NA	Gm26187
ENSMUSG00000073730	59.711	-0.877796	0.484173	-1.81298	0.0698351	0.145602	Ppp1r14bl
ENSMUSG00000089553	0	NA	NA	NA	NA	NA	Gm24176
ENSMUSG00000101904	303.264	0.109015	0.123408	0.883369	0.377037	0.541777	Gm29427
ENSMUSG00000102766	0.349265	-0.275037	3.83767	-0.0716677	0.942866	NA	Gm6420
ENSMUSG00000100257	18.7421	-0.0999359	0.491834	-0.20319	0.838986	0.916301	C4bp-ps1
ENSMUSG00000065405	0	NA	NA	NA	NA	NA	Mir30a
ENSMUSG00000097970	45.2885	0.31984	0.22665	1.41116	0.158196	0.282164	Gm27028
ENSMUSG00000065567	1.26659	-0.654396	1.56431	-0.418328	0.675707	0.805392	Mir30c-2
ENSMUSG00000100775	1.40311	-0.213615	1.5539	-0.13747	0.890659	0.947616	Gm29107
ENSMUSG00000101226	0	NA	NA	NA	NA	NA	Gm20954
ENSMUSG00000026255	136.542	-0.252241	0.174935	-1.44191	0.149327	0.269639	Efhd1
ENSMUSG00000089821	0	NA	NA	NA	NA	NA	Efhd1os
ENSMUSG00000026158	829.986	-0.476188	0.111108	-4.28579	1.82089e-05	9.12634e-05	Ogfrl1
ENSMUSG00000097920	0.297718	-0.868864	3.72943	-0.232975	0.815781	NA	Gm7784
ENSMUSG00000099503	0	NA	NA	NA	NA	NA	Gm28822
ENSMUSG00000026156	0.455641	-1.04233	3.27723	-0.318051	0.750446	NA	B3gat2
ENSMUSG00000073481	8813.57	0.453242	0.0566582	7.99958	1.24849e-15	2.09474e-14	Mtarc2
ENSMUSG00000088559	24.2662	0.33359	0.357539	0.933017	0.350811	0.515341	Mir1981
ENSMUSG00002076207	0.419484	0	2.56135	0	1	NA	Gm55575
ENSMUSG00000039349	5309.29	0.425187	0.0796741	5.33657	9.47211e-08	6.76781e-07	C130074G19Rik
ENSMUSG00000026587	12.843	1.35514	0.42544	3.18526	0.00144624	0.00492719	Astn1
ENSMUSG00000103762	0	NA	NA	NA	NA	NA	Gm37861
ENSMUSG00000103971	0.0211474	0	4.94525	0	1	NA	Gm37679
ENSMUSG00000070103	0	NA	NA	NA	NA	NA	Mir488
ENSMUSG00000102508	0	NA	NA	NA	NA	NA	Gm37367
ENSMUSG00000102618	0.183496	-1.86649	4.92143	-0.379258	0.704497	NA	Gm37848
ENSMUSG00000026620	173.312	0.323405	0.137073	2.35936	0.0183063	0.0470188	Mark1
ENSMUSG00000102784	2.40852	1.50776	0.988605	1.52514	0.127223	0.237467	Gm38251
ENSMUSG00000103942	0.0295076	0	4.94525	0	1	NA	Gm34732
ENSMUSG00000103478	0.0288608	0	4.94525	0	1	NA	4930433J02Rik
ENSMUSG00000104461	0.0257434	0.0856338	4.94525	0.0173164	0.986184	NA	Gm37662
ENSMUSG00000026155	1489.92	0.108657	0.0514088	2.11358	0.0345511	0.0804379	Smap1
ENSMUSG00000026154	764.237	0.0312526	0.0684142	0.456814	0.647804	0.784168	Sdhaf4
ENSMUSG00000102495	0	NA	NA	NA	NA	NA	Gm26524
ENSMUSG00000073530	49.6151	-0.824068	0.383512	-2.14874	0.0316548	0.0747306	Pappa2
ENSMUSG00000047661	0.31051	-0.275036	4.33854	-0.0633937	0.949453	NA	1600012P17Rik
ENSMUSG00000104014	0.0260734	0	4.94525	0	1	NA	4930562F17Rik
ENSMUSG00000061992	2.82677	-0.267413	0.689262	-0.38797	0.698038	0.822014	Gm4953
ENSMUSG00000104169	0	NA	NA	NA	NA	NA	Gm7430
ENSMUSG00000038305	160.86	-0.937217	0.142677	-6.56882	5.07141e-11	5.37076e-10	Spats2l
ENSMUSG00000091283	0.270585	-0.0427863	4.93295	-0.00867358	0.99308	NA	Gm17234
ENSMUSG00000054770	425.901	-0.0445561	0.0678745	-0.656448	0.511536	0.667766	Kctd18
ENSMUSG00000026039	94.6499	-1.24732	0.225962	-5.52005	3.38909e-08	2.57965e-07	Sgo2a
ENSMUSG00000040782	3111.67	0.360319	0.0418042	8.61921	6.74193e-18	1.35847e-16	Cop1
ENSMUSG00000103572	0.451201	-0.31495	2.36244	-0.133315	0.893944	NA	Gm37115
ENSMUSG00000103186	0	NA	NA	NA	NA	NA	Gm37088
ENSMUSG00002074853	1.71131	-1.85242	1.03083	-1.79702	0.0723323	0.149906	Scarna3a
ENSMUSG00000105399	1.41148	-1.59425	1.09547	-1.45531	0.145584	0.264616	Mir1843b
ENSMUSG00000103289	0	NA	NA	NA	NA	NA	Gm31256
ENSMUSG00000103389	0	NA	NA	NA	NA	NA	Gm37757
ENSMUSG00000039318	1953.61	0.0591476	0.047028	1.25771	0.208497	0.349979	Rab3gap2
ENSMUSG00002075146	0.43455	1.17382	2.82767	0.415118	0.678055	NA	Snora36b
ENSMUSG00000105770	0.43455	1.17382	2.82767	0.415118	0.678055	NA	Mir664
ENSMUSG00000103613	0.0305102	0	4.94525	0	1	NA	Gm34882
ENSMUSG00000063558	3908.42	0.260681	0.164178	1.5878	0.112333	0.214802	Aox1
ENSMUSG00000026153	1026.26	-0.251558	0.0660169	-3.81051	0.000138682	0.000589255	Fam135a
ENSMUSG00000102398	1.21605	1.18252	1.46109	0.809342	0.418319	0.58309	Gm37580
ENSMUSG00000097670	0	NA	NA	NA	NA	NA	Gm26607
ENSMUSG00000026409	950.305	0.0447068	0.0921704	0.485045	0.627644	0.767878	Pfkfb2
ENSMUSG00000015829	4.39521	2.11034	0.703286	3.00069	0.00269368	0.00861763	Tnr
ENSMUSG00000103225	0	NA	NA	NA	NA	NA	Gm37731
ENSMUSG00000046404	601.454	0.0187043	0.0885661	0.21119	0.832739	0.912676	Yod1
ENSMUSG00000104515	20.7096	1.896	1.10482	1.71611	0.0861415	0.172992	Gm37163
ENSMUSG00000073528	0	NA	NA	NA	NA	NA	Gm10530
ENSMUSG00000103719	0	NA	NA	NA	NA	NA	Gm38039
ENSMUSG00000088145	0.0260734	0	4.94525	0	1	NA	Gm24719
ENSMUSG00000104111	0.419726	0	3.24273	0	1	NA	Gm37294
ENSMUSG00000042510	97.0786	-0.0916273	0.1829	-0.500971	0.616392	0.758781	AA986860
ENSMUSG00000099556	12.7309	-1.58367	0.991172	-1.59777	0.110094	0.211412	Gm28857
ENSMUSG00000100106	0.512486	1.16765	2.56692	0.454885	0.649192	NA	Gm28856
ENSMUSG00000090394	735.748	-0.498668	0.114884	-4.34063	1.42074e-05	7.26288e-05	4930523C07Rik
ENSMUSG00000064294	10224.9	3.41891	0.19111	17.8897	1.41802e-71	2.69758e-69	Aox3
ENSMUSG00000026729	0.523114	-0.275038	2.40706	-0.114263	0.909029	NA	4930562F07Rik
ENSMUSG00000089275	0	NA	NA	NA	NA	NA	Gm24548
ENSMUSG00000026415	13.784	0.846181	0.474151	1.78462	0.0743225	0.153266	Fcamr
ENSMUSG00000026618	4288.49	0.101085	0.0589007	1.7162	0.0861255	0.172986	Iars2
ENSMUSG00000086706	6.02478	0	1.19214	0	1	1	Gm15848
ENSMUSG00000104368	0	NA	NA	NA	NA	NA	2010103J01Rik
ENSMUSG00000065581	0	NA	NA	NA	NA	NA	Mir194-1
ENSMUSG00000065562	0	NA	NA	NA	NA	NA	Mir215
ENSMUSG00000102526	7.98308	-0.764361	0.458441	-1.66731	0.0954534	0.188058	Gm37785
ENSMUSG00000026417	31193.5	5.6166	0.322406	17.4209	5.72973e-68	9.68886e-66	Pigr
ENSMUSG00000026725	33.5748	-7.92455	0.767062	-10.331	5.10014e-25	1.64527e-23	Tnn
ENSMUSG00000042474	167.56	-0.880301	0.769835	-1.14349	0.252834	0.405915	Fcmr
ENSMUSG00000038242	2.76542	1.18981	0.649367	1.83226	0.0669126	0.140676	Aox4
ENSMUSG00000089822	1.14163	0.121525	1.78101	0.0682335	0.9456	0.983618	Gm15759
ENSMUSG00000026617	1969.88	0.408894	0.0700272	5.83907	5.24927e-09	4.40795e-08	Bpnt1
ENSMUSG00000058267	1652.04	0.151638	0.0469825	3.22755	0.00124855	0.00432075	Mrps14
ENSMUSG00000097261	6.59121	0.36385	0.603717	0.602683	0.546719	0.699507	4930532G15Rik
ENSMUSG00000026420	0.0655237	0	4.94525	0	1	NA	Il24
ENSMUSG00000014226	2135.13	0.333446	0.0766316	4.35129	1.3534e-05	6.9337e-05	Cacybp
ENSMUSG00000103006	4.46775	-0.597051	0.824411	-0.724215	0.468934	0.630476	4933417C20Rik
ENSMUSG00000026416	0	NA	NA	NA	NA	NA	Il20
ENSMUSG00000079554	5.07112	1.33982	0.576247	2.32508	0.0200679	0.0509266	Aox2
ENSMUSG00000103839	41.3873	0.174871	0.263085	0.664693	0.506247	0.66307	Gm37607
ENSMUSG00000016524	1.2227	-2.28147	1.46671	-1.5555	0.119827	0.22629	Il19
ENSMUSG00000016529	43.312	-2.17209	0.509433	-4.26374	2.01034e-05	0.000100003	Il10
ENSMUSG00000026147	31.8691	-1.53468	0.530003	-2.89561	0.00378425	0.0117239	Col9a1
ENSMUSG00000016528	8347.81	0.214017	0.052324	4.09024	4.30934e-05	0.000201867	Mapkapk2
ENSMUSG00000088705	0.0406991	0	4.94525	0	1	NA	Gm25549
ENSMUSG00000102856	7.50019	0.388394	0.385911	1.00644	0.314206	0.475611	Gm37084
ENSMUSG00002075689	0	NA	NA	NA	NA	NA	Gm55664
ENSMUSG00000051223	6226.31	-0.107621	0.0414752	-2.59483	0.00946369	0.0265098	Bzw1
ENSMUSG00000016526	61.2332	-1.25525	0.3389	-3.7039	0.000212308	0.000869531	Dyrk3
ENSMUSG00000026615	9132.46	0.0339132	0.0417863	0.811585	0.41703	0.581576	Eprs
ENSMUSG00000051295	0.0130367	0	4.94525	0	1	NA	9630028B13Rik
ENSMUSG00000118510	0	NA	NA	NA	NA	NA	Gm52958
ENSMUSG00000097615	25.3881	3.15827	0.883403	3.57512	0.000350074	0.00136794	Gm2061
ENSMUSG00000026614	663.47	3.48259	0.420706	8.27796	1.25299e-16	2.28291e-15	Slc30a10
ENSMUSG00000102185	0.0556754	-0.275036	4.94525	-0.0556161	0.955648	NA	5033404E19Rik
ENSMUSG00000103799	0.0301123	0	4.94525	0	1	NA	Gm38093
ENSMUSG00000102546	0.455941	1.16765	1.77288	0.658621	0.510139	NA	Gm9722
ENSMUSG00000039246	424.383	0.208028	0.139104	1.49548	0.134789	0.248628	Lyplal1
ENSMUSG00000103056	0.170601	1.16764	4.94525	0.236114	0.813344	NA	Gm38268
ENSMUSG00002076007	0	NA	NA	NA	NA	NA	Gm55667
ENSMUSG00000103449	0	NA	NA	NA	NA	NA	Gm37134
ENSMUSG00000102790	0	NA	NA	NA	NA	NA	Gm37272
ENSMUSG00000102217	0	NA	NA	NA	NA	NA	Gm37491
ENSMUSG00000103690	0.137577	1.9288	4.94269	0.390232	0.696365	NA	A730004F24Rik
ENSMUSG00000048000	2309.95	0.0917595	0.0684363	1.3408	0.179985	0.312228	Gigyf2
ENSMUSG00000119117	0	NA	NA	NA	NA	NA	Gm22549
ENSMUSG00000079436	2.65181	0.32464	1.05397	0.308017	0.758069	0.864913	Kcnj13
ENSMUSG00002076368	0	NA	NA	NA	NA	NA	Gm55682
ENSMUSG00000026141	24.1513	-0.756385	0.252991	-2.98977	0.00279188	0.00891307	Col19a1
ENSMUSG00000026258	1.23824	-4.60625	2.12113	-2.17161	0.0298853	0.0712161	Snorc
ENSMUSG00000077463	0	NA	NA	NA	NA	NA	Gm26418
ENSMUSG00000099997	27.1179	0.557166	0.229292	2.42994	0.0151013	0.039788	Tubb4b-ps2
ENSMUSG00000100131	1560.37	0.321428	0.104506	3.07569	0.00210015	0.00688484	Gm28439
ENSMUSG00000067736	441.324	0.435072	0.139744	3.11334	0.0018498	0.00614036	Gm10222
ENSMUSG00000026034	4368.13	-0.245547	0.0666137	-3.68613	0.000227688	0.000927677	Clk1
ENSMUSG00000101939	128.34	0.344441	0.180436	1.90894	0.0562693	0.12156	Gm28438
ENSMUSG00000101111	2076.65	0.320802	0.0871719	3.68011	0.000233138	0.000947642	Gm28437
ENSMUSG00000026721	1158.85	-0.307746	0.0864041	-3.56171	0.00036845	0.00143498	Rabgap1l
ENSMUSG00000100862	2175.94	0.33125	0.105447	3.14139	0.00168147	0.00564023	Gm10925
ENSMUSG00000102070	1790.4	0.487118	0.086333	5.64231	1.67784e-08	1.32385e-07	Gm28661
ENSMUSG00000101249	2339.66	0.229598	0.0919332	2.49744	0.0125093	0.0337899	Gm29216
ENSMUSG00000039239	597.212	0.43095	0.120303	3.5822	0.000340717	0.0013346	Tgfb2
ENSMUSG00000089045	0.0509616	-0.275036	4.94525	-0.0556161	0.955648	NA	Gm26169
ENSMUSG00000100393	4.68896	0.299517	0.624808	0.479375	0.631672	0.771208	Gm29491
ENSMUSG00000102619	1.786	0.387874	1.38905	0.279238	0.780062	0.880633	Gm37849
ENSMUSG00000001305	380.259	0.105315	0.0767268	1.3726	0.169876	0.298312	Rrp15
ENSMUSG00000097784	17.8975	0.495441	0.343081	1.44409	0.148713	0.268813	A430105J06Rik
ENSMUSG00000104302	0.223297	0	2.97484	0	1	NA	Gm36975
ENSMUSG00000103503	0	NA	NA	NA	NA	NA	1700023G09Rik
ENSMUSG00000089204	0.12844	0	4.94525	0	1	NA	Mir1927
ENSMUSG00000097935	2.34931	0.807163	0.68116	1.18498	0.236024	0.384971	Gm3809
ENSMUSG00000103522	0.0813889	-0.275036	4.94525	-0.0556161	0.955648	NA	9430087J23Rik
ENSMUSG00000104312	0.0610204	0	4.94525	0	1	NA	Gm37912
ENSMUSG00000103693	1.33742	2.11861	1.28851	1.64423	0.100129	0.195498	Gm37529
ENSMUSG00000104026	0.31009	2.47868	4.33716	0.571499	0.567662	NA	Gm37212
ENSMUSG00000039224	0.668361	-0.275038	2.94045	-0.0935359	0.925478	NA	D1Pas1
ENSMUSG00000118401	3.97232	0.130832	0.608619	0.214965	0.829794	0.910838	Gpr52
ENSMUSG00000104424	0.150057	0	4.94525	0	1	NA	Gm19058
ENSMUSG00000104020	0.191712	0	4.94525	0	1	NA	Gm37215
ENSMUSG00000103391	0.173801	-0.275036	4.94525	-0.0556161	0.955648	NA	Gm38302
ENSMUSG00000103432	0.134085	0	4.94525	0	1	NA	6720464F23Rik
ENSMUSG00000077759	0	NA	NA	NA	NA	NA	Gm23528
ENSMUSG00000102172	0.237082	0	4.57843	0	1	NA	Gm37873
ENSMUSG00000103200	5.62068	0.528555	0.603707	0.875517	0.381293	0.545439	Gm37328
ENSMUSG00000103632	12.5401	-0.309516	0.340023	-0.910282	0.362674	0.527377	Gm38329
ENSMUSG00000104053	0.0433157	0	4.94525	0	1	NA	Gm38126
ENSMUSG00000102852	3.35455	-1.41004	1.07949	-1.30621	0.19148	0.327773	Gm37083
ENSMUSG00000103631	0.169238	0	4.89254	0	1	NA	Gm38060
ENSMUSG00000077648	0	NA	NA	NA	NA	NA	Gm24988
ENSMUSG00000057499	11.1838	-0.154318	0.357433	-0.43174	0.66593	0.798635	Gm6177
ENSMUSG00000026259	850.111	0.931304	0.235467	3.95514	7.64907e-05	0.000342441	Ngef
ENSMUSG00000026035	475.246	0.146624	0.0683208	2.14611	0.0318643	0.0751361	Ppil3
ENSMUSG00000026611	25.6147	0.161942	0.420355	0.385251	0.700052	0.823373	Spata17
ENSMUSG00000089831	0	NA	NA	NA	NA	NA	Gm15508
ENSMUSG00000106839	0.138402	1.16764	4.94525	0.236114	0.813344	NA	Gm43497
ENSMUSG00000107163	2.63391	-2.02852	1.09628	-1.85036	0.0642611	0.135941	Gm43496
ENSMUSG00000079434	279.342	0.157988	0.557134	0.283573	0.776738	0.878446	Neu2
ENSMUSG00000089947	0	NA	NA	NA	NA	NA	Gm15509
ENSMUSG00000091123	0.0285249	0	4.94525	0	1	NA	Gm17181
ENSMUSG00000090994	1.50911	0.413107	1.31303	0.314622	0.753049	0.861464	Gm6153
ENSMUSG00000089730	0.0887378	0	4.94525	0	1	NA	1700007P06Rik
ENSMUSG00000073725	3000.02	0.214112	0.0419698	5.10157	3.36852e-07	2.22549e-06	Lmbrd1
ENSMUSG00000040423	1682.41	-0.0601944	0.0579658	-1.03845	0.299062	0.459107	Rc3h1
ENSMUSG00000103343	0.196447	0	4.79746	0	1	NA	Gm37052
ENSMUSG00000103846	0.0211474	0	4.94525	0	1	NA	Gm37809
ENSMUSG00000103739	0.301751	-0.278034	3.27773	-0.0848252	0.9324	NA	Gm37653
ENSMUSG00000100808	0.662769	0.162712	1.34497	0.120978	0.903709	NA	Gm28594
ENSMUSG00000100483	0.675387	-0.255471	1.17738	-0.216982	0.828222	NA	Gm28237
ENSMUSG00000100450	0	NA	NA	NA	NA	NA	Gm9443
ENSMUSG00000099392	0.286374	1.16765	2.109	0.553652	0.579817	NA	Gm29414
ENSMUSG00000026036	689.614	0.279256	0.0716238	3.89893	9.66191e-05	0.000423468	Nif3l1
ENSMUSG00000026715	41984.6	6.02615	0.229164	26.2962	2.11872e-152	3.22445e-149	Serpinc1
ENSMUSG00000103222	95.1183	4.72937	0.862255	5.48489	4.13735e-08	3.10716e-07	Gm37729
ENSMUSG00000103680	0.0962532	0	4.94525	0	1	NA	Gm37072
ENSMUSG00000043467	642.328	0.0638563	0.0691088	0.923997	0.355488	0.520381	Zbtb37
ENSMUSG00000104016	0	NA	NA	NA	NA	NA	Gm37362
ENSMUSG00000026037	741.936	-0.006018	0.0585506	-0.102783	0.918135	0.966592	Orc2
ENSMUSG00000119442	2.61837	-0.973255	1.08966	-0.893172	0.371765	0.53671	Gm23966
ENSMUSG00000039210	728.4	0.115619	0.0565008	2.04632	0.0407244	0.0923744	Gpatch2
ENSMUSG00000104394	129.019	-0.0243432	0.16528	-0.147285	0.882907	0.943045	Gm37254
ENSMUSG00000085054	6.07759	0.0305543	0.752478	0.0406048	0.967611	0.99765	Gm15834
ENSMUSG00000104245	0.113235	0	4.94525	0	1	NA	Gm38155
ENSMUSG00000103923	1.2348	-1.06949	1.2521	-0.854156	0.393018	0.557741	Gm37896
ENSMUSG00000026427	1517.95	0.419114	0.0595782	7.03468	1.99716e-12	2.4794e-11	Eif2d
ENSMUSG00000026610	868.542	-0.224873	0.25082	-0.896554	0.369957	0.53517	Esrrg
ENSMUSG00000103961	0.855265	0.31863	2.22304	0.143331	0.886029	NA	Gm55759
ENSMUSG00000103401	0	NA	NA	NA	NA	NA	Gm37929
ENSMUSG00000118492	0.104396	-1.059	4.94268	-0.214255	0.830348	NA	Gm52967
ENSMUSG00000103577	0.0152551	0	4.94525	0	1	NA	9330162B11Rik
ENSMUSG00000103732	0	NA	NA	NA	NA	NA	Gm38315
ENSMUSG00000104482	0	NA	NA	NA	NA	NA	Gm38064
ENSMUSG00000038174	1029.81	-0.373003	0.106915	-3.48876	0.000485259	0.00184221	Hycc2
ENSMUSG00000033569	29.343	0.960222	0.324304	2.96087	0.00306768	0.0097085	Adgrb3
ENSMUSG00000026032	3139.99	0.0415492	0.0598333	0.694416	0.487421	0.647559	Ndufb3
ENSMUSG00000100202	0	NA	NA	NA	NA	NA	Gm29389
ENSMUSG00000099490	0	NA	NA	NA	NA	NA	Gm18802
ENSMUSG00000026430	605.146	-2.02971	0.151289	-13.4161	4.86349e-41	3.40998e-39	Rassf5
ENSMUSG00000059647	2.11726	2.29656	1.10254	2.08298	0.0372533	0.0858328	Cbx3-ps7
ENSMUSG00000080849	0.0142624	0	4.94525	0	1	NA	Gm15702
ENSMUSG00000104257	1.9697	1.85251	0.780022	2.37494	0.0175517	0.0453658	Gm20172
ENSMUSG00000101729	0.862232	1.89165	1.91596	0.987309	0.323491	NA	Gm17796
ENSMUSG00000119153	0.135829	0.806972	4.94525	0.163181	0.870376	NA	Gm22260
ENSMUSG00000102296	0.618265	1.16766	1.21633	0.959985	0.337063	NA	Gm37543
ENSMUSG00000103209	2.41819	1.42579	0.894943	1.59316	0.111123	0.212899	Gm37331
ENSMUSG00000104027	4.66337	0.9137	0.618701	1.4768	0.139728	0.255842	Gm37211
ENSMUSG00000102407	2.16487	0.685711	0.781857	0.877028	0.380471	0.544667	Gm37862
ENSMUSG00000103214	5.15657	0.989206	0.593443	1.66689	0.0955356	0.188187	Gm38286
ENSMUSG00000104100	2.95487	0.316804	0.685066	0.462443	0.643764	0.780737	Gm37880
ENSMUSG00000084740	0	NA	NA	NA	NA	NA	Gm25294
ENSMUSG00000103889	2.35415	0.111785	0.798715	0.139957	0.888694	0.946688	Gm37011
ENSMUSG00000101301	0.120762	0.0856343	3.71019	0.0230808	0.981586	NA	Gm29214
ENSMUSG00000104221	0	NA	NA	NA	NA	NA	Gm37051
ENSMUSG00000102250	0	NA	NA	NA	NA	NA	Gm38260
ENSMUSG00000102317	0	NA	NA	NA	NA	NA	Gm37628
ENSMUSG00000103563	0	NA	NA	NA	NA	NA	8030445P17Rik
ENSMUSG00000102465	0	NA	NA	NA	NA	NA	Gm38198
ENSMUSG00000102659	0	NA	NA	NA	NA	NA	Gm37077
ENSMUSG00000103924	0	NA	NA	NA	NA	NA	Gm37895
ENSMUSG00000104132	0	NA	NA	NA	NA	NA	Gm36952
ENSMUSG00000102747	0	NA	NA	NA	NA	NA	Gm37602
ENSMUSG00000102386	0	NA	NA	NA	NA	NA	2900022M07Rik
ENSMUSG00000103004	0	NA	NA	NA	NA	NA	2900002M20Rik
ENSMUSG00000104516	0.226058	-0.942662	4.92579	-0.191373	0.848234	NA	Gm9884
ENSMUSG00000101618	0	NA	NA	NA	NA	NA	Gm18443
ENSMUSG00000099458	0	NA	NA	NA	NA	NA	Gm19123
ENSMUSG00000088111	0	NA	NA	NA	NA	NA	Gm24064
ENSMUSG00000073722	0.140431	0	4.94525	0	1	NA	4931408C20Rik
ENSMUSG00000119695	0	NA	NA	NA	NA	NA	n-R5s209
ENSMUSG00000100310	0	NA	NA	NA	NA	NA	Gm19641
ENSMUSG00000101514	392.378	5.15209	0.776191	6.63765	3.18714e-11	3.453e-10	Gm5524
ENSMUSG00000101033	0	NA	NA	NA	NA	NA	Gm18776
ENSMUSG00000101372	0.179451	-0.275036	4.8099	-0.0571812	0.954401	NA	Gm19028
ENSMUSG00000103241	0	NA	NA	NA	NA	NA	Gm38089
ENSMUSG00000086240	20.7392	0.00510308	0.250279	0.0203896	0.983733	1	Gm7846
ENSMUSG00000048411	0.0300072	0	4.94525	0	1	NA	Gm597
ENSMUSG00000081557	0.46521	0.446307	2.85053	0.15657	0.875584	NA	Gm5697
ENSMUSG00000058590	0	NA	NA	NA	NA	NA	Gm6462
ENSMUSG00000101235	0	NA	NA	NA	NA	NA	Gm18033
ENSMUSG00002075209	0	NA	NA	NA	NA	NA	Gm55767
ENSMUSG00000026609	4.19439	0.456306	1.08291	0.421368	0.673486	0.804034	Ush2a
ENSMUSG00002076857	0	NA	NA	NA	NA	NA	Gm55769
ENSMUSG00002074912	0	NA	NA	NA	NA	NA	Gm55770
ENSMUSG00000047528	89.4836	-1.23054	0.716611	-1.71717	0.0859479	0.172683	Flacc1
ENSMUSG00000099257	0	NA	NA	NA	NA	NA	Mir6342
ENSMUSG00000099492	68.1222	0.26158	0.160607	1.62869	0.103378	0.200836	Gm5525
ENSMUSG00000102059	191.796	-0.605775	0.194989	-3.10672	0.00189175	0.00626354	Gm20257
ENSMUSG00000118548	0	NA	NA	NA	NA	NA	Gm53035
ENSMUSG00000101046	0.0211474	0	4.94525	0	1	NA	Gm28803
ENSMUSG00000101726	0	NA	NA	NA	NA	NA	Gm7858
ENSMUSG00002075317	0	NA	NA	NA	NA	NA	Gm55771
ENSMUSG00002075289	0	NA	NA	NA	NA	NA	Gm55772
ENSMUSG00000077235	0	NA	NA	NA	NA	NA	Gm25095
ENSMUSG00000084550	0	NA	NA	NA	NA	NA	Gm25269
ENSMUSG00000053185	0.138571	-0.999554	4.94379	-0.202184	0.839773	NA	Gm9898
ENSMUSG00000100261	1.74954	-2.79983	1.07916	-2.59445	0.00947413	0.0265333	Gm6473
ENSMUSG00000101180	0.130866	0	4.94525	0	1	NA	Gm2914
ENSMUSG00000042349	1373.09	-0.948913	0.113408	-8.36728	5.89627e-17	1.10944e-15	Ikbke
ENSMUSG00000102027	0.186697	0	4.79715	0	1	NA	Gm28914
ENSMUSG00000102055	0.998531	0	1.42593	0	1	NA	Gm28913
ENSMUSG00000026031	3878.48	0.0437708	0.0827537	0.528929	0.596855	0.743716	Cflar
ENSMUSG00000100236	0.118847	-0.275036	4.94525	-0.0556161	0.955648	NA	Gm3841
ENSMUSG00000048874	2362.04	-0.0801096	0.0568954	-1.40802	0.159127	0.283437	Phf3
ENSMUSG00000103783	0.360704	-0.275037	3.33973	-0.0823531	0.934366	NA	Gm37522
ENSMUSG00000104315	0.291454	0	3.37245	0	1	NA	Gm37906
ENSMUSG00000026064	2919.01	0.288709	0.0853782	3.38152	0.000720849	0.00263378	Ptp4a1
ENSMUSG00000026608	901.057	-0.0131968	0.075469	-0.174863	0.861187	0.929832	Kctd3
ENSMUSG00000026029	1289.15	-0.562262	0.0934219	-6.01852	1.76017e-09	1.5714e-08	Casp8
ENSMUSG00000117310	2862.39	0.289622	0.0851594	3.40094	0.000671551	0.00247287	Ptp4a1
ENSMUSG00000102719	8.45146	-0.917702	0.759316	-1.20859	0.22682	0.373705	Gm37760
ENSMUSG00000103370	0.19378	-0.275037	4.04305	-0.0680271	0.945764	NA	Gm37178
ENSMUSG00000104464	0	NA	NA	NA	NA	NA	Gm18698
ENSMUSG00000117091	0.639919	0	2.05647	0	1	NA	Gm5698
ENSMUSG00000086726	1.61307	0	1.27831	0	1	1	Gm9458
ENSMUSG00000099719	18.792	-1.44488	0.698578	-2.06831	0.0386106	0.0884926	Gm28802
ENSMUSG00000086727	27.1893	-1.98842	0.906646	-2.19316	0.0282958	0.0680741	4931428L18Rik
ENSMUSG00000100237	1.50891	-0.303523	1.43357	-0.211725	0.832322	0.91245	Gm28644
ENSMUSG00002076113	0	NA	NA	NA	NA	NA	Gm55778
ENSMUSG00000100910	1.60381	-1.2381	1.19152	-1.0391	0.29876	0.458763	Gm29128
ENSMUSG00000053332	3059.62	0.0791728	0.0474505	1.66853	0.0952097	0.187663	Gas5
ENSMUSG00000099796	0.327486	-2.54768	4.22908	-0.602421	0.546894	NA	Gm7893
ENSMUSG00000064440	28.8432	-0.327846	0.28952	-1.13238	0.257476	0.411555	Gm26224
ENSMUSG00000080463	34.3353	-0.0986317	0.224866	-0.438625	0.660933	0.794461	Gm22489
ENSMUSG00000064816	109.143	0.0731302	0.157814	0.463395	0.643081	0.780348	Gm22357
ENSMUSG00000084667	82.3445	-0.0299128	0.183417	-0.163086	0.870451	0.934957	Gm23212
ENSMUSG00000077220	144.875	-0.4406	0.128708	-3.42326	0.000618756	0.0022971	Snord78
ENSMUSG00000065160	48.9958	0.259973	0.202066	1.28657	0.198244	0.336546	Gm50452
ENSMUSG00000065735	31.3922	-0.0115392	0.248859	-0.0463685	0.963017	0.994538	Snord80
ENSMUSG00000050217	0.230073	-0.275037	3.91675	-0.0702208	0.944018	NA	Lgsn
ENSMUSG00002075950	29.9587	-0.0681543	0.253073	-0.269307	0.787694	0.885728	Snord80
ENSMUSG00000064968	51.1016	-0.0581149	0.220035	-0.264117	0.791689	0.887845	Snord47
ENSMUSG00000065228	54.7753	-0.297477	0.192621	-1.54436	0.1225	0.230275	Gm25789
ENSMUSG00000026063	0.0301838	0	4.94525	0	1	NA	Dnaaf6
ENSMUSG00000077664	0	NA	NA	NA	NA	NA	Gm26145
ENSMUSG00000100205	0.0570498	0	4.94525	0	1	NA	Gm4850
ENSMUSG00000100592	0	NA	NA	NA	NA	NA	Gm28645
ENSMUSG00000094215	0.420912	-0.150621	3.72451	-0.0404404	0.967742	NA	Gm6489
ENSMUSG00000101093	0	NA	NA	NA	NA	NA	Eef1a1-ps2
ENSMUSG00000026028	4913.6	0.0735469	0.0356625	2.0623	0.0391791	0.0894495	Trak2
ENSMUSG00000070960	3.80348	-0.128963	0.9975	-0.129287	0.897131	0.951526	Gm19680
ENSMUSG00000088620	0	NA	NA	NA	NA	NA	Gm23032
ENSMUSG00000082159	0.0561473	1.16764	4.94525	0.236114	0.813344	NA	Gm7910
ENSMUSG00000026425	1733.03	-0.0662999	0.0633216	-1.04703	0.295084	0.454726	Srgap2
ENSMUSG00000102733	0	NA	NA	NA	NA	NA	Gm38262
ENSMUSG00000104060	0.250028	-0.232552	4.94438	-0.0470336	0.962486	NA	Gm37954
ENSMUSG00000101778	0.161393	0	4.94525	0	1	NA	Gm29488
ENSMUSG00000099959	0.169283	0	4.94525	0	1	NA	Gm29487
ENSMUSG00002076189	0	NA	NA	NA	NA	NA	Gm55791
ENSMUSG00000026058	0.302639	1.17293	4.92597	0.238112	0.811794	NA	Khdrbs2
ENSMUSG00000064688	0	NA	NA	NA	NA	NA	Gm25814
ENSMUSG00000103482	0.101923	-1.03386	4.94326	-0.209145	0.834335	NA	Gm37999
ENSMUSG00000104498	0.0926937	0.806972	4.94525	0.163181	0.870376	NA	Gm37110
ENSMUSG00000104313	0	NA	NA	NA	NA	NA	Gm37911
ENSMUSG00000102865	0	NA	NA	NA	NA	NA	Gm9839
ENSMUSG00000055184	48.7454	-0.0316488	0.217632	-0.145423	0.884377	0.943763	Fam72a
ENSMUSG00000102321	0.0734377	1.16764	4.94525	0.236114	0.813344	NA	Gm37792
ENSMUSG00000091318	0	NA	NA	NA	NA	NA	Semp2l1
ENSMUSG00000089489	0	NA	NA	NA	NA	NA	Gm24732
ENSMUSG00000104433	0.0152551	0	4.94525	0	1	NA	Gm37426
ENSMUSG00002076392	0	NA	NA	NA	NA	NA	Gm55794
ENSMUSG00000026432	0.116977	0	4.94525	0	1	NA	Avpr1b
ENSMUSG00000037624	115.249	-0.276114	0.167673	-1.64674	0.0996112	0.194619	Kcnk2
ENSMUSG00000102926	0	NA	NA	NA	NA	NA	Gm37151
ENSMUSG00000095841	0.0577215	0	4.94525	0	1	NA	Gm8532
ENSMUSG00000100497	0	NA	NA	NA	NA	NA	Gm28624
ENSMUSG00000102917	0.0406991	0	4.94525	0	1	NA	Gm37724
ENSMUSG00000103669	0.33391	0.446307	2.57574	0.173273	0.862437	NA	2900042K21Rik
ENSMUSG00000102824	32.9262	0.336513	0.232909	1.44483	0.148506	0.268527	Pdcd5-ps
ENSMUSG00000100481	8.20949	0.194039	0.407706	0.475929	0.634125	0.772996	Gm7114
ENSMUSG00000100590	0.120633	0	4.94525	0	1	NA	Gm4785
ENSMUSG00000088750	0	NA	NA	NA	NA	NA	Gm24901
ENSMUSG00000104230	0	NA	NA	NA	NA	NA	Gm37591
ENSMUSG00000104507	2.83968	-0.71494	0.861804	-0.829585	0.406773	0.571928	A430027H14Rik
ENSMUSG00002075718	0	NA	NA	NA	NA	NA	Gm55800
ENSMUSG00000101754	0	NA	NA	NA	NA	NA	Gm2987
ENSMUSG00000065223	0	NA	NA	NA	NA	NA	Gm25792
ENSMUSG00000103087	0	NA	NA	NA	NA	NA	Gm38122
ENSMUSG00000100318	0	NA	NA	NA	NA	NA	Gm18799
ENSMUSG00000101612	0.955159	-0.567967	1.94989	-0.291281	0.770836	NA	Gm7933
ENSMUSG00000065260	0	NA	NA	NA	NA	NA	Gm23453
ENSMUSG00000026709	830.991	0.0901303	0.0754754	1.19417	0.232412	0.380544	Dars2
ENSMUSG00000102864	0.1189	0	4.94525	0	1	NA	Gm37634
ENSMUSG00000026134	153.524	-0.876901	0.178107	-4.92345	8.50317e-07	5.28197e-06	Prim2
ENSMUSG00000101682	4.32953	0.764403	0.570314	1.34032	0.180141	0.312437	Gm29228
ENSMUSG00000102714	0.0710235	0	4.94525	0	1	NA	Gm37618
ENSMUSG00000102093	0	NA	NA	NA	NA	NA	Gm17813
ENSMUSG00000103746	4.65635	-0.444826	0.692011	-0.642802	0.520352	0.675732	1700001G17Rik
ENSMUSG00000102198	0	NA	NA	NA	NA	NA	Gm38173
ENSMUSG00000004552	82.4926	-4.47694	0.383952	-11.6601	2.03723e-31	9.6357e-30	Ctse
ENSMUSG00000026605	127.112	-2.56378	0.377322	-6.79466	1.08569e-11	1.24674e-10	Cenpf
ENSMUSG00000103374	0.130975	1.16764	4.94525	0.236114	0.813344	NA	Gm37239
ENSMUSG00000026027	3236.02	0.398252	0.0634422	6.2774	3.44286e-10	3.32613e-09	Stradb
ENSMUSG00000052688	539.329	-0.95044	0.148398	-6.40467	1.50696e-10	1.51e-09	Rab7b
ENSMUSG00000004768	420.159	0.0305756	0.131753	0.232068	0.816485	0.902799	Rab23
ENSMUSG00000042215	519.784	0.0642972	0.165684	0.388071	0.697964	0.821963	Bag2
ENSMUSG00000103072	0.0762243	0	4.94525	0	1	NA	Gm37905
ENSMUSG00000026708	204.944	-1.17665	0.142298	-8.2689	1.35206e-16	2.45305e-15	Cenpl
ENSMUSG00000072295	1.72084	1.89041	1.74199	1.0852	0.277831	0.435534	C2cd6
ENSMUSG00000047383	0.183976	0	4.94525	0	1	NA	Gm55816
ENSMUSG00000099752	0	NA	NA	NA	NA	NA	Gm29018
ENSMUSG00000077616	0	NA	NA	NA	NA	NA	Gm25502
ENSMUSG00000026604	1492.26	-0.0542303	0.0957684	-0.566265	0.571213	0.72111	Ptpn14
ENSMUSG00000042268	2.06898	-1.94912	1.25446	-1.55376	0.120243	0.226875	Slc26a9
ENSMUSG00000102248	0.203276	0.446305	3.97354	0.112319	0.91057	NA	Gm30280
ENSMUSG00000097925	0.629889	1.83257	3.10327	0.59053	0.554835	NA	Gm26574
ENSMUSG00000104435	2.08933	-0.091795	1.10647	-0.0829617	0.933882	0.976889	Gm37422
ENSMUSG00000042197	839.25	-0.12064	0.0660134	-1.82751	0.0676225	0.14188	Zfp451
ENSMUSG00000026705	812.062	0.0345561	0.0613759	0.563025	0.573418	0.723082	Klhl20
ENSMUSG00000081402	7.48582	0.534467	0.613032	0.871842	0.383295	0.547455	Gm15455
ENSMUSG00000026603	4734.89	0.739028	0.0798184	9.25887	2.06614e-20	5.07164e-19	Smyd2
ENSMUSG00000103467	6.73184	-0.379376	0.472528	-0.802864	0.422053	0.586526	Gm38245
ENSMUSG00000042251	2718.97	0.654395	0.136477	4.7949	1.62758e-06	9.66021e-06	Pm20d1
ENSMUSG00000044835	19.7767	3.32928	0.907055	3.67043	0.000242145	0.000980248	Ankrd45
ENSMUSG00000049160	0.422498	-0.283495	3.11954	-0.0908772	0.92759	NA	Tex50
ENSMUSG00000013275	2191.26	-0.15357	0.11851	-1.29583	0.195034	0.332493	Slc41a1
ENSMUSG00000026288	1175.27	-1.36987	0.121409	-11.2831	1.59118e-29	6.73766e-28	Inpp5d
ENSMUSG00000042182	41.1013	-0.408945	0.261805	-1.56202	0.118283	0.22382	Bend6
ENSMUSG00000104416	0.0636022	1.16764	4.94525	0.236114	0.813344	NA	Gm37067
ENSMUSG00000102817	0.290016	0	3.82756	0	1	NA	Gm6185
ENSMUSG00000010175	1736.14	0.0137387	0.121255	0.113304	0.909789	0.960616	Prox1
ENSMUSG00000099404	3.20311	-0.276544	1.16925	-0.236515	0.813033	0.900925	Gm28172
ENSMUSG00000079045	118.492	0.529789	0.523488	1.01204	0.31152	0.472762	Prox1os
ENSMUSG00000103644	0	NA	NA	NA	NA	NA	Gm29678
ENSMUSG00000103510	0.0371448	0.806972	4.94525	0.163181	0.870376	NA	Gm30725
ENSMUSG00000093064	0.332968	0	3.82512	0	1	NA	Gm23153
ENSMUSG00002075368	0.332968	0	3.82512	0	1	NA	Gm55837
ENSMUSG00000103963	0	NA	NA	NA	NA	NA	Gm30932
ENSMUSG00000026433	487.742	-0.183331	0.102809	-1.78322	0.0745513	0.153676	Rab29
ENSMUSG00000100026	0	NA	NA	NA	NA	NA	Gm29105
ENSMUSG00000026434	4031.15	-0.105852	0.0422942	-2.50276	0.0123231	0.0333461	Nucks1
ENSMUSG00000103569	1.17272	0.774011	1.63826	0.472459	0.636599	0.775168	Gm38067
ENSMUSG00000103975	0.0419408	0	4.94525	0	1	NA	Gm37676
ENSMUSG00000100037	82.9175	-0.0651167	0.229099	-0.28423	0.776234	0.878202	Gm29103
ENSMUSG00000026701	13773.6	0.185068	0.0754749	2.45205	0.0142045	0.0376805	Prdx6
ENSMUSG00000104163	0.0150036	0	4.94525	0	1	NA	Gm19057
ENSMUSG00000038079	215.915	0.146122	0.119463	1.22316	0.221269	0.366779	Tmem237
ENSMUSG00000026435	547.002	0.859489	0.188769	4.55312	5.28567e-06	2.91269e-05	Slc45a3
ENSMUSG00000097573	17.6731	0.143873	0.283274	0.507891	0.61153	0.754663	G730003C15Rik
ENSMUSG00000026700	6.67998	-1.54692	1.19519	-1.29429	0.195566	0.3332	Tnfsf4
ENSMUSG00000026436	1996.08	-0.00847011	0.0669004	-0.126608	0.899251	0.952954	Elk4
ENSMUSG00000089872	870.503	0.33119	0.0831705	3.98206	6.83202e-05	0.000308209	Rps6kc1
ENSMUSG00000066755	17.761	-0.819947	0.994468	-0.824508	0.409651	0.574568	Tnfsf18
ENSMUSG00002076072	0	NA	NA	NA	NA	NA	Gm55842
ENSMUSG00000102860	0	NA	NA	NA	NA	NA	Gm37638
ENSMUSG00000040323	17.2452	0.65426	0.352899	1.85395	0.0637456	0.135061	Gm15429
ENSMUSG00000102399	1.06519	0.446308	1.39985	0.318826	0.749859	0.859197	Gm5049
ENSMUSG00000000817	18.5368	-2.58124	0.881143	-2.92942	0.00339598	0.0106356	Fasl
ENSMUSG00000103625	1.78568	-0.275039	1.28003	-0.21487	0.829869	0.910838	Gm37357
ENSMUSG00000026634	1651.18	0.182472	0.0420548	4.3389	1.43196e-05	7.313e-05	Angel2
ENSMUSG00000040297	1008.23	-0.0364846	0.0950333	-0.383914	0.701042	0.823976	Suco
ENSMUSG00000102254	0.052198	-0.275036	4.94525	-0.0556161	0.955648	NA	Gm7496
ENSMUSG00000103158	0	NA	NA	NA	NA	NA	Gm31925
ENSMUSG00000037568	184.418	-0.711822	0.48728	-1.46081	0.144068	0.26234	Vash2
ENSMUSG00000104487	4.91054	0.58644	2.98098	0.196727	0.844041	0.919244	Gm31373
ENSMUSG00000103723	0.442671	0.428205	2.78085	0.153983	0.877623	NA	Gm37095
ENSMUSG00000103964	1.04715	0.851485	1.29448	0.657783	0.510678	0.666881	Gm8407
ENSMUSG00000086277	0.290071	0	2.92788	0	1	NA	4930558K02Rik
ENSMUSG00000026698	743.391	0.246511	0.062788	3.92609	8.63391e-05	0.000381775	Pigc
ENSMUSG00000103393	30.3896	0.365876	0.280737	1.30327	0.192483	0.32912	Gm38304
ENSMUSG00000066595	780.991	-0.113523	0.0865453	-1.31172	0.189616	0.325638	Flvcr1
ENSMUSG00000097845	1.42805	-0.880671	1.65641	-0.531675	0.594951	0.741978	A230020J21Rik
ENSMUSG00000057072	0.151799	1.16764	4.94525	0.236114	0.813344	NA	Spata45
ENSMUSG00000059149	204.263	0.570326	0.151212	3.7717	0.00016214	0.000679775	Mfsd4a
ENSMUSG00002075658	0	NA	NA	NA	NA	NA	Gm55850
ENSMUSG00000103966	4.90864	-0.868042	0.705175	-1.23096	0.218338	0.363036	Gm37120
ENSMUSG00000026437	1300.06	0.0052908	0.142435	0.0371452	0.970369	0.999339	Cdk18
ENSMUSG00000099874	1.02469	-0.554123	1.79699	-0.308361	0.757807	NA	Gm29629
ENSMUSG00000026289	1804.09	0.236741	0.0461873	5.12567	2.96486e-07	1.97291e-06	Atg16l1
ENSMUSG00000079550	461.513	0.250014	0.13945	1.79286	0.0729954	0.151047	Mpp4
ENSMUSG00000087968	0.920714	0.303929	1.6389	0.185447	0.852878	NA	Gm25395
ENSMUSG00000089281	1.60578	0.412321	1.00154	0.411686	0.68057	0.809003	Scarna6
ENSMUSG00000101586	0.021007	0	4.94525	0	1	NA	Gm29017
ENSMUSG00000099563	0	NA	NA	NA	NA	NA	Gm19125
ENSMUSG00000079330	2.09197	-0.526413	1.06412	-0.494691	0.620818	0.76256	Lemd1
ENSMUSG00000118219	3.77062	-1.51954	0.812199	-1.87089	0.0613602	0.130681	Gm29695
ENSMUSG00000065435	0	NA	NA	NA	NA	NA	Mir135b
ENSMUSG00000066936	0	NA	NA	NA	NA	NA	ENSMUSG00000066936
ENSMUSG00000101549	0.0798324	-0.275036	4.94525	-0.0556161	0.955648	NA	Gm29630
ENSMUSG00000089808	0.914368	3.39137	1.62139	2.09164	0.0364708	NA	Gm7241
ENSMUSG00000042115	39.7379	-0.449863	0.275516	-1.6328	0.102511	0.19932	Klhdc8a
ENSMUSG00000026632	443.251	0.161625	0.0690255	2.34153	0.019205	0.0489819	Tatdn3
ENSMUSG00000040265	161.203	0.375329	0.11562	3.24622	0.00116949	0.00407449	Dnm3
ENSMUSG00000062510	70.3957	-1.41829	0.218584	-6.48854	8.66701e-11	8.94784e-10	Nsl1
ENSMUSG00000090260	1.90421	-2.30271	1.11001	-2.0745	0.0380326	0.0874027	2810442N19Rik
ENSMUSG00000102994	0	NA	NA	NA	NA	NA	Gm37767
ENSMUSG00000103576	0	NA	NA	NA	NA	NA	Gm38188
ENSMUSG00000078190	127.158	-1.75607	0.175673	-9.99627	1.58243e-23	4.66294e-22	Dnm3os
ENSMUSG00000070126	0.855193	-1.79362	1.51535	-1.18364	0.236557	NA	Mir199a-2
ENSMUSG00000065516	12.0474	-1.71003	0.391523	-4.36765	1.25591e-05	6.46624e-05	Mir214
ENSMUSG00000089933	0	NA	NA	NA	NA	NA	Gm16101
ENSMUSG00000066752	0	NA	NA	NA	NA	NA	Gm10176
ENSMUSG00000026630	76.9276	-1.29037	0.269351	-4.79066	1.66233e-06	9.84714e-06	Batf3
ENSMUSG00000009772	409.753	-1.06219	0.126613	-8.38926	4.89226e-17	9.25915e-16	Nuak2
ENSMUSG00000102777	0.126893	0	4.94525	0	1	NA	Gm38161
ENSMUSG00000100658	66.6209	0.549318	0.301343	1.8229	0.0683188	0.143028	F730311O21Rik
ENSMUSG00000091017	0.356019	1.97873	3.20666	0.617069	0.537189	NA	Garin4
ENSMUSG00000056055	14.886	-0.735696	0.428699	-1.71611	0.0861415	0.172992	Sag
ENSMUSG00000026628	497.691	0.0703602	0.24254	0.290098	0.771742	0.87465	Atf3
ENSMUSG00002076612	0	NA	NA	NA	NA	NA	Gm55866
ENSMUSG00000042066	1354.71	0.435361	0.0978956	4.4472	8.69963e-06	4.5981e-05	Tmcc2
ENSMUSG00000026024	2712.9	0.0781328	0.0858077	0.910556	0.362529	0.527197	Als2
ENSMUSG00000073478	83.86	-0.0249688	0.189491	-0.131767	0.895168	0.950223	D730003I15Rik
ENSMUSG00000090079	0.462391	1.26366	2.30651	0.547866	0.583784	NA	Gm15849
ENSMUSG00000103685	7.62603	-0.192638	0.528926	-0.364206	0.715704	0.834942	Gm37074
ENSMUSG00000026694	603.104	0.199912	0.0748229	2.6718	0.00754447	0.021671	Eef1aknmt
ENSMUSG00000103174	2.72437	-0.558324	0.883722	-0.631787	0.527526	0.682613	Gm37168
ENSMUSG00000037499	1222.57	0.221842	0.0914768	2.42512	0.0153035	0.0402494	Nenf
ENSMUSG00000026627	204.46	-0.195972	0.116618	-1.68046	0.0928679	0.183789	Pacc1
ENSMUSG00000070738	3664.56	-0.0791175	0.0495531	-1.59662	0.11035	0.211793	Dgkd
ENSMUSG00000101942	1.4137	0.17084	1.10667	0.154373	0.877315	0.939872	Gm19582
ENSMUSG00000103996	0.114097	0	4.94525	0	1	NA	4833421G17Rik
ENSMUSG00000103591	0.785586	-2.00008	1.43437	-1.39439	0.163199	NA	Gm38365
ENSMUSG00000026023	10.6369	-0.115681	0.379796	-0.304587	0.760681	0.866748	Cdk15
ENSMUSG00000099922	2.13421	0.446308	1.65576	0.269549	0.787508	0.88568	Gm29016
ENSMUSG00000104502	0.0615354	-0.275036	4.94525	-0.0556161	0.955648	NA	Gm37737
ENSMUSG00000026626	8895.18	0.0951035	0.0684612	1.38916	0.164784	0.291388	Ppp2r5a
ENSMUSG00000041075	1491.35	0.201352	0.0877017	2.29588	0.0216828	0.0544322	Fzd7
ENSMUSG00000042046	1197.86	-0.114313	0.0429513	-2.66146	0.00778033	0.0222421	Dstyk
ENSMUSG00000097819	0.66336	0.414045	2.0473	0.202239	0.83973	NA	Gm26813
ENSMUSG00000103433	0.487383	-0.282507	2.18961	-0.129022	0.89734	NA	Gm2272
ENSMUSG00000097760	8.26805	-0.428993	0.502298	-0.85406	0.393072	0.557786	6030442K20Rik
ENSMUSG00000103114	122.932	0.563705	0.125162	4.50381	6.67467e-06	3.60591e-05	Gm32200
ENSMUSG00000104341	0.0150919	0	4.94525	0	1	NA	Gm37688
ENSMUSG00000103517	0.0314371	0	4.94525	0	1	NA	Gm37432
ENSMUSG00000102246	1.10852	-0.904191	1.32273	-0.683581	0.49424	0.652896	9430037O13Rik
ENSMUSG00000047361	64.3243	-0.293895	0.385673	-0.762031	0.446041	0.608713	Gm973
ENSMUSG00000099811	0.189247	1.16764	4.94525	0.236114	0.813344	NA	Gm28411
ENSMUSG00000101409	0	NA	NA	NA	NA	NA	1700122D07Rik
ENSMUSG00000026021	1897.49	0.0999057	0.0562946	1.77469	0.0759486	0.155861	Sumo1
ENSMUSG00000026696	817.978	-0.0591224	0.0519915	-1.13716	0.255473	0.409154	Vamp4
ENSMUSG00002075401	0	NA	NA	NA	NA	NA	Gm55879
ENSMUSG00000103821	21.451	-0.265899	0.3207	-0.829121	0.407036	0.572118	D430013B06Rik
ENSMUSG00000091743	0.0636022	1.16764	4.94525	0.236114	0.813344	NA	Gm5705
ENSMUSG00000101400	1.96988	0.800036	1.00207	0.79838	0.42465	0.588712	Gm29596
ENSMUSG00000026697	537.731	0.233854	0.267372	0.874636	0.381772	0.545914	Myoc
ENSMUSG00000091060	0.537539	1.27455	3.95083	0.322604	0.746995	NA	Myocos
ENSMUSG00000037474	113.738	-2.11962	0.215138	-9.85235	6.69581e-23	1.89534e-21	Dtl
ENSMUSG00000026439	1207.54	0.201972	0.04377	4.61439	3.94246e-06	2.21834e-05	Rbbp5
ENSMUSG00000048174	171.509	0.253434	0.108845	2.3284	0.0198908	0.0505417	Tmem81
ENSMUSG00000005501	1519.94	-0.0145905	0.0527917	-0.276379	0.782257	0.882124	Usp40
ENSMUSG00002075025	0	NA	NA	NA	NA	NA	Gm55888
ENSMUSG00000084021	1.11845	1.80708	1.59522	1.1328	0.257297	0.41138	Gm5832
ENSMUSG00000083478	5.4221	0	1.09877	0	1	1	Gm15375
ENSMUSG00000118514	0	NA	NA	NA	NA	NA	Gm52970
ENSMUSG00000026020	1132.76	-0.0356413	0.085976	-0.41455	0.678472	0.807611	Nop58
ENSMUSG00000077345	0.581795	-1.64418	2.34722	-0.700479	0.483628	NA	Snord70
ENSMUSG00000077358	2.17323	-3.30678	1.04944	-3.151	0.00162714	0.00548287	Gm26293
ENSMUSG00000089512	1.83638	0.593219	1.05044	0.564734	0.572255	0.722037	Gm26287
ENSMUSG00000089093	0.333964	0	2.32639	0	1	NA	Snord11
ENSMUSG00000037461	1139.36	-0.0706502	0.067712	-1.04339	0.296766	0.456775	Ints7
ENSMUSG00000102970	0.325627	1.16765	3.78285	0.308669	0.757573	NA	Gm37349
ENSMUSG00000067336	3570.47	0.437448	0.0584612	7.48271	7.2805e-14	1.04355e-12	Bmpr2
ENSMUSG00000104052	0.145775	0	4.94525	0	1	NA	Gm38125
ENSMUSG00000103131	0	NA	NA	NA	NA	NA	Gm37977
ENSMUSG00000090165	15157.2	1.28093	0.119029	10.7615	5.22982e-27	1.88711e-25	Ugt1a10
ENSMUSG00000092220	16.3843	0	1.04726	0	1	1	Gm20528
ENSMUSG00000118583	0	NA	NA	NA	NA	NA	Gm52971
ENSMUSG00000041040	804.371	-0.463775	0.0797729	-5.81369	6.11114e-09	5.09202e-08	Fam117b
ENSMUSG00000103696	0.123055	-0.275036	4.94525	-0.0556161	0.955648	NA	Gm37531
ENSMUSG00000100901	0	NA	NA	NA	NA	NA	Gm18829
ENSMUSG00000053024	18.1929	0.818052	0.385233	2.12352	0.03371	0.0787651	Cntn2
ENSMUSG00000090175	15650.4	1.3008	0.119446	10.8903	1.28226e-27	4.8501e-26	Ugt1a9
ENSMUSG00000089675	15149.1	1.27885	0.118932	10.7527	5.75217e-27	2.06694e-25	Ugt1a8
ENSMUSG00000026623	7008.07	-0.0107306	0.0994267	-0.107925	0.914055	0.963787	Lpgat1
ENSMUSG00000119660	0	NA	NA	NA	NA	NA	Gm22446
ENSMUSG00000064845	0	NA	NA	NA	NA	NA	Gm26203
ENSMUSG00000102596	0	NA	NA	NA	NA	NA	Gm20203
ENSMUSG00000102840	3.66268	-1.55246	0.800291	-1.93986	0.0523963	0.114232	Gm38037
ENSMUSG00000026018	6.94499	0.195181	0.655283	0.297858	0.765812	0.870239	Ica1l
ENSMUSG00000026622	169.171	-1.68319	0.219214	-7.67828	1.61233e-14	2.42242e-13	Nek2
ENSMUSG00000055833	27.5051	-0.736993	0.344005	-2.14239	0.0321622	0.0757351	1700034H15Rik
ENSMUSG00000037434	1499.78	-0.191658	0.0733504	-2.61291	0.00897745	0.025326	Slc30a1
ENSMUSG00000090124	16365.5	0.952078	0.118043	8.06551	7.29298e-16	1.24544e-14	Ugt1a7c
ENSMUSG00000082837	0.0429602	0	4.94525	0	1	NA	Gm15373
ENSMUSG00000090145	16067.6	1.30594	0.11784	11.0824	1.52764e-28	6.12763e-27	Ugt1a6b
ENSMUSG00000084195	1.32467	0	1.5952	0	1	1	Gm15372
ENSMUSG00000081261	0.444729	0	2.852	0	1	NA	Gm15370
ENSMUSG00000054545	16376.8	1.29832	0.1174	11.059	1.98273e-28	7.87977e-27	Ugt1a6a
ENSMUSG00000081602	0.221838	0	4.94525	0	1	NA	Gm15369
ENSMUSG00000082513	0.0557656	0	4.94525	0	1	NA	Gm15374
ENSMUSG00000082677	0.042014	0	4.94525	0	1	NA	Gm15371
ENSMUSG00000089943	15629.9	1.29419	0.119686	10.8132	2.98202e-27	1.10058e-25	Ugt1a5
ENSMUSG00000118621	0	NA	NA	NA	NA	NA	Gm52972
ENSMUSG00000081488	3.91293	0	1.1301	0	1	1	Gm15368
ENSMUSG00000083277	0.222646	0	4.94525	0	1	NA	Gm15376
ENSMUSG00000026019	925.15	0.34285	0.0666191	5.14642	2.65501e-07	1.77954e-06	Wdr12
ENSMUSG00000090171	15149.2	1.27985	0.118891	10.7648	5.04484e-27	1.82801e-25	Ugt1a2
ENSMUSG00000081984	11.3685	-1.10391	0.337868	-3.26728	0.00108585	0.00381233	Dnajb3
ENSMUSG00000089960	18515.3	1.40929	0.125994	11.1853	4.81165e-29	1.98861e-27	Ugt1a1
ENSMUSG00000079429	81.6863	0.120424	0.225469	0.534107	0.593267	0.740582	Mroh2a
ENSMUSG00000040225	3345.94	-0.161013	0.0666306	-2.4165	0.0156705	0.0410683	Prrc2c
ENSMUSG00000044783	3877.65	-0.472953	0.0634123	-7.45838	8.75955e-14	1.2452e-12	Hjurp
ENSMUSG00000098259	31.6973	-0.129231	0.263159	-0.491076	0.623372	0.7645	Gm27616
ENSMUSG00000026017	306.008	0.0463455	0.0880948	0.526087	0.598828	0.745056	Carf
ENSMUSG00000082609	2.53964	-0.538046	1.03793	-0.518383	0.604191	0.749166	Gm15464
ENSMUSG00000026692	274.439	0.847885	0.210139	4.03487	5.46316e-05	0.000251187	Fmo4
ENSMUSG00000037395	968.901	0.140471	0.0586672	2.39437	0.0166488	0.0433268	Rcor3
ENSMUSG00000102755	0.0211474	0	4.94525	0	1	NA	Gm37055
ENSMUSG00000097316	125.652	0.127701	0.13426	0.951145	0.341531	0.505873	Gm10516
ENSMUSG00000040181	6213.08	0.0207782	0.107006	0.194179	0.846036	0.920232	Fmo1
ENSMUSG00000036251	3.64962	0	1.31028	0	1	1	Trpm8
ENSMUSG00000085420	0	NA	NA	NA	NA	NA	4930453O03Rik
ENSMUSG00000026442	156.888	0.470059	0.299702	1.56842	0.116783	0.221527	Nfasc
ENSMUSG00000073664	1513.06	0.00337354	0.0528624	0.0638175	0.949116	0.985573	Nbeal1
ENSMUSG00000101126	0	NA	NA	NA	NA	NA	Gm10538
ENSMUSG00000100516	0	NA	NA	NA	NA	NA	Gm29332
ENSMUSG00000088911	0	NA	NA	NA	NA	NA	Gm22609
ENSMUSG00000026443	86.2921	-0.476463	0.236139	-2.01772	0.0436204	0.0978622	Lrrn2
ENSMUSG00002075842	0.55785	-0.571602	2.09193	-0.273242	0.784667	NA	Gm55923
ENSMUSG00000102709	0.828446	-2.16815	2.0993	-1.0328	0.301699	NA	Gm38308
ENSMUSG00000026295	1478.14	6.87156	0.724577	9.48354	2.4579e-21	6.44937e-20	Spp2
ENSMUSG00000099553	4.83148	0	1.45707	0	1	1	Gm29538
ENSMUSG00000040170	1485.83	-0.0566641	0.135184	-0.419162	0.675098	0.805076	Fmo2
ENSMUSG00000100908	0.0882349	0	4.94525	0	1	NA	Gm28888
ENSMUSG00000062310	5.68433	0.0365697	0.640962	0.0570543	0.954502	0.989101	Glrp1
ENSMUSG00000100798	1.02324	2.31485	1.59788	1.4487	0.147422	NA	Gm19589
ENSMUSG00000104057	0.670272	1.16765	2.3147	0.504451	0.613945	NA	Gm38130
ENSMUSG00000100367	4.08909	0.707269	0.945573	0.747979	0.454473	0.617256	Gm29336
ENSMUSG00000049439	694.808	-0.0747651	0.0790588	-0.94569	0.344307	0.508616	Cyp20a1
ENSMUSG00000103822	0.789995	1.02243	1.86871	0.54713	0.584289	NA	6030460B20Rik
ENSMUSG00000049866	639.442	-1.23203	0.148058	-8.32129	8.70124e-17	1.6057e-15	Arl4c
ENSMUSG00000101736	0	NA	NA	NA	NA	NA	Gm29335
ENSMUSG00000097398	0.2523	0	4.63857	0	1	NA	Platr5
ENSMUSG00000099848	0	NA	NA	NA	NA	NA	Gm29337
ENSMUSG00000058248	11.1027	-0.1208	0.408148	-0.295972	0.767251	0.871546	Kcnh1
ENSMUSG00000101333	0	NA	NA	NA	NA	NA	Gm4753
ENSMUSG00000099378	0.0327619	0	4.94525	0	1	NA	1700067G17Rik
ENSMUSG00000099544	0.0521468	0	4.94525	0	1	NA	Gm18699
ENSMUSG00000095576	1.37714	-0.736768	0.908007	-0.811412	0.417129	0.581652	Fmo6
ENSMUSG00000036206	359.056	-0.342961	0.124225	-2.76081	0.00576587	0.017072	Sh3bp4
ENSMUSG00000102700	0.247751	-0.999532	4.61056	-0.216792	0.828371	NA	Gm38312
ENSMUSG00000102083	0.207993	0	3.05356	0	1	NA	Gm5259
ENSMUSG00000101288	0	NA	NA	NA	NA	NA	Gm28342
ENSMUSG00000099938	0	NA	NA	NA	NA	NA	C030007H22Rik
ENSMUSG00000026691	48.8696	-0.985428	1.07526	-0.916459	0.359426	0.524423	Fmo3
ENSMUSG00000103288	0.0783676	-0.275036	4.94525	-0.0556161	0.955648	NA	Gm37273
ENSMUSG00000026131	14239.4	0.0684977	0.068586	0.998713	0.317934	0.47999	Dst
ENSMUSG00000071890	0.505489	-1.59615	2.63246	-0.606335	0.544293	NA	Mroh9
ENSMUSG00000077608	0	NA	NA	NA	NA	NA	Gm22671
ENSMUSG00000103102	0	NA	NA	NA	NA	NA	Gm37049
ENSMUSG00000089174	0.0385102	0	4.94525	0	1	NA	Gm22434
ENSMUSG00000037375	67.4703	-0.550152	0.178628	-3.07988	0.00207081	0.00680504	Hhat
ENSMUSG00000119403	0	NA	NA	NA	NA	NA	Gm22265
ENSMUSG00000103596	0.109007	0	4.94525	0	1	NA	Gm37354
ENSMUSG00000103874	0	NA	NA	NA	NA	NA	Gm38360
ENSMUSG00000099382	0	NA	NA	NA	NA	NA	Gm28631
ENSMUSG00000084506	0	NA	NA	NA	NA	NA	Gm23792
ENSMUSG00000103364	16.2817	-0.160043	0.357618	-0.447526	0.654496	0.789105	Gm38157
ENSMUSG00000047384	0.473724	-2.81735	2.34233	-1.2028	0.229054	NA	A730013G03Rik
ENSMUSG00000105982	0.0778918	0.446303	4.94525	0.0902489	0.928089	NA	Mir6896
ENSMUSG00000100872	0	NA	NA	NA	NA	NA	1700065J18Rik
ENSMUSG00000096992	1.26201	1.90692	1.62625	1.17258	0.240962	0.391152	Gm26788
ENSMUSG00000055013	1049.77	-0.126039	0.0905032	-1.39265	0.163726	0.289894	Agap1
ENSMUSG00000103001	0.0967428	-0.275036	4.94525	-0.0556161	0.955648	NA	A930005N03Rik
ENSMUSG00000104397	0	NA	NA	NA	NA	NA	Gm37958
ENSMUSG00000104114	0	NA	NA	NA	NA	NA	Gm37297
ENSMUSG00000102839	0.175449	0.446303	4.78643	0.0932435	0.92571	NA	Gm37385
[truncated: 53,549 more rows]

## Sheet: SigDEG_vWat
ID	baseMean	log2FoldChange	lfcSE	stat	pvalue	padj	gene
[truncated: 13,463 more rows]

[truncated: 3 more sheets: SigDEG_Liver, SigDEG_Sk.muscle, Overall TPM_3 organs]
