# Supplementary material for: Inhibition of IL-11 signalling extends mammalian healthspan and lifespan
Source: Nature. 2024 Jul 17;632(8023):157–65. doi: 10.1038/s41586-024-07701-9 (PMC11291288; doi:10.1038/s41586-024-07701-9)
Supplement: Supplementary file 8 — List of wild-type and Il11−/− mice in the lifespan cohort. [file 41586_2024_7701_MOESM8_ESM.xlsx]

## Sheet: Extended Data Table 6a - Male
Extended Data Table 6. List of WT and Il11-/- mice in the lifespan cohort.
WT MALE (WTM)
	Mice ID	Ear Tag	Lifespan No	DOB	Age as of	Date of death	Age @death	Tumour (Y/N)	Enlarged sminal vesicle (Y/N)	Remarks on dissection
					2024-05-20
WTM 10	3857E-06		Lifespan 10	2020-11-10	N/A	2023-06-27	137	Y	Y	Liver tumour (4.3g), black instestine and colon
WTM 25	7606B-07	4785	Lifespan 25	2021-02-09	N/A	2023-12-22	149.429	Y	Y	Sacrificed on vet's advice due tot the presence of big tumor near the right eye
WTM 9	6982A-17	4790	Lifespan 9	2021-02-11	N/A	2023-06-26	123.571	N	Y	Enlarged lungs (0.345g), enlarged spleen (0.216g)
WTM 13	4340N-01	4842	Lifespan 13	2021-02-19	N/A	2023-07-16	125.286	Y	Y	Tumour on small intestine and colon, small nodules outside and inside stomach
WTM 5	7606C-01	4843	Lifespan 5	2021-03-08	N/A	2023-04-20	110.429	Y	N	Liver tumour (4.638g)
WTM 34	6119B-02	4848	Lifespan 34	2021-03-14	N/A	2024-05-13	165.143	Y	N	Tumour on left lung (0.411g), multiple small tumours on liver (2.727g), slightly enlarged spleen (0.182g))
WTM 24	6119B-03	4849	Lifespan 24	2021-03-14	N/A	2023-12-07	142.571	N	Y	Nil
WTM 19	7606D-19	4846	Lifespan 19	2021-03-17	N/A	2023-09-04	128.714	N	Y	Nil
	8384A-09	4850		2021-03-21	165.143
WTM 14	4337K-06	4925	Lifespan 14	2021-03-30	N/A	2023-07-24	120.857	Y	Y	Tumour on small intestine
WTM 17	6982C-01	4917	Lifespan 17	2021-04-23	N/A	2023-08-10	119.857	Y	Y	A few tumours on liver (15.42g), enlarged right kidney (0.271g), enlarged spleen (0.375g)
WTM 23	7606E - 02	4918	Lifespan 23	2021-04-25	N/A	2023-11-21	134.286	Y	Y	Seminal vesicle tumor, cirrhotic liver with a tumour mass (1.973g), enlarged heart (0.3g)
WTM 6	8384B-01	4932	Lifespan 6	2021-05-19	N/A	2023-06-20	108.857	Y	N	Tumours on the small and large intestine
WTM 22	8384B-02	4933	Lifespan 22	2021-05-19	N/A	2023-11-21	130.857	Y	Y	A tumour mass on left lobe of the lung (lung weight: 0.491g)
WTM 2	8384B-04	4935	Lifespan 2	2021-05-19	N/A	2023-04-03	97.7143	N	N	Sacrificed on vet's advice as the mouse is immobile, enlarged lymph nodes, yellow liver (2.335g)
	8384B-05	4936		2021-05-19	156.714
WTM 3	8384B-16		Lifespan 3	2021-05-19	N/A	2023-04-05	98	Y	N	Tumour on thymus (0.11g)
WTM 4	7606G-20	4943	Lifespan 4	2021-06-09	N/A	2023-04-05	95	Y	N	Liver tumour (4.38g)
WTM 29	8998A-18	5175	Lifespan 29	2021-06-25	N/A	2024-02-27	139.571	Y	Y	Enlarged heart (0.333g), enlarged spleen (0.253g), cirrhotic liver with a tumour (3.321g)
WTM 7	9920A-03	4959	Lifespan 7	2021-06-25	N/A	2023-06-20	103.571	N/A	N/A	No autopsy
	6119D-07	4965		2021-07-16	148.429
WTM 26	6119D-08	4966	Lifespan 26	2021-07-16	N/A	2024-01-11	129.857	Y	Y	Enlarged heart (0.356g), slightly enlarged spleen (0.162g), liver tumor (1.853g), enlarged lungs (0.435g)
WTM 33	6119D-09	4967	Lifespan 33	2021-07-16	N/A	2024-04-01	141.429	Y	N	Enlarged right lung (0.283g), cirrhotic liver with tumours (4.968g)
WTM 21	9920B-06	4961	Lifespan 21	2021-07-22	N/A	2023-10-23	117.571	N	Y	Blood clot on the brain
WTM 15	9920B-10	4962	Lifespan 15	2021-07-22	N/A	2023-07-24	104.571	Y	N	Brain tumour (0.552g)
WTM 16	7621D-14	4963	Lifespan 16	2021-07-22	N/A	2023-07-25	104.714	N	Y	Nil
WTM 11	7621D-18	4964	Lifespan 11	2021-07-22	N/A	2023-07-03	101.571	Y	N	Brain tumor (0.541g)
WTM 27	7621D-20	5011	Lifespan 27	2021-07-22	N/A	2024-01-11	129	N	Y	Nil
WTM 18	8384D-10	5012	Lifespan 18	2021-07-26	N/A	2023-08-21	108	Y	Y	Tumours on the liver (6.16g), enlarged spleen (0.232g), enlarged lungs with white spots (0.405g), enlarged heart (0.298g)
WTM 20	7606H-14	5013	Lifespan 20	2021-07-26	N/A	2023-10-09	115	N	Y	Enlarged spleen (0.763g)
WTM 35	8384E-01	5404	Lifespan 35	2021-09-05	N/A	2024-05-15	140.429	Y	N	Tumour on liver (3.062g), enlarged lungs (0.414g)
	8384E-02	5405		2021-09-05	141.143
WTM 32	8384E-03	5406	Lifespan 32	2021-09-05	N/A	2024-03-20	132.429	N	Y	Fluid in abdomen, enlarged spleen (2.376g), enlarged atria and heart (HW: 0.278g), enlarged and hardened lung (0.399g)
WTM 8	8384E-04	5407	Lifespan 8	2021-09-05	N/A	2023-06-26	94.1429	N	Y	Enlarged spleen (0.278g), enlarged heart (0.391g), enlarged lungs (0.322g)
	8384E-05	5408		2021-09-05	141.143
WTM 30	8998C-14	5178	Lifespan 30	2021-09-10	N/A	2024-03-06	129.714	N	N	Enlarged spleen (0.228g)
WTM 28	6119E-07	5179	Lifespan 28	2021-09-24	N/A	2024-01-16	120.571	N	Y	Enlarged heart (0.263g), small brain (0.374g))
WTM 31	6119E-08	5180	Lifespan 31	2021-09-24	N/A	2024-03-20	129.714	N	N	Enlarged thymus (0.114g), enlarged heart (0.256g), liver tumor (2.882g))
	2380D-13	5412		2022-05-09	106
WTM 1	5086B-02	5415	Lifespan 1	2022-05-12	N/A	2022-11-28	28.57	N	N	Nil
WTM 12	5086B-03	5413	Lifespan 12	2022-05-12	N/A	2023-07-05	59.8571	Y	N	Enlarged lungs (0.321g), liver tumours (3.859g)
							Total	20/35	20/35
KO MALE (KOM)
	4340M-07	5680		2021-02-08	171
	7621A-12	4926		2021-04-29	159.571
	7606F-08	4942		2021-04-27	159.857
	6594C-04	4928		2021-05-05	158.714
KOM 2	6594C-20	4927	Lifespan 2	2021-05-05	N/A	2023-11-14	131.857	N	N	Nil
	6982D-10	4940		2021-05-17	157
KOM 3	6982D-11	4941	Lifespan 3	2021-05-17	N/A	2024-02-01	141.429	N	N	Enlarged lungs (0.324g), liver with white spots
KOM 1	7621B-06	4956	Lifespan 1	2021-06-09	N/A	2023-07-02	107.571	N	N	Small spleen, very little fat anywhere
	7621B-09	4957		2021-06-09	153.714
KOM 4	7606G-01	4955	Lifespan 4	2021-06-09	N/A	2024-02-23	141.286	N	N	Enlarged spleen (0.219g)
KOM 6	7621E-04	5019	Lifespan 6	2021-07-30	N/A	2024-05-08	144.714	N	N	Enlarged left kidney (0.355g), enlarged lung (0.327g), enlarged heart (heart weight: 0.324g)
	8998C-12	5176		2021-09-10	140.429
	8998C-13	5177		2021-09-10	140.429
KOM 5	6982G-02	5181	Lifespan 5	2021-09-26	N/A	2024-03-31	131	N	N	Nil
	6982G-05	5182		2021-09-26	138.143
	8998D/E-11	5265		2021-11-19	130.429
	8998D/E-13	5266		2021-11-19	130.429
	2380B-18			2022-03-01	115.857
	2375B-09	5409		2022-03-22	112.857
	2375B-13	5410		2022-03-22	112.857
	2375B-14	5411		2022-03-22	112.857
	2380C-12	5504		2022-04-14	109.571
	2380C-13	5505		2022-04-14	109.571
	2380C-14	5506		2022-04-14	109.571
	2380C-17	5507		2022-04-14	109.571
	2380C-18	5508		2022-04-14	109.571
	5109C-18	5456		2022-08-15	92
	5109D-04	5512		2022-09-21	86.7143
	5109D-05	5513		2022-09-21	86.7143
	5109E-11	5517		2022-09-26	86
	5109E-18	5520		2022-09-26	86
	3485A-18			2022-10-14	83.4286
	3485A-19			2022-10-14	83.4286
	3485A-01			2022-10-14	83.4286
							Total	0/6	0/6

## Sheet: Extended Data Table 6b - Female
WT FEMALE (WTF)
	Mice ID	Ear Tag	Lifespan No	DOB	Current Age	Date of death	Age @death	Tumour (Y/N)	Remarks on dissection
					2024-05-20
WTF 13	6116A-07	4793	Lifespan 13	2021-02-02	N/A	2023-05-15	118.857	Y	Tumours in small intestine
WTF 30	6116A-10	4795	Lifespan 30	2021-02-02	N/A	2023-09-12	136	Y	One side of atria enlarged, spleen enlarged (0.323g), tumour mass on brain (0.517g), enlarged lungs (0.356g)
WTF 27	4337I-06	4796	Lifespan 27	2021-02-05	N/A	2023-08-24	132.857	N	Cloudy fluid accumulation in the chest cavity, white spots on lungs
WTF 38	4337J-01	4855	Lifespan 38	2021-03-05	N/A	2023-12-02	143.143	N	Nil
WTF 12	7606C-02	4856	Lifespan 12	2021-03-08	N/A	2023-04-25	111.143	Y	Tumour on the neck region, ear discharge, sacrificed on vet's advice as tumour is getting bigger, enlarged spleen (0.719g), and inflamed/reddish ear, rectal prolapse
WTF 4	6119B-04	4857	Lifespan 4	2021-03-14	N/A	2023-02-23	101.571	Y	Hepatomegaly, yellow and hard liver with obvious tumours (3.138g), thymus tumour (0.112g), enlarged heart (0.262g), enlarged lungs (0.308g), splenomegaly (0.449g)
WTF 25	6119B-05	4858	Lifespan 25	2021-03-14	N/A	2023-08-21	127.143	Y	Tumour on intestine, many polyps inside the intestine
WTF 43	6119B-06	4859	Lifespan 43	2021-03-14	N/A	2024-01-14	148	Y	Enlarged kidneyS (RK: 0.399g, LK: 0.335g), enlarged lungs (0.334g), tumor on intestine
WTF 24	6119B-07	4860	Lifespan 24	2021-03-14	N/A	2023-08-17	126.571	N	Enlarged heart (0.343g), enlarged kidneys (RK: 0.406g, LK: 0.382g), enlarged spleen (0.161g), yellow fatty liver (2.881g)
WTF 14	7606D-04	4861	Lifespan 14	2021-03-17	N/A	2023-05-19	113.286	Y	Brain tumour, enlarged heart (0.341g), both kidneys look shriveled
WTF 37	8384A-10	4830	Lifespan 37	2021-03-21	N/A	2023-11-16	138.571	Y	Pale lungs with white spots a small tumour (0.398g), blood clot on brain (0.478g), enlarged spleen (0.305g)
WTF 31	8384A-11	4831	Lifespan 31	2021-03-21	N/A	2023-09-25	131.143	Y	Tumour on thymus (0.125g), fluid between the lungs and chest wall, enlarged lung (0.313g) and spleen (0.133g)
WTF 32	8384A-12	4832	Lifespan 32	2021-03-21	N/A	2023-10-02	132.143	Y	Cirrhotic liver with a tumour mass (3.13g), enlarged lungs (0.754g), enlarged heart (0.325g), and enlarged spleen (0.349g)
WTF 5	8384A-13	4833	Lifespan 5	2021-03-21	N/A	2023-03-09	102.571	Y	Distended abdomen, tumour in large intestine, inflamed lungs (0.228g), enlarged heart and right atria (heart weight: 0.252g), cirrhotic liver with a few tumours (2.708g)
WTF 33	8384A-14	4834	Lifespan 33	2021-03-21	N/A	2023-10-24	135.286	N	Enlarged heart (0.293g), rectal prolapse, enlarged right kidney (0.282g), enlarged spleen (0.292g)
WTF 34	8384A-17	4835	Lifespan 34	2021-03-21	N/A	2023-10-24	135.286	N	Enlarged heart (0.306g), rectal prolapse, enlarged kidneys (>0.28g), enlarged spleen (0.257g)
WTF 6	6982C-04	4919	Lifespan 6	2021-04-23	N/A	2023-03-22	99.7143	N/A	No autopsy (Nil)
WTF 29	6982C-07	4920	Lifespan 29	2021-04-23	N/A	2023-09-11	124.429	Y	Brain tumor (0.767g))
WTF 16	7606E-04/05	4921	Lifespan 16	2021-04-25	N/A	2023-06-05	110.143	Y	Sacrificed on vet's advice due to the presence of large tumor on neck, enlarged spleen (0.475g), nodules on liver (2.545g)
WTF 35	7606F-10	4944	Lifespan 35	2021-04-27	N/A	2023-11-06	131.857	N	Red spots on lungs (0.267g), fluid accumulation in chest cavity, enlarged heart (0.28g), enlarged spleen (0.16g)
WTF 46	7606E-12	4945	Lifespan 46	2021-04-27	N/A	2024-02-28	131.857	N	Enlarged lungs (0.362g), enlarged spleen (0.223g), enlarged left ventricle (HW: 0.264g)
WTF 11	8384B-06	4938	Lifespan 11	2021-05-19	N/A	2023-04-05	98	N	Enlarged spleen (0.77g)
WTF 19	8384B-07	4939	Lifespan 19	2021-05-19	N/A	2023-06-20	108.857	N	Enlarged lungs (0.37g), enlarged heart (0.24g), yellow fatty liver (2.1g)
WTF 44	6982D-14	4937	Lifespan 44	2021-05-17	N/A	2024-02-21	144.286	N	Enlarged heart (0.251g)
WTF 7	7621B-18	4947	Lifespan 7	2021-06-09	N/A	2023-04-10	95.7143	N	Sacrificed on vet's advice: white spots on liver and lungs, enlarged spleen (0.466g), enlarged lymph nodes
WTF 47	7606G-03	4946	Lifespan 47	2021-06-09	N/A	2024-04-08	147.714	Y	Tumor on both kidneys (RK: 0.816g, LK: 0.835g), multiple tumors on liver (3.963g), enlarged spleen (0.517g), enlarged thymus (0.095g), enlarged lungs (0.504g)
WTF 21	6982E-13	4968	Lifespan 21	2021-06-29	N/A	2023-07-24	107.857	N	Enlarged spleen (2.168g), fatty liver (2.4g)
WTF 41	6982E-14	4969	Lifespan 41	2021-06-29	N/A	2023-12-26	130	Y	Enlarged lungs (0.315g), patchy and hard liver with a tumour mass (3.033g)
WTF 9	8384C-18	4970	Lifespan 9	2021-07-04	N/A	2023-04-10	92.1429	Y	Tumour around the neck/ear region
WTF 36	8998B-06	4975	Lifespan 36	2021-07-17	N/A	2023-11-10	120.86	Y	Tumour on thymus (0.45g)
WTF 3	6119D-10	4971	Lifespan 3	2021-07-16	N/A	2023-01-20	79	Y	Sacrificed on vet advice as the mouse found to be very weak, liver tumours (3.8g)
WTF 10	6119D-11	4972	Lifespan 10	2021-07-16	N/A	2023-04-12	90.7143	Y	2 tumours on liver (2.42g)
WTF 20	6119D-12	4973	Lifespan 20	2021-07-16	N/A	2023-07-03	102.429	N	Cirrhotic liver (2.111g), enlarged left kidney (0.298g), enlarged lungs (0.327g)
WTF 22	6119D-13	4974	Lifespan 22	2021-07-16	N/A	2023-08-03	106.857	Y	Enlarged spleen (0.283g), tumours on large intestine, enlarged kidney (0.25g)
WTF 1	9920B-12	4976	Lifespan 1	2021-07-22	N/A	2022-08-08	54.5714	N	Nil
WTF 40	9920B-14	5263	Lifespan 40	2021-07-22	N/A	2023-12-13	124.857	N	Enlarged right kidney (RK: 0.25g), enlarged lungs (0.279g)
WTF 48	7621D-01	5264	Lifespan 48	2021-07-22	N/A	2024-04-12	142.143	Y	Cirrhotic liver with a few tumours (4.618g), enlarged kidneys (RK: 0.399g, LK: 0.389g)
WTF 39	8384D-11	5016	Lifespan 39	2021-07-26	N/A	2023-12-11	124	Y	Blood clot on brain, tumor on the large intestine, enlarged kidneys (both >0.3g)
WTF 28	8384D-12	5017	Lifespan 28	2021-07-26	N/A	2023-09-07	110.429	N	Enlarged spleen (0.423g)
WTF 17	7606H-01	5014	Lifespan 17	2021-07-26	N/A	2023-06-09	97.5714	N/A	No autopsy (Nil)
WTF 45	7606H-13	5015	Lifespan 45	2021-07-26	N/A	2024-02-23	134.571	Y	Enlarged lungs (0.419g), cirrhotic liver with liver tumours (5.411g)
WTF 49	6982F-17	5269	Lifespan 49	2021-08-14	N/A	2024-05-02	141.714	Y	Tumor on right kidney
WTF 23	8384E-06	5270	Lifespan 23	2021-09-05	N/A	2023-08-03	99.5714	Y	Tumour on the neck region
WTF 18	8384E-07	5271	Lifespan 18	2021-09-05	N/A	2023-06-16	92.7143	N/A	No autopsy (Nil)
WTF 8	6119E-09	5198	Lifespan 8	2021-09-24	N/A	2023-04-10	80.43	Y	Enlarged spleen, small dots on kidney, aortic tumour.
WTF 26	6119E-10	5199	Lifespan 26	2021-09-24	N/A	2023-08-23	99.7143	Y	Liver tumour (2.42g)
WTF 42	6119E-12	5201	Lifespan 42	2021-09-24	N/A	2024-01-10	119.714	Y	Tumour on stomach, lungs are pale yellow and enlarged (0.646g)
WTF 15	6982G-07	5200	Lifespan 15	2021-09-26	N/A	2023-05-26	86.7143	N	Enlarged spleen (0.531g), enlarged heart (0.281g)
WTF 2	7621H-10	5194	Lifespan 2	2021-10-22	N/A	2023-01-12	63.8571	Y	Liver tumour (2.36g), enlarged left kidney (0.313g)
							Total	29/49
KO FEMALE (KOF)
KOF 15	3862F-17	4768	Lifespan 15	2020-12-22	N/A	2024-03-18	168.857	N	Enlarged spleen (0.23g)
KOF 19	3862F-18	4769	Lifespan 19	2020-12-22	N/A	2024-05-11	176.571	N	Enlarged uterus
KOF 7	4337H-05	4779	Lifespan 7	2021-01-08	N/A	2023-10-24	145.571	Y	Brain tumor (0.574g)
KOF 3	6116A-08	4794	Lifespan 3	2021-02-02	N/A	2023-06-27	125	N	Sacrificed on vet's advice as the mouse is moribund
KOF 12	3279H-08	4797	Lifespan 12	2021-02-05	N/A	2024-01-10	152.714	N	Blood clot on the brain (0.547g)
KOF 4	6594A-06	4799	Lifespan 4	2021-02-08	N/A	2023-07-07	125.571	Y	Brain tumor (0.611g), enlarged lungs (0.275g)
KOF 6	4340M-08	4798	Lifespan 6	2021-02-08	N/A	2023-08-23	132.286	N	Enlarged kidney (0.25g), enlarged lungs with white spots (0.275g)
KOF 11	7606B-08	4800	Lifespan 11	2021-02-09	N/A	2024-01-02	151	N	Small spleen (0.03g), blood clot in the brain
KOF 16	3862G-03	4836	Lifespan 16	2021-02-12	N/A	2024-03-20	161.714	N	Nil
KOF 2	4340N-04	4948	Lifespan 2	2021-02-19	N/A	2023-06-08	119.857	N	Nil
KOF 13	6594B-05	4949	Lifespan 13	2021-03-24	N/A	2024-02-19	151.714	N	Enlarged heart (0.212g)
	6594B-06	4950		2021-03-24	164.714
	4340O-04	4922		2021-04-12	162
KOF 1	4337L-17	4923	Lifespan 1	2021-04-19	N/A	2023-05-21	108.857	N	Black liver and intestine
	7606F-09	4924		2021-04-27	159.857
KOF 9	6594C-08	4929	Lifespan 9	2021-05-05	N/A	2023-11-26	133.571	N	Enlarged spleen (0.236g)
KOF 8	6594C-10	4930	Lifespan 8	2021-05-05	N/A	2023-11-10	131.286	Y	Tumour on the heart (0.392g), enlarged lungs (0.466g), enlarged spleen (0.367g)
KOF 10	6982D-13	4931	Lifespan 10	2021-05-17	N/A	2023-12-13	134.286	N	Nil
KOF 180	7621B-14	4951	Lifespan 18	2021-06-09	N/A	2024-04-12	148.286	N	Enlarged lung (0.232g)
	7621C-04	4952		2021-06-14	153
KOF 14	8998A-20	4944	Lifespan 14	2021-06-25	N/A	2024-02-29	139.857	N	Enlarged spleen (0.177g)
KOF 5	9920A-04	4953	Lifespan 5	2021-06-25	N/A	2023-07-22	108.143	N	Nil
	7621D-03	4977		2021-07-22	147.571
KOF 17	8998C-19	5197	Lifespan 17	2021-09-10	140.429	2024-03-22	132	N	Enlarged heart (0.212g)
	8998D-08	5195		2021-10-28	133.571
	8998D-09	5196		2021-10-28	133.571
	8998D/E-09	5262		2021-11-19	130.429
	8998E-12			2021-12-13	127
	8998E-14			2021-12-13	127
	2380G-02	5525		2022-09-22	86.5714
	5109E-20			2022-09-26	86
	2375F-03			2022-10-04	84.8571
	8388A -04			2022-11-07	80
	5084A-14			2022-10-12	83.7143
	3485C-18			2022-11-30	76.7143
	5084B-01			2022-12-06	75.8571
	5084C-03			2022-12-29	72.5714
							Total	3/19
