# Supplementary material for: Inhibition of IL-11 signalling extends mammalian healthspan and lifespan
Source: Nature. 2024 Jul 17;632(8023):157–65. doi: 10.1038/s41586-024-07701-9 (PMC11291288; doi:10.1038/s41586-024-07701-9)
Supplement: Supplementary file 9 — List of mice in the therapeutic lifespan cohort. [file 41586_2024_7701_MOESM9_ESM.xlsx]

## Sheet: Extended Data Table 7a - Male
Extended Data Table 7. List of mice in the therapeutic lifespan cohort.
Mice ID	Treatment	Batch	DOB	Exp start date	Starting age (weeks)	Age as of	Date of Death	Age of death (weeks)	Tumour (Y/N)	Enlarged seminal vesicle(s) (Y/N)	Autopsy remarks	Sequence
						2024-05-20
5384	IgG	1	2021-03-25	2022-09-08	76	N/A	2023-11-28	139.714	Y	Y	Cirrhotic liver with tumours (5.93g), enlarged lung (0.529g), enlarged spleen (0.409g)	IgG 15
5385	IgG	1	2021-03-25	2022-09-08	76	N/A	2023-09-23	130.286	N	N	Enlarged heart (0.276g)	IgG 9
5386	IgG	1	2021-03-25	2022-09-08	76	N/A	2023-04-19	107.857	Y	N	Enlarged liver with few tumours (2.976g)	IgG 1
5387	IgG	1	2021-03-25	2022-09-08	76	N/A	2023-09-01	127.143	N	Y	Two nodules on right kidney (0.285g), enlarged spleen (1.691g), enlarged heart (0.353g)	IgG 8
5388	IgG	1	2021-03-25	2022-09-08	76	N/A	2023-10-13	133.143	Y	Y	Cirrhotic liver with tumours (5.55g), enlarged lung (0.375g), enlarged spleen (0.339g)	IgG 12
5403	IgG	1	2021-03-25	2022-09-08	76	N/A	2023-07-17	120.571	Y	N	Brain tumour (0.463g), small spleen (0.015g).	IgG 6
5389	IgG	1	2021-03-25	2022-09-08	76	N/A	2024-01-05	145.143	Y	Y	Tumour on right lung (lung weight: 0.453g), cirhotic liver (2.207g), kidneys with rough surface, tumour mass on the aorta	IgG 19
5390	IgG	1	2021-03-25	2022-09-08	76	N/A	2023-11-16	138	Y	Y	Cirrhotic liver with few tumours (7.712g), enlarged lungs (0.478g), enlarged spleen (0.654g)	IgG 14
5391	IgG	1	2021-03-25	2022-09-08	76	N/A	2023-12-22	143.143	Y	Y	Cirrhotic liver with a large tumour (8.863g), enlarged spleen (0.362g)	IgG 18
5392	IgG	1	2021-03-25	2022-09-08	76	N/A	2023-12-13	141.857	Y	Y	Enlarged liver with a tumour mass (6.7g)m enlarged lung (0.408g)	IgG 17
5379	IgG	1	2021-03-25	2022-09-08	76	N/A	2023-06-22	117	N	Y	Enlarged lung (0.361g)	IgG 4
5381	IgG	1	2021-03-25	2022-09-08	76	N/A	2023-04-25	108.714	Y	N	A large tumour on left lung (lung weight: 0.871g)	IgG 2
5568	IgG	2	2021-07-20	2022-12-20	74	N/A	2024-03-22	139.429	Y	Y	Cirrhotic liver with tumours (8.81g), enlarged lungs (0.532g), enlarged kidney with white spots (0.298g)	IgG 22
5570	IgG	2	2021-07-20	2022-12-20	74	147.857
5571	IgG	2	2021-07-20	2022-12-20	74	N/A	2024-01-22	130.857	Y	N	Cirrhotic liver with few tumours (5.33g), enlarged spleen	IgG 20
5572	IgG	2	2021-07-20	2022-12-20	74	N/A	2024-03-31	140.714	Y	Y	Tumour on stomach, black intestine, enlarged heart (0.287g), small liver (0.957g)	IgG 23
5573	IgG	2	2021-07-20	2022-12-20	74	147.857
5574	IgG	2	2021-07-20	2022-12-20	74	N/A	2023-06-23	100.429	N	Y	Yellow and fatty liver (2.54g), both kidneys are enlarged (>0.31g), enlarged lunga (0.315g), enlarged heart (0.322g)	IgG 5
5583	IgG	2	2021-07-20	2022-12-20	74	N/A	2023-06-06	98	Y	Y	Liver tumour (3.736g), enlarged heart (0.306g), enlarged lungs (0.469g), enlarged spleen (0.354g)	IgG 3
5588	IgG	2	2021-07-20	2022-12-20	74	N/A	2023-12-06	124.143	Y	Y	Both kidneys are enlarged (>0.34g), yellow fatty liver (2.577g), tumour on seminal vesicle	IgG 16
5590	IgG	2	2021-07-20	2022-12-20	74	N/A	2024-02-22	135.286	Y	N	Fluid-filled cysts on liver with a tumour (2.68g) , enlarged right kidney (0.294g).	IgG 21
5591	IgG	2	2021-07-20	2022-12-20	74	N/A	2023-07-24	104.857	N	N	Enlarged heart (0.364g), enlarged kidney (0.311g)	IgG 7
5592	IgG	2	2021-07-20	2022-12-20	74	N/A	2023-10-26	118.286	Y	Y	Tumour on right kidney (0.481g), enlarged left kidney (0.426g), enlarged spleen (0.651g) cirrhotic liver with tumours (6.321g)	IgG 13
5593	IgG	2	2021-07-20	2022-12-20	74	N/A	2023-09-28	114.286	Y	N	Enlarged spleen (3.55g), cirrhotic liver with a tumour mass (3.69g)	IgG 11
5594	IgG	2	2021-07-20	2022-12-20	74	N/A	2023-09-25	113.857	Y	N	Left kidney tumour (2g), enlarged heart (0.381g), enlarged lung (0.406g)	IgG 10
								Total	18/23	14/23
5380	X203	1	2021-03-25	2022-09-08	76	164.571
5383	X203	1	2021-03-25	2022-09-08	76	164.571
5393	X203	1	2021-03-25	2022-09-08	76	N/A	2023-10-06	132.143	Y	N	Liver tumour (3.6g)	X203_4
5394	X203	1	2021-03-25	2022-09-08	76	N/A	2024-05-13	163.571	N	N	Nil	X203_12
5395	X203	1	2021-03-25	2022-09-08	76	N/A	2024-03-18	155.571	N	Y	Enlarged spleen (0.635g), yellow liver (2.132g), enlarged lung (0.346g)	X203_9
5396	X203	1	2021-03-25	2022-09-08	76	164.571
5397	X203	1	2021-03-25	2022-09-08	76	N/A	2023-08-10	124	N	N	Enlarged lungs (0.308g), enlarged heart (0.231g)	X203_2
5398	X203	1	2021-03-25	2022-09-08	76	N/A	2023-09-05	127.714	N	N	Enlarged heart (0.234g), enlarged lungs (0.348g), slightly enlarged spleen (0.131g).	X203_3
5399	X203	1	2021-03-25	2022-09-08	76	164.571
5400	X203	1	2021-03-25	2022-09-08	76	N/A	2023-12-20	142.857	N	N	Enlarged lung (0.434g), cirrhotic liver (2.96g)	X203_6
5401	X203	1	2021-03-25	2022-09-08	76	N/A	2023-06-28	117.857	Y	Y	Sacrificed on vet's advice: Cirrhotic liver with tumour (9.52g), enlarged lungs (0.404g), enlarged spleen (0.56g)	X203_1
5402	X203	1	2021-03-25	2022-09-08	76	164.571
5575	X203	2	2021-07-20	2022-12-20	74	147.857
5576	X203	2	2021-07-20	2022-12-20	74	N/A	2024-01-21	130.714	N	N	Enlarged bladder, slightly enlarged left kidney (0.277g)	X203_7
5577	X203	2	2021-07-20	2022-12-20	74	N/A	2024-03-19	139	N	N	Enlarged lungs (0.286g)	X203_10
5578	X203	2	2021-07-20	2022-12-20	74	N/A	2024-05-01	145.143	N	N	Brown/dark coloration of left seminal vesicle but it's not enlarged	X203_11
5579	X203	2	2021-07-20	2022-12-20	74	147.857
5580	X203	2	2021-07-20	2022-12-20	74	147.857
5581	X203	2	2021-07-20	2022-12-20	74	147.857
5582	X203	2	2021-07-20	2022-12-20	74	147.857
5584	X203	2	2021-07-20	2022-12-20	74	N/A	2024-02-21	135.143	N	N	Enlarged heart (0.256g), enlarged lung (0.237g)	X203_8
5586	X203	2	2021-07-20	2022-12-20	74	N/A	2023-10-30	118.857	N	N	Enlarged right kidney (0.387g), enlarged lungs (0.357g), enlarged spleen (0.423g), enlarged heart (0.249g)	X203_5
5589	X203	2	2021-07-20	2022-12-20	74	147.857
5587	X203	2	2021-07-20	2022-12-20	74	147.857
								Total	2/12	2/12

## Sheet: Extended Data Table 7b - Female
Mice ID	Treatment	DOB	Exp start date	Starting age	Age as of	Date of Death	Age of death (weeks)	Tumour (Y/N)	Autopsy remarks	Sequence
					2024-05-20
5605	IgG	2021-07-20	2022-12-21	74.1429	N/A	2023-11-06	119.857	N	Enlarged brain (0.583g), enlarged spleen (0.294g), enlarged lungs (0.323g)	IgG 9
5606	IgG	2021-07-20	2022-12-21	74.1429	N/A	2023-09-15	112.429	N	Enlarged spleen (1.014g), yellow liver (2.26g)	IgG 6
5607	IgG	2021-07-20	2022-12-21	74.1429	N/A	2024-02-01	132.286	Y	Enlarged spleen (0.348g), right ovarian tumour, tumours on intestine, a liver tumour (liver weight: 2.975g)	IgG 13
5608	IgG	2021-07-20	2022-12-21	74.1429	N/A	2023-11-21	122	N	Bloot clot on brain	IgG 11
5609	IgG	2021-07-20	2022-12-21	74.1429	N/A	2023-10-18	117.143	N	Cirrhotic liver (2.05g)	IgG 7
5625	IgG	2021-07-20	2022-12-21	74.1429	N/A	2023-08-22	109	Y	Cirrhotic liver (2.232g), spleen tumour (2.574g).	IgG 4
5626	IgG	2021-07-20	2022-12-21	74.1429	N/A	2023-11-16	121.286	N	Blood clot on brain, enlarged spleen (0.562g)	IgG 10
5627	IgG	2021-07-20	2022-12-21	74.1429	N/A	2023-10-30	118.857	N	Nil	IgG 8
5628	IgG	2021-07-20	2022-12-21	74.1429	N/A	2023-06-28	101.143	N/A	No autopsy (Nil)	IgG 3
5629	IgG	2021-07-20	2022-12-21	74.1429	N/A	2023-09-12	112	Y	Spleen tumour (1.167g), fatty liver (2.384g)	IgG 5
5632	IgG	2021-07-20	2022-12-21	74.1429	N/A	2023-12-19	126	N	Cirrhotic liver with a few tumours (5.43g)	IgG 12
5633	IgG	2021-07-20	2022-12-21	74.1429	N/A	2023-03-30	88.2857	N	Cirrhotic liver (1.962g), enlarged lungs with white spots (0.361g)	IgG 1
5634	IgG	2021-07-20	2022-12-21	74.1429	N/A	2023-05-02	93	Y	Brain tumour (brain weight: 0.7g), enlarged spleen (1.1g), fatty liver (3.15g), enlarged lungs (0.461g)	IgG 2
							Total	4/13
5600	X203	2021-07-20	2022-12-21	74.1429	N/A	2024-01-15	129.857	N	Enlarged atria (heart weight: 0.207g), enlarged right kidney (0.275g), enlarged lungs (0.304g)	X203_3
5602	X203	2021-07-20	2022-12-21	74.1429	147.857
5603	X203	2021-07-20	2022-12-21	74.1429	147.857
5604	X203	2021-07-20	2022-12-21	74.1429	N/A	2024-04-23	144	Y	Enlarged atria (heart weight: 0.202g), enlarged spleen (0.288g), tumour on right ovary	X203_6
5610	X203	2021-07-20	2022-12-21	74.1429	147.857
5611	X203	2021-07-20	2022-12-21	74.1429	147.857
5612	X203	2021-07-20	2022-12-21	74.1429	N/A	2024-03-06	137.143	N	Enlarged and hardened lungs (0.302g), enlarged spleen (0.352g)	X203_4
5613	X203	2021-07-20	2022-12-21	74.1429	N/A	2024-05-10	146.429	N	Enlarged and yellowish lungs (0.388g), enlarged atria (heart weight: 0.225g).	X203_7
5614	X203	2021-07-20	2022-12-21	74.1429	147.857
5615	X203	2021-07-20	2022-12-21	74.1429	N/A	2024-03-27	140.143	N	Enlarged heart (0.234g)	X203_5
5619	X203	2021-07-20	2022-12-21	74.1429	147.857
5630	X203	2021-07-20	2022-12-21	74.1429	N/A	2023-09-20	113.143	N	Cirrhotic liver (1.41g), enlarged lung (0.33g)	X203_1
5631	X203	2021-07-20	2022-12-21	74.1429	N/A	2023-11-08	120.143	N	Enlarged lungs with white spots (0.34g)	X203_2
							Total	1/7
