# Supplementary material for: Inhibition of IL-11 signalling extends mammalian healthspan and lifespan
Source: Nature. 2024 Jul 17;632(8023):157–65. doi: 10.1038/s41586-024-07701-9 (PMC11291288; doi:10.1038/s41586-024-07701-9)
Supplement: Supplementary file 11 — Supporting statistical information. [file 41586_2024_7701_MOESM11_ESM.xlsx]

## Sheet: Figure 1
Extended Data Table 9. Supporting Statistical information.
Figure	Experimental description	Statistical Test	% of total variation	P-value	Pairwise comparison	Multiple Comparison	Corrected P-value
1b	Densitometry analysis for liver IL11/GAPDH WB	One-way ANOVA		4.49e-14	12w vs 25w	Dunnett's	0.999
					12w vs 50w		0.0199
					12w vs 75w		7.44e-08
					12w vs 110w		7.88e-14
1b	Densitometry analysis for liver p-ERK/ERK WB	One-way ANOVA		9.88e-15	12w vs 25w	Dunnett's	0.99
					12w vs 50w		7.21e-05
					12w vs 75w		3.14e-10
					12w vs 110w		1.9e-14
1b	Densitometry analysis for liver p-p90RSK/RSK WB	One-way ANOVA		3.41e-13	12w vs 25w	Dunnett's	0.999
					12w vs 50w		0.0456
					12w vs 75w		2.64e-06
					12w vs 110w		5.14e-13
1b	Densitometry analysis for liver p-LKB1/LKB1 WB	One-way ANOVA		3.69e-18	12w vs 25w	Dunnett's	>9.99E-01
					12w vs 50w		0.00568
					12w vs 75w		7.57e-11
					12w vs 110w		<1.00E-15
1b	Densitometry analysis for liver p-AMPK/AMPK WB	One-way ANOVA		1.21e-18	12w vs 25w	Dunnett's	0.447
					12w vs 50w		9.35e-10
					12w vs 75w		<1.00E-15
					12w vs 110w		<1.00E-15
1b	Densitometry analysis for liver p-mTOR/mTOR WB	One-way ANOVA		7.63e-12	12w vs 25w	Dunnett's	0.979
					12w vs 50w		0.0129
					12w vs 75w		8.64e-08
					12w vs 110w		1.73e-11
1b	Densitometry analysis for liver p-p70S6K/S6K WB	One-way ANOVA		9.18e-14	12w vs 25w	Dunnett's	0.984
					12w vs 50w		0.0228
					12w vs 75w		3.58e-07
					12w vs 110w		1.33e-13
1b	Densitometry analysis for liver p-S6RP/S6RP WB	One-way ANOVA		3.42e-16	12w vs 25w	Dunnett's	>9.99E-01
					12w vs 50w		0.0341
					12w vs 75w		5.22e-10
					12w vs 110w		<1.00E-15
1c	Densitometry analysis for gastrocnemius IL11/GAPDH WB	One-way ANOVA		3.68e-16	12w vs 25w	Dunnett's	>9.99E-01
					12w vs 50w		0.0381
					12w vs 75w		4.03e-08
					12w vs 110w		<1.00E-15
1c	Densitometry analysis for vWAT IL11/GAPDH WB	One-way ANOVA		1.5e-15	12w vs 25w	Dunnett's	0.122
					12w vs 50w		9.93e-06
					12w vs 75w		2.97e-11
					12w vs 110w		<1.00E-15
1e	Densitometry analysis for liver p-ERK/ERK WB	Two-way ANOVA			WT young vs WT old	Sidak's	7.14e-12
		Interaction	25.49	2.51e-09	WT young vs Il11ra1-/- young		0.974
		Genotype	28.87	1.02e-09	WT old vs Il11ra1-/- old		3.61e-11
		Age	42.73	5.53e-11	Il11ra1-/- young vs Il11ra1-/- old		0.0973
1e	Densitometry analysis for liver p-LKB1/LKB1 WB	Two-way ANOVA			WT young vs WT old	Sidak's	5.18e-12
		Interaction	24.23	4.29e-09	WT young vs Il11ra1-/- young		>9.99E-01
		Genotype	23.13	5.97e-09	WT old vs Il11ra1-/- old		1.22e-10
		Age	49.67	2.12e-11	Il11ra1-/- young vs Il11ra1-/- old		0.0122
1e	Densitometry analysis for liver p-AMPK/AMPK WB	Two-way ANOVA			WT young vs WT old	Sidak's	4.96e-05
		Interaction	9.786	0.00133	WT young vs Il11ra1-/- young		0.00229
		Genotype	64.15	3.01e-08	WT old vs Il11ra1-/- old		1.52e-07
		Age	15.66	0.000158	Il11ra1-/- young vs Il11ra1-/- old		0.926
1e	Densitometry analysis for liver p-mTOR/mTOR WB	Two-way ANOVA			WT young vs WT old	Sidak's	1.63e-12
		Interaction	13.65	6.52e-08	WT young vs Il11ra1-/- young		0.7
		Genotype	18.87	6.77e-09	WT old vs Il11ra1-/- old		5.33e-10
		Age	65.01	6.53e-13	Il11ra1-/- young vs Il11ra1-/- old		2.81e-06
1e	Densitometry analysis for liver p-p70S6K/S6K WB	Two-way ANOVA			WT young vs WT old	Sidak's	4.09e-08
		Interaction	29.62	1.42e-06	WT young vs Il11ra1-/- young		>9.99E-01
		Genotype	29.71	1.39e-06	WT old vs Il11ra1-/- old		5.39e-08
		Age	32.09	8.51e-07	Il11ra1-/- young vs Il11ra1-/- old		>9.99E-01
1e	Densitometry analysis for liver p-S6RP/S6RP WB	Two-way ANOVA			WT young vs WT old	Sidak's	9.47e-11
		Interaction	22.58	9.19e-08	WT young vs Il11ra1-/- young		>9.99E-01
		Genotype	22.1	1.06e-07	WT old vs Il11ra1-/- old		2.92e-09
		Age	51.02	2.74e-10	Il11ra1-/- young vs Il11ra1-/- old		0.0195
1e	Densitometry analysis for liver p16/GAPDH WB	Two-way ANOVA			WT young vs WT old	Sidak's	1.01e-12
		Interaction	26.66	4.15e-10	WT young vs Il11ra1-/- young		>9.99E-01
		Genotype	25.67	5.48e-10	WT old vs Il11ra1-/- old		1.03e-11
		Age	45.29	7.75e-12	Il11ra1-/- young vs Il11ra1-/- old		0.0435
1e	Densitometry analysis for liver p21/GAPDH WB	Two-way ANOVA			WT young vs WT old	Sidak's	2.03e-11
		Interaction	25.49	9.1e-09	WT young vs Il11ra1-/- young		>9.99E-01
		Genotype	24.91	1.07e-08	WT old vs Il11ra1-/- old		2.48e-10
		Age	46.11	1.2e-10	Il11ra1-/- young vs Il11ra1-/- old		0.0695
1f	Body weight	Two-way ANOVA			WT male vs Il11ra1-/- male	Sidak's	7.27e-05
		Interaction	0.87454	0.331	WT female vs Il11ra1-/- female		4.7e-07
		Sex	4.601	0.0287	WT male vs WT female		0.618
		Genotype	49.698	1.17e-09	Il11ra1-/- male vs Il11ra1-/- female		0.0472
1g	% Fat mass	Two-way ANOVA			WT male vs Il11ra1-/- male	Sidak's	0.174
		Interaction	5.195	0.0106	WT female vs Il11ra1-/- female		2.34e-06
		Sex	32.08	2.21e-08	WT male vs WT female		8.27e-08
		Genotype	19.16	4.93e-06	Il11ra1-/- male vs Il11ra1-/- female		0.0129
1g	% Lean mass	Two-way ANOVA			WT male vs Il11ra1-/- male	Sidak's	0.0622
		Interaction	4.078	0.0178	WT female vs Il11ra1-/- female		1.14e-06
		Sex	33.59	4.52e-09	WT male vs WT female		4.64e-08
		Genotype	21.22	8.67e-07	Il11ra1-/- male vs Il11ra1-/- female		0.00352
1h	Male liver telomere length	Two-way ANOVA			WT young vs WT old	Sidak's	8.45e-05
		Interaction	4.703	0.0741	WT young vs Il11ra1-/- young		0.876
		Genotype	9.251	0.014	WT old vs Il11ra1-/- old		0.0014
		Age	32.13	2.37e-05	Il11ra1-/- young vs Il11ra1-/- old		0.0773
1h	Female liver telomere length	Two-way ANOVA			WT young vs WT old	Sidak's	0.00458
		Interaction	1.548	0.309	WT young vs Il11ra1-/- young		0.332
		Genotype	15.1	0.00258	WT old vs Il11ra1-/- old		0.00178
		Age	19.15	0.00082	Il11ra1-/- young vs Il11ra1-/- old		0.138
1i	Male liver mtDNA copy number	Two-way ANOVA			WT young vs WT old	Sidak's	0.000239
		Interaction	1.433	0.275	WT young vs Il11ra1-/- young		0.0669
		Genotype	24.99	4.03e-05	WT old vs Il11ra1-/- old		4.87e-05
		Age	29.64	1.1e-05	Il11ra1-/- young vs Il11ra1-/- old		0.0146
1i	Female liver mtDNA copy number	Two-way ANOVA			WT young vs WT old	Sidak's	4.37e-05
		Interaction	2.212	0.142	WT young vs Il11ra1-/- young		0.125
		Genotype	20.53	4.83e-05	WT old vs Il11ra1-/- old		1.63e-05
		Age	28.51	3.7e-06	Il11ra1-/- young vs Il11ra1-/- old		0.0169
1j	Densitometry analysis for liver IL11/GAPDH WB	Two-way ANOVA			WT young vs WT old	Sidak's	7.96e-11
		Interaction	26.6	1.13e-09	WT young vs Il11-/- young		0.013
		Genotype	45.65	4.9e-11	WT old vs Il11-/- old		1.46e-11
		Age	26.6	1.13e-09	Il11-/- young vs Il11-/- old		>9.99E-01
1j	Densitometry analysis for gastrocnemius IL11/GAPDH WB	Two-way ANOVA			WT young vs WT old	Sidak's	2.7e-17
		Interaction	26.8	5.58e-15	WT young vs Il11-/- young		0.00122
		Genotype	45.14	3.62e-17	WT old vs Il11-/- old		1.78e-18
		Age	26.8	5.58e-15	Il11-/- young vs Il11-/- old		>9.99E-01
1j	Densitometry analysis for soleus IL11/GAPDH WB	Two-way ANOVA			WT young vs WT old	Sidak's	1.16e-11
		Interaction	27.67	1.7e-10	WT young vs Il11-/- young		0.0147
		Genotype	43.81	1.15e-11	WT old vs Il11-/- old		2.75e-12
		Age	27.67	1.7e-10	Il11-/- young vs Il11-/- old		>9.99E-01
1j	Densitometry analysis for vWAT IL11/GAPDH WB	Two-way ANOVA			WT young vs WT old	Sidak's	5.14e-14
		Interaction	26.54	8.37e-12	WT young vs Il11-/- young		0.0363
		Genotype	44.22	7.26e-14	WT old vs Il11-/- old		3.8e-15
		Age	26.54	8.37e-12	Il11-/- young vs Il11-/- old		>9.99E-01

## Sheet: Figure 2
Figure	Experimental description	Statistical Test	% of total variation	P-value	Pairwise comparison	Multiple Comparison	Corrected P-value
2b	Body weight	Two-way ANOVA			WT young vs WT old	Sidak's	1.44e-12
		Interaction	8.337	7.57e-05	WT young vs Il11-/- young		0.8011
		Genotype	15.62	3.35e-07	WT old vs Il11-/- old		4.81e-11
		Age	45.78	1.89e-13	Il11-/- young vs Il11-/- old		0.000407
2c	% Fat mass	Two-way ANOVA			WT young vs WT old	Sidak's	9.4726e-13
		Interaction	10.87	2.17e-06	WT young vs Il11-/- young		0.3459
		Genotype	24.68	1.62e-10	WT old vs Il11-/- old		6.0693e-15
		Age	32.23	3.25e-12	Il11-/- young vs Il11-/- old		0.0264
2c	% Lean mass	Two-way ANOVA			WT young vs WT old	Sidak's	3.8238e-11
		Interaction	7.909	5.14e-05	WT young vs Il11-/- young		0.0563
		Genotype	29.5	3.21e-11	WT old vs Il11-/- old		2.0598e-14
		Age	29.41	3.37e-11	Il11-/- young vs Il11-/- old		>0.9999
2d	Frailty score	Two-way ANOVA			WT young vs WT old	Sidak's	3.9814e-19
		Interaction	12.4	4.09e-09	WT young vs Il11-/- young		0.9997
		Genotype	13.34	1.61e-09	WT old vs Il11-/- old		3.3447e-16
		Age	52.93	2.14e-19	Il11-/- young vs Il11-/- old		4.4374e-06
2e	Full body strength	Two-way ANOVA			WT young vs WT old	Sidak's	1.0422e-08
		Interaction	2.33	0.00668	WT young vs Il11-/- young		2.0496e-07
		Genotype	52.01	1.11e-17	WT old vs Il11-/- old		7.1845e-18
		Age	17.71	4.65e-10	Il11-/- young vs Il11-/- old		0.0027
2f	Serum Cholesterol	Two-way ANOVA			WT young vs WT old	Sidak's	0.00015387
		Interaction	2.507	0.0901	WT young vs Il11-/- young		0.0587
		Genotype	28.68	4.49e-07	WT old vs Il11-/- old		1.4821e-07
		Age	19.96	1.25e-05	Il11-/- young vs Il11-/- old		0.1003
2f	Serum TG	Two-way ANOVA			WT young vs WT old	Sidak's	3.1311e-07
		Interaction	6.102	0.00705	WT young vs Il11-/- young		0.6896
		Genotype	17.01	2.26e-05	WT old vs Il11-/- old		1.7772e-07
		Age	31.75	6.04e-08	Il11-/- young vs Il11-/- old		0.0451
2g	GTT curve	Two-way RM ANOVA			0 min	Sidak's
		Genotype x Age	2.575	6.63e-33	WT old vs WT young		9.25e-08
		Genotype	59.63	9.56e-100	WT old vs Il11-/- young		3.13e-12
		Age	23.37	2.69e-21	WT old vs Old Il11-/-		2.92e-10
		Subject	3.314	1.38e-29	15 min
					WT old vs WT young		3.01e-10
					WT old vs Il11-/- young		5.94e-14
					WT old vs Old Il11-/-		2.91e-09
					30 min
					WT old vs WT young		1.5e-10
					WT old vs Il11-/- young		5.69e-11
					WT old vs Old Il11-/-		1.12e-07
					45 min
					WT old vs WT young		4.45e-06
					WT old vs Il11-/- young		3.07e-08
					WT old vs Old Il11-/-		1.68e-07
					60 min
					WT old vs WT young		0.0031
					WT old vs Il11-/- young		4.4401e-09
					WT old vs Old Il11-/-		1.6147e-11
					75 min
					WT old vs WT young		0.00013937
					WT old vs Il11-/- young		2.2602e-08
					WT old vs Old Il11-/-		3.7642e-14
					90 min
					WT old vs WT young		1.9901e-06
					WT old vs Il11-/- young		1.7329e-13
					WT old vs Old Il11-/-		1.8014e-13
2g	ITT curve	Two-way RM ANOVA			0 min	Sidak's
		Genotype x Age	3.475	4.22e-18	WT old vs WT young		1.09e-09
		Genotype	49.39	1.61e-52	WT old vs Il11-/- young		5.34e-12
		Age	25.15	3.43e-20	WT old vs Old Il11-/-		5.7e-11
		Subject	4.042	2.15e-12	15 min
					WT old vs WT young		5.01e-10
					WT old vs Il11-/- young		2e-12
					WT old vs Old Il11-/-		3.07e-10
					30 min
					WT old vs WT young		2.21e-09
					WT old vs Il11-/- young		2.66e-10
					WT old vs Old Il11-/-		8.91e-11
					45 min
					WT old vs WT young		1.9e-05
					WT old vs Il11-/- young		5.97e-06
					WT old vs Old Il11-/-		1.43e-06
					60 min
					WT old vs WT young		0.9176
					WT old vs Il11-/- young		0.005
					WT old vs Old Il11-/-		0.0273
					75 min
					WT old vs WT young		1.7958e-05
					WT old vs Il11-/- young		7.3374e-06
					WT old vs Old Il11-/-		1.5418e-05
					90 min
					WT old vs WT young		3.16e-09
					WT old vs Il11-/- young		4.5976e-10
					WT old vs Old Il11-/-		2.2436e-08
2h	vWAT weight/BW	Two-way ANOVA			WT young vs WT old	Sidak's	2.5857e-15
		Interaction	15.3	2.42e-09	WT young vs Il11-/- young		0.6218
		Genotype	25.02	2.29e-12	WT old vs Il11-/- old		2.2663e-18
		Age	28.99	2.21e-13	Il11-/- young vs Il11-/- old		0.1836
2h	scWAT/BW	Two-way ANOVA			WT young vs WT old	Sidak's	1.7116e-06
		Interaction	8.628	0.000737	WT young vs Il11-/- young		0.662
		Genotype	21.04	1.21e-06	WT old vs Il11-/- old		1.2298e-10
		Age	18.67	3.53e-06	Il11-/- young vs Il11-/- old		0.593
2i	qPCR (Acc1)	Two-way ANOVA			WT young vs WT old	Sidak's	1.26e-09
		Interaction	8.596	0.000151	WT young vs Il11-/- young		0.249
		Genotype	25.93	4.65e-09	WT old vs Il11-/- old		2.67e-12
		Age	27.9	1.84e-09	Il11-/- young vs Il11-/- old		0.0776
2i	qPCR (Fasn)	Two-way ANOVA			WT young vs WT old	Sidak's	2.74e-09
		Interaction	6.091	0.00068	WT young vs Il11-/- young		0.0239
		Genotype	31.97	8.08e-11	WT old vs Il11-/- old		3.92e-13
		Age	26.47	1.07e-09	Il11-/- young vs Il11-/- old		0.0239
2i	qPCR (Srebp1c)	Two-way ANOVA			WT young vs WT old	Sidak's	1.88e-08
		Interaction	12.41	9.22-06	WT young vs Il11-/- young		0.31
		Genotype	30.63	4.86e-10	WT old vs Il11-/- old		4.32e-14
		Age	14.87	1.85e-06	Il11-/- young vs Il11-/- old		0.995
2j	Densitometry analysis for vWAT p-ERK/ERK WB	Two-way ANOVA			WT young vs WT old	Sidak's	3e-14
		Interaction	21.4	2.46e-10	WT young vs Il11-/- young		0.661
		Genotype	28.24	2.09e-11	WT old vs Il11-/- old		4.74e-13
		Age	47.18	1.83e-13	Il11-/- young vs Il11-/- old		0.00297
2j	Densitometry analysis for vWAT p-p90RSK/RSK WB	Two-way ANOVA			WT young vs WT old	Sidak's	1.06e-18
		Interaction	25.7	5.52e-15	WT young vs Il11-/- young		>9.99E-01
		Genotype	25.7	5.53e-15	WT old vs Il11-/- old		2.67e-17
		Age	47.4	1.48e-17	Il11-/- young vs Il11-/- old		0.000158
2j	Densitometry analysis for vWAT p-LKB1/LKB1 WB	Two-way ANOVA			WT young vs WT old	Sidak's	8.59e-20
		Interaction	21.76	2.06e-15	WT young vs Il11-/- young		0.625
		Genotype	25.5	4.45e-16	WT old vs Il11-/- old		4.41e-18
		Age	51.83	4.38e-19	Il11-/- young vs Il11-/- old		2.26e-07
2j	Densitometry analysis for vWAT p-AMPK/AMPK WB	Two-way ANOVA			WT young vs WT old	Sidak's	2.56e-16
		Interaction	0.004445	0.792	WT young vs Il11-/- young		2.67e-09
		Genotype	15.43	9.61e-13	WT old vs Il11-/- old		1.48e-09
		Age	83.32	8.28e-20	Il11-/- young vs Il11-/- old		3.4e-16
2j	Densitometry analysis for vWAT p-mTOR/mTOR WB	Two-way ANOVA			WT young vs WT old	Sidak's	5.23e-13
		Interaction	18.93	1.13e-08	WT young vs Il11-/- young		0.925
		Genotype	23.36	1.96e-09	WT old vs Il11-/- old		4.31e-11
		Age	53.3	1.25e-12	Il11-/- young vs Il11-/- old		0.00101
2j	Densitometry analysis for vWAT p-p70S6K/S6K WB	Two-way ANOVA			WT young vs WT old	Sidak's	1.17e-12
		Interaction	24.44	3.4e-09	WT young vs Il11-/- young		>9.99E-01
		Genotype	23.66	4.46e-09	WT old vs Il11-/- old		3.55e-11
		Age	46.98	1.1e-11	Il11-/- young vs Il11-/- old		0.0516
2j	Densitometry analysis for vWAT p-S6RP/S6RP WB	Two-way ANOVA			WT young vs WT old	Sidak's	2.03e-16
		Interaction	19.36	6.4e-12	WT young vs Il11-/- young		0.237
		Genotype	27.59	2.39e-13	WT old vs Il11-/- old		6.57e-15
		Age	51.14	6.68e-16	Il11-/- young vs Il11-/- old		1.54e-05
2j	Densitometry analysis for vWAT p16/GAPDH WB	Two-way ANOVA			WT young vs WT old	Sidak's	1.16e-16
		Interaction	25.35	5.99e-13	WT young vs Il11-/- young		>9.99E-01
		Genotype	24.65	7.75e-13	WT old vs Il11-/- old		3.78e-15
		Age	48.06	1.38e-15	Il11-/- young vs Il11-/- old		0.00136
2j	Densitometry analysis for vWAT p21/GAPDH WB	Two-way ANOVA			WT young vs WT old	Sidak's	1.7e-12
		Interaction	24.9	3.48e-09	WT young vs Il11-/- young		>9.99E-01
		Genotype	25.19	3.17e-09	WT old vs Il11-/- old		2.99e-11
		Age	44.87	2.03e-11	Il11-/- young vs Il11-/- old		0.0995
2k	Liver telomere length	Two-way ANOVA			WT young vs WT old	Sidak's	1.35e-10
		Interaction	3.754	0.0163	WT young vs Il11-/- young		>9.99E-01
		Genotype	4.611	0.00818	WT old vs Il11-/- old		0.000151
		Age	60.61	3.08e-13	Il11-/- young vs Il11-/- old		6.5e-06
2k	vWAT telomere length	Two-way ANOVA			WT young vs WT old	Sidak's	3.88e-07
		Interaction	2.484	0.0838	WT young vs Il11-/- young		0.602
		Genotype	11.86	0.000344	WT old vs Il11-/- old		5.15e-05
		Age	43.46	2.1e-09	Il11-/- young vs Il11-/- old		0.000652
2k	Gastrocnemius telomere length	Two-way ANOVA			WT young vs WT old	Sidak's	1.51e-12
		Interaction	6.312	0.000862	WT young vs Il11-/- young		>9.99E-01
		Genotype	6.523	0.000722	WT old vs Il11-/- old		5.06e-07
		Age	59.39	1.74e-14	Il11-/- young vs Il11-/- old		9.73e-06
2l	Liver mtDNA copy number	Two-way ANOVA			WT young vs WT old	Sidak's	1.78e-06
		Interaction	2.963	0.0771	WT young vs Il11-/- young		0.873
		Genotype	9.198	0.00258	WT old vs Il11-/- old		0.000318
		Age	40.91	2.21e-08	Il11-/- young vs Il11-/- old		0.00327
2l	vWAT mtDNA copy number	Two-way ANOVA			WT young vs WT old	Sidak's	3.55e-10
		Interaction	3.384	0.0143	WT young vs Il11-/- young		0.199
		Genotype	17.41	5.96e-07	WT old vs Il11-/- old		1.62e-08
		Age	47.61	1.41e-12	Il11-/- young vs Il11-/- old		2.38e-05
2l	Gastrocnemius mtDNA copy number	Two-way ANOVA			WT young vs WT old	Sidak's	2.62e-11
		Interaction	3.572	0.00887	WT young vs Il11-/- young		0.307
		Genotype	14.92	1.16e-06	WT old vs Il11-/- old		1.64e-08
		Age	52.64	6.84e-14	Il11-/- young vs Il11-/- old		3.63e-06

## Sheet: Figure 3
Figure	Experimental description	Statistical Test	% of total variation	P-value	Pairwise comparison	Multiple Comparison	Corrected P-value
3b	Body weight	Two-way RM ANOVA			0wk	Sidak's
		Interaction	4.241	8.02e-12	Untreated vs. IgG		0.9793
		Time	14.25	6.21e-16	Untreated vs. X203		>0.9999
		Treatment	24.79	0.00227	IgG vs. X203		0.9642
		Subject	45.51	3.646e-71	3wk
					Untreated vs. IgG		0.9998
					Untreated vs. X203		0.5826
					IgG vs. X203		0.3339
					6wk
					Untreated vs. IgG		0.9837
					Untreated vs. X203		0.1008
					IgG vs. X203		0.0027
					9wk
					Untreated vs. IgG		>0.9999
					Untreated vs. X203		0.0643
					IgG vs. X203		0.0098
					12wk
					Untreated vs. IgG		0.997
					Untreated vs. X203		0.0739
					IgG vs. X203		0.004
					15wk
					Untreated vs. IgG		0.9598
					Untreated vs. X203		0.0865
					IgG vs. X203		0.0028
					18wk
					Untreated vs. IgG		0.9939
					Untreated vs. X203		0.0839
					IgG vs. X203		0.00013087
					21wk
					Untreated vs. IgG		0.9218
					Untreated vs. X203		0.0625
					IgG vs. X203		0.00025727
					24wk
					Untreated vs. IgG		0.9894
					Untreated vs. X203		0.0474
					IgG vs. X203		8.4434e-05
3c	Change in % fat mass	One-way ANOVA		8.86e-09	Untreated vs IgG	Tukey's	0.866
					Untreated vs X203		3.83e-06
					IgG vs X203		1.53e-08
3c	Change in % lean mass	One-way ANOVA		8.57e-09	Untreated vs IgG	Tukey's	0.932
					Untreated vs X203		2.78e-06
					IgG vs X203		1.69e-08
3d	Change in GTT AUC	One-way ANOVA		3.85e-09	Untreated vs IgG	Tukey's	0.964
					Untreated vs X203		1.17e-06
					IgG vs X203		8.51e-09
3d	Change in ITT AUC	Kruskal-Wallis test		5.63e-05	Untreated vs IgG	Dunn's	>9.99E-01
					Untreated vs X203		0.00484
					IgG vs X203		0.000107
3e	Frailty score	One-way ANOVA		9.881e-10	Untreated vs IgG	Tukey's	0.9253
					Untreated vs X203		4.5494e-07
					IgG vs X203		2.0766e-09
3f	Full body strength	One-way ANOVA		5.06e-10	75w vs Untreated	Tukey's	0.672
					75w vs IgG		0.713
					75w vs X203		3.17e-07
					Untreated vs IgG		0.992
					Untreated vs X203		1.75e-07
					IgG vs X203		2.64e-09
3h	Temperature	One-way ANOVA		3.5e-06	Untreated vs IgG	Tukey's	0.811
					Untreated vs X203		6.13e-05
					IgG vs X203		1.55e-05
3i	Serum ALT	One-way ANOVA		2.3594e-09	75w vs Untreated	Tukey's	0.000234
					75w vs IgG		0.00132
					75w vs X203		0.00947
					Untreated vs IgG		0.508
					Untreated vs X203		6.95e-08
					IgG vs X203		5.99e-08
3j	Liver TG	One-way ANOVA		3.7979e-08	75w vs Untreated	Tukey's	0.00262
					75w vs IgG		0.00111
					75w vs X203		0.0359
					Untreated vs IgG		0.943
					Untreated vs X203		3.32e-06
					IgG vs X203		2.6e-07
3k	Liver weight/BW	One-way ANOVA		0.00020767	75w vs Untreated	Tukey's	0.0478
					75w vs IgG		0.0164
					75w vs X203		0.631
					Untreated vs IgG		0.981
					Untreated vs X203		0.00565
					IgG vs X203		0.000823
3k	vWAT weight/BW	One-way ANOVA		3.0082e-07	75w vs Untreated	Tukey's	0.466
					75w vs IgG		0.492
					75w vs X203		6.36e-05
					Untreated vs IgG		0.986
					Untreated vs X203		1.97e-05
					IgG vs X203		9.93e-07
3k	Gastrocnemius weight/BW	One-way ANOVA		1.69e-11	75w vs Untreated	Tukey's	0.00032
					75w vs IgG		5.87e-06
					75w vs X203		0.0024
					Untreated vs IgG		>9.99E-01
					Untreated vs X203		2.76e-08
					IgG vs X203		7.54e-11
3l	Liver collagen	One-way ANOVA		4.1989e-05	75w vs Untreated	Tukey's	0.106
					75w vs IgG		0.156
					75w vs X203		0.0422
					Untreated vs IgG		0.92
					Untreated vs X203		0.000371
					IgG vs X203		0.000135
3l	vWAT collagen	One-way ANOVA		0.00010668	75w vs Untreated	Tukey's	0.401
					75w vs IgG		0.16
					75w vs X203		0.0359
					Untreated vs IgG		>9.99E-01
					Untreated vs X203		0.00289
					IgG vs X203		0.000114
3l	Gastrocnemius collagen	One-way ANOVA		2.36e-09	75w vs Untreated	Tukey's	0.000909
					75w vs IgG		9.63e-05
					75w vs X203		0.027
					Untreated vs IgG		0.991
					Untreated vs X203		7.9e-07
					IgG vs X203		1.54e-08
3m	Densitometry analysis for vWAT IL11/GAPDH WB	One-way ANOVA		6.0796e-11	75w vs IgG	Tukey's	2.18e-06
					75w vs X203		1.32e-07
					IgG vs X203		3.64e-11
3m	Densitometry analysis for vWAT p-ERK/ERK WB	One-way ANOVA		8.8502e-11	75w vs IgG	Tukey's	2.21e-07
					75w vs X203		2.42e-06
					IgG vs X203		5.18e-11
3m	Densitometry analysis for vWAT p-p90RSK/RSK WB	One-way ANOVA		2.0435e-11	75w vs IgG	Tukey's	4.61e-08
					75w vs X203		8.97e-07
					IgG vs X203		1.3e-11
3m	Densitometry analysis for vWAT p-LKB1/LKB1 WB	One-way ANOVA		1.0646e-09	75w vs IgG	Tukey's	1.31e-06
					75w vs X203		3.37e-05
					IgG vs X203		6.59e-10
3m	Densitometry analysis for vWAT p-AMPK/AMPK WB	One-way ANOVA		7.2462e-15	75w vs IgG	Tukey's	3.44e-05
					75w vs X203		2.77e-13
					IgG vs X203		1.02e-14
3m	Densitometry analysis for vWAT p-mTOR/mTOR WB	One-way ANOVA		4.2444e-11	75w vs IgG	Tukey's	4.21e-07
					75w vs X203		3.07e-07
					IgG vs X203		2.52e-11
3m	Densitometry analysis for vWAT p-p70S6K/S6K WB	One-way ANOVA		1.4509e-11	75w vs IgG	Tukey's	1.22e-07
					75w vs X203		1.53e-07
					IgG vs X203		9.13e-12
3m	Densitometry analysis for vWAT p-S6RP/S6RP WB	One-way ANOVA		4.8179e-09	75w vs IgG	Tukey's	2.28e-06
					75w vs X203		0.000309
					IgG vs X203		3.26e-09
3m	Densitometry analysis for vWAT p16/GAPDH WB	One-way ANOVA		1.4488e-12	75w vs IgG	Tukey's	4.25e-10
					75w vs X203		3.02e-06
					IgG vs X203		7.13e-13
3m	Densitometry analysis for vWAT p21/GAPDH WB	One-way ANOVA		9.16e-11	75w vs IgG	Tukey's	1.61e-08
					75w vs X203		0.000165
					IgG vs X203		7.08e-11

## Sheet: Figure 4
Figure	Experimental description	Statistical Test	% of total variation	P-value	Pairwise comparison	Multiple Comparison	Corrected P-value
4e	Densitometry analysis for vWAT UCP1/GAPDH WB	One-way ANOVA		1.72e-11	75w vs IgG	Tukey's	0.996
					75w vs X203		7.46e-11
					IgG vs X203		7.99e-11
4e	Densitometry analysis for vWAT PGC1α/GAPDH WB	One-way ANOVA		7.85e-12	75w vs IgG	Tukey's	6.79e-06
					75w vs X203		3e-09
					IgG vs X203		6.05e-12
4f	qPCR (Ucp1)	Two-way ANOVA			WT young vs WT old	Sidak's	2.78e-18
		Interaction	2.637	0.00137	WT young vs Il11-/- young		0.101
		Genotype	11.65	4.78e-09	WT old vs Il11-/- old		2.13e-11
		Age	70.43	2.61e-22	Il11-/- young vs Il11-/- old		4.3e-13
4f	Densitometry analysis for vWAT UCP1/GAPDH WB	Two-way ANOVA			WT young vs WT old	Sidak's	1.44e-14
		Interaction	4.999	8.09e-06	WT young vs Il11-/- young		0.223
		Genotype	10.83	2.81e-08	WT old vs Il11-/- old		6.54e-09
		Age	81.35	3.24e-16	Il11-/- young vs Il11-/- old		1.81e-10
4f	Densitometry analysis for vWAT PGC1α/GAPDH WB	Two-way ANOVA			WT young vs WT old	Sidak's	1.03e-09
		Interaction	7.481	0.000507	WT young vs Il11-/- young		0.37
		Genotype	18.51	2.39e-06	WT old vs Il11-/- old		1.17e-06
		Age	65.28	9.74e-11	Il11-/- young vs Il11-/- old		5.39e-05
4g	Lipid droplet size	Two-tailed t-test		7.33e-16

## Sheet: Extended Data Figure 1
Figure	Experimental description	Statistical Test	% of total variation	P-value	Pairwise comparison	Multiple Comparison	Corrected P-value
1c	Densitometry analysis for gastrocnemius p-ERK/ERK WB	One-way ANOVA		1.05e-14	12w vs 25w	Dunnett's	0.838
					12w vs 50w		3.28e-07
					12w vs 75w		4.08e-12
					12w vs 110w		5.65e-14
1c	Densitometry analysis for gastrocnemius p-p90RSK/RSK WB	One-way ANOVA		1.88e-11	12w vs 25w	Dunnett's	>9.99E-01
					12w vs 50w		0.0411
					12w vs 75w		8.48e-07
					12w vs 110w		4.03e-11
1c	Densitometry analysis for gastrocnemius p-LKB1/LKB1 WB	One-way ANOVA		5.39e-15	12w vs 25w	Dunnett's	>9.99E-01
					12w vs 50w		0.0361
					12w vs 75w		9.92e-08
					12w vs 110w		7.55e-15
1c	Densitometry analysis for gastrocnemius p-AMPK/AMPK WB	One-way ANOVA		2.19e-16	12w vs 25w	Dunnett's	0.988
					12w vs 50w		7.55e-11
					12w vs 75w		2.22e-14
					12w vs 110w		2.78e-15
1c	Densitometry analysis for gastrocnemius p-mTOR/mTOR WB	One-way ANOVA		1.03e-13	12w vs 25w	Dunnett's	0.94
					12w vs 50w		0.00154
					12w vs 75w		1.55e-09
					12w vs 110w		2.49e-13
1c	Densitometry analysis for gastrocnemius p-p70S6K/S6K WB	One-way ANOVA		2.64e-16	12w vs 25w	Dunnett's	>9.99E-01
					12w vs 50w		0.0224
					12w vs 75w		1.24e-10
					12w vs 110w		<1.00E-15
1c	Densitometry analysis for gastrocnemius p-S6RP/S6RP WB	One-way ANOVA		2.6e-16	12w vs 25w	Dunnett's	>9.99E-01
					12w vs 50w		0.0206
					12w vs 75w		6.26e-12
					12w vs 110w		<1.00E-15
1d	Densitometry analysis for liver IL11/GAPDH WB	Two-way ANOVA			Young male vs old male	Sidak's	3.1e-13
		Interaction	0.954	0.0106	Young female vs old female		6.86e-15
		Sex	0.3485	0.104	Young male vs young female		0.901
		Age	96.3	1.3e-17	Old male vs old female		0.018
1d	Densitometry analysis for vWAT IL11/GAPDH WB	Two-way ANOVA			Young male vs old male	Sidak's	2.07e-10
		Interaction	0.5844	0.201	Young female vs old female		3.41e-09
		Sex	0.4822	0.244	Young male vs young female		>9.99E-01
		Age	92.24	3.68e-13	Old male vs old female		0.314
1d	Densitometry analysis for gastrocnemius IL11/GAPDH WB	Two-way ANOVA			Young male vs old male	Sidak's	3.26e-09
		Interaction	2.683	0.00473	Young female vs old female		6.49e-12
		Sex	1.107	0.0547	Young male vs young female		0.895
		Age	90.89	4.79e-14	Old male vs old female		0.00579

## Sheet: Extended Data Figure 2
Figure	Experimental description	Statistical Test	% of total variation	P-value	Pairwise comparison	Multiple Comparison	Corrected P-value
2b	Densitometry analysis for vWAT p-ERK/ERK WB	Two-way ANOVA			WT young vs WT old	Sidak's	5.62e-10
		Interaction	28.4	6.39e-08	WT young vs Il11ra1-/- young		>9.99E-01
		Genotype	27.91	7.2e-08	WT old vs Il11ra1-/- old		1.94e-09
		Age	38.55	7.57e-09	Il11ra1-/- young vs Il11ra1-/- old		0.744
2b	Densitometry analysis for vWAT p-LKB1/LKB1 WB	Two-way ANOVA			WT young vs WT old	Sidak's	2.13e-10
		Interaction	22.11	1.71e-07	WT young vs Il11ra1-/- young		0.996
		Genotype	24.56	8.42e-08	WT old vs Il11ra1-/- old		3.59e-09
		Age	48.71	6.52e-10	Il11ra1-/- young vs Il11ra1-/- old		0.0338
2b	Densitometry analysis for vWAT p-AMPK/AMPK WB	Two-way ANOVA			WT young vs WT old	Sidak's	5.94e-05
		Interaction	4.595	0.0153	WT young vs Il11ra1-/- young		0.000345
		Genotype	63.41	2.46e-08	WT old vs Il11ra1-/- old		4.35e-07
		Age	22.01	2.08e-05	Il11ra1-/- young vs Il11ra1-/- old		0.139
2b	Densitometry analysis for vWAT p-mTOR/mTOR WB	Two-way ANOVA			WT young vs WT old	Sidak's	7.02e-09
		Interaction	26.42	3.5e-07	WT young vs Il11ra1-/- young		0.749
		Genotype	37.16	3.5e-08	WT old vs Il11ra1-/- old		3.18e-09
		Age	30.27	1.42e-07	Il11ra1-/- young vs Il11ra1-/- old		0.99
2b	Densitometry analysis for vWAT p-p70S6K/S6K WB	Two-way ANOVA			WT young vs WT old	Sidak's	6.57e-10
		Interaction	28.8	6.04e-08	WT young vs Il11ra1-/- young		>9.99E-01
		Genotype	29.02	5.73e-08	WT old vs Il11ra1-/- old		1.67e-09
		Age	37.02	1.05e-08	Il11ra1-/- young vs Il11ra1-/- old		0.857
2b	Densitometry analysis for vWAT p-S6RP/S6RP WB	Two-way ANOVA			WT young vs WT old	Sidak's	2.23e-10
		Interaction	25.9	2.31e-08	WT young vs Il11ra1-/- young		0.594
		Genotype	36.43	2.04e-09	WT old vs Il11ra1-/- old		1.61e-10
		Age	33.63	3.62e-09	Il11ra1-/- young vs Il11ra1-/- old		0.802
2b	Densitometry analysis for vWAT p16/GAPDH WB	Two-way ANOVA			WT young vs WT old	Sidak's	5.12e-12
		Interaction	31.58	3.52e-10	WT young vs Il11ra1-/- young		>9.99E-01
		Genotype	30.83	4.2e-10	WT old vs Il11ra1-/- old		8.22e-12
		Age	34.84	1.7e-10	Il11ra1-/- young vs Il11ra1-/- old		0.983
2b	Densitometry analysis for vWAT p21/GAPDH WB	Two-way ANOVA			WT young vs WT old	Sidak's	5.47e-10
		Interaction	28.79	5.11e-08	WT young vs Il11ra1-/- young		>9.99E-01
		Genotype	29.14	4.71e-08	WT old vs Il11ra1-/- old		1.37e-09
		Age	37.03	8.8e-09	Il11ra1-/- young vs Il11ra1-/- old		0.85
2c	Densitometry analysis for gastrocnemius p-ERK/ERK WB	Two-way ANOVA			WT young vs WT old	Sidak's	1.73e-09
		Interaction	23.31	7.71e-07	WT young vs Il11ra1-/- young		>9.99e-001
		Genotype	23.5	7.32e-07	WT old vs Il11ra1-/- old		2.69e-08
		Age	47.05	6.49e-09	Il11ra1-/- young vs Il11ra1-/- old		0.129
2c	Densitometry analysis for gastrocnemius p-LKB1/LKB1 WB	Two-way ANOVA			WT young vs WT old	Sidak's	9.22e-11
		Interaction	25.43	3.03e-08	WT young vs Il11ra1-/- young		>9.99E-01
		Genotype	26.6	2.22e-08	WT old vs Il11ra1-/- old		6.91e-10
		Age	43.85	6.12e-10	Il11ra1-/- young vs Il11ra1-/- old		0.161
2c	Densitometry analysis for gastrocnemius p-AMPK/AMPK WB	Two-way ANOVA			WT young vs WT old	Sidak's	2.76e-05
		Interaction	2.879	0.0269	WT young vs Il11ra1-/- young		2.54e-05
		Genotype	66.88	2.83e-09	WT old vs Il11ra1-/- old		1.06e-07
		Age	22.47	4.23e-06	Il11ra1-/- young vs Il11ra1-/- old		0.0279
2c	Densitometry analysis for gastrocnemius p-mTOR/mTOR WB	Two-way ANOVA			WT young vs WT old	Sidak's	4.93e-08
		Interaction	27.64	3.16e-06	WT young vs Il11ra1-/- young		>9.99E-01
		Genotype	26.81	3.8e-06	WT old vs Il11ra1-/- old		1.49e-07
		Age	36.45	5.5e-07	Il11ra1-/- young vs Il11ra1-/- old		0.924
2c	Densitometry analysis for gastrocnemius p-p70S6K/S6K WB	Two-way ANOVA			WT young vs WT old	Sidak's	9.25e-09
		Interaction	29.1	5.59e-07	WT young vs Il11ra1-/- young		>9.99E-01
		Genotype	28.04	7.1e-07	WT old vs Il11ra1-/- old		2.21e-08
		Age	35.57	1.49e-07	Il11ra1-/- young vs Il11ra1-/- old		0.962
2c	Densitometry analysis for gastrocnemius p-S6RP/S6RP WB	Two-way ANOVA			WT young vs WT old	Sidak's	7.36e-10
		Interaction	25.09	2.04e-07	WT young vs Il11ra1-/- young		>9.99E-01
		Genotype	26	1.6e-07	WT old vs Il11ra1-/- old		5.62e-09
		Age	43.51	4.49e-09	Il11ra1-/- young vs Il11ra1-/- old		0.255
2c	Densitometry analysis for gastrocnemius p16/GAPDH WB	Two-way ANOVA			WT young vs WT old	Sidak's	1.41e-10
		Interaction	28.36	1.97e-08	WT young vs Il11ra1-/- young		>9.99E-01
		Genotype	27.79	2.27e-08	WT old vs Il11ra1-/- old		5.58e-10
		Age	39.52	1.85e-09	Il11ra1-/- young vs Il11ra1-/- old		0.61
2c	Densitometry analysis for gastrocnemius p21/GAPDH WB	Two-way ANOVA			WT young vs WT old	Sidak's	2.61e-09
		Interaction	27.9	2.74e-07	WT young vs Il11ra1-/- young		>9.99E-01
		Genotype	27.32	3.15e-07	WT old vs Il11ra1-/- old		9.57e-09
		Age	38.52	3.07e-08	Il11ra1-/- young vs Il11ra1-/- old		0.775
2d	Temperature	Two-way ANOVA			WT male vs Il11ra1-/- male	Sidak's	0.017
		Interaction	0.000928	0.98	WT female vs Il11ra1-/- female		0.0176
		Sex	1.767	0.28	WT male vs WT female		0.689
		Genotype	22.08	0.000319	Il11ra1-/- male vs Il11ra1-/- female		0.693
2e	Liver weight/BW	Two-way ANOVA			WT male vs Il11ra1-/- male	Sidak's	0.731
		Interaction	0.4286	0.623	WT female vs Il11ra1-/- female		>9.99E-01
		Sex	9.13	0.0267	WT male vs WT female		0.387
		Genotype	0.4748	0.605	Il11ra1-/- male vs Il11ra1-/- female		0.102
2e	vWAT weight/BW	Two-way ANOVA			WT male vs Il11ra1-/- male	Sidak's	0.0138
		Interaction	4.104	0.0597	WT female vs Il11ra1-/- female		2.84e-06
		Sex	0.1498	0.715	WT male vs WT female		0.23
		Genotype	38.01	3.22e-07	Il11ra1-/- male vs Il11ra1-/- female		0.452
2e	Gastrocnemius weight/BW	Two-way ANOVA			WT male vs Il11ra1-/- male	Sidak's	0.00855
		Interaction	3.229	0.0852	WT female vs Il11ra1-/- female		2.73e-06
		Sex	1.715	0.207	WT male vs WT female		0.0806
		Genotype	37.34	2.06e-06	Il11ra1-/- male vs Il11ra1-/- female		0.928
2f	Liver TG	Two-way ANOVA			WT male vs Il11ra1-/- male	Sidak's	0.00151
		Interaction	0.123	0.752	WT female vs Il11ra1-/- female		0.000244
		Sex	3.256	0.108	WT male vs WT female		0.603
		Genotype	36.44	1.38e-06	Il11ra1-/- male vs Il11ra1-/- female		0.295
2g	Serum Cholesterol	Two-way ANOVA			WT male vs Il11ra1-/- male	Sidak's	6.78e-10
		Interaction	8.57	0.002	WT female vs Il11ra1-/- female		0.00313
		Sex	0.00305	0.951	WT male vs WT female		0.0532
		Genotype	50.47	2.05e-10	Il11ra1-/- male vs Il11ra1-/- female		0.0468
2h	Serum TG	Two-way ANOVA			WT male vs Il11ra1-/- male	Sidak's	4.88e-05
		Interaction	0.5178	0.502	WT female vs Il11ra1-/- female		0.000712
		Sex	3.904	0.0691	WT male vs WT female		0.168
		Genotype	40.73	2.07e-07	Il11ra1-/- male vs Il11ra1-/- female		0.632
2i	Male qPCR (Ccl2)	Two-way ANOVA			WT young vs WT old	Sidak's	2.38e-08
		Interaction	9.328	0.00281	WT young vs Il11ra1-/- young		0.999
		Genotype	8.944	0.00337	WT old vs Il11ra1-/- old		1.26e-05
		Age	46.89	1.48e-08	Il11ra1-/- young vs Il11ra1-/- old		0.0143
2i	Male qPCR (Ccl5)	Two-way ANOVA			WT young vs WT old	Sidak's	5.4e-09
		Interaction	7.514	0.00484	WT young vs Il11ra1-/- young		0.996
		Genotype	6.919	0.00664	WT old vs Il11ra1-/- old		3.55e-05
		Age	54.25	8.67e-10	Il11ra1-/- young vs Il11ra1-/- old		0.00164
2i	Male qPCR (Tnfα)	Two-way ANOVA			WT young vs WT old	Sidak's	1.69e-09
		Interaction	8.402	0.00224	WT young vs Il11ra1-/- young		>9.99E-01
		Genotype	8.361	0.0023	WT old vs Il11ra1-/- old		7.01e-06
		Age	54.13	4.38e-10	Il11ra1-/- young vs Il11ra1-/- old		0.00176
2i	Male qPCR (Il1β)	Two-way ANOVA			WT young vs WT old	Sidak's	1.67e-07
		Interaction	10.43	0.00259	WT young vs Il11ra1-/- young		0.997
		Genotype	11.2	0.00187	WT old vs Il11ra1-/- old		6.63e-06
		Age	38.99	2.7e-07	Il11ra1-/- young vs Il11ra1-/- old		0.0735
2i	Male qPCR (Il6)	Two-way ANOVA			WT young vs WT old	Sidak's	2.11e-07
		Interaction	11.47	0.00188	WT young vs Il11ra1-/- young		0.997
		Genotype	10.7	0.00257	WT old vs Il11ra1-/- old		6.62e-06
		Age	37.16	5.43e-07	Il11ra1-/- young vs Il11ra1-/- old		0.122
2i	Female qPCR (Ccl2)	Two-way ANOVA			WT young vs WT old	Sidak's	2.12e-05
		Interaction	9.851	0.00604	WT young vs Il11ra1-/- young		0.989
		Genotype	11.35	0.00342	WT old vs Il11ra1-/- old		1.85e-05
		Age	21.67	0.000108	Il11ra1-/- young vs Il11ra1-/- old		0.541
2i	Female qPCR (Ccl5)	Two-way ANOVA			WT young vs WT old	Sidak's	1.86e-07
		Interaction	10.34	0.00167	WT young vs Il11ra1-/- young		>9.99E-01
		Genotype	10.42	0.0016	WT old vs Il11ra1-/- old		2.46e-06
		Age	32.1	6.02e-07	Il11ra1-/- young vs Il11ra1-/- old		0.142
2i	Female qPCR (Tnfα)	Two-way ANOVA			WT young vs WT old	Sidak's	9.14e-08
		Interaction	10.56	0.00128	WT young vs Il11ra1-/- young		0.999
		Genotype	10.09	0.00159	WT old vs Il11ra1-/- old		1.89e-06
		Age	33.41	2.94e-07	Il11ra1-/- young vs Il11ra1-/- old		0.118
2i	Female qPCR (Il1β)	Two-way ANOVA			WT young vs WT old	Sidak's	2.45e-05
		Interaction	12.7	0.002	WT young vs Il11ra1-/- young		0.999
		Genotype	12.18	0.00242	WT old vs Il11ra1-/- old		4.38e-06
		Age	17.01	0.000448	Il11ra1-/- young vs Il11ra1-/- old		0.917
2i	Female qPCR (Il6)	Two-way ANOVA			WT young vs WT old	Sidak's	0.000619
		Interaction	0.02831	0.889	WT young vs Il11ra1-/- young		>9.99E-01
		Genotype	0.02979	0.886	WT old vs Il11ra1-/- old		0.964
		Age	43.57	2.48e-06	Il11ra1-/- young vs Il11ra1-/- old		0.000901
2j	Male qPCR (Acc1)	Two-way ANOVA			WT young vs WT old	Sidak's	2.56e-07
		Interaction	4.614	0.0167	WT young vs Il11ra1-/- young		0.0626
		Genotype	27.03	4.75e-07	WT old vs Il11ra1-/- old		3.69e-08
		Age	37.57	1.59e-08	Il11ra1-/- young vs Il11ra1-/- old		0.00258
2j	Male qPCR (Fasn)	Two-way ANOVA			WT young vs WT old	Sidak's	6.42e-12
		Interaction	9.895	7.51e-05	WT young vs Il11ra1-/- young		0.783
		Genotype	14.86	3.33e-06	WT old vs Il11ra1-/- old		1.3e-09
		Age	55.26	8.84e-13	Il11ra1-/- young vs Il11ra1-/- old		0.000112
2j	Male qPCR (Srebp1c)	Two-way ANOVA			WT young vs WT old	Sidak's	1.38e-09
		Interaction	9.19	0.00088	WT young vs Il11ra1-/- young		0.666
		Genotype	16.97	1.78e-05	WT old vs Il11ra1-/- old		4.13e-08
		Age	46.05	8.9e-10	Il11ra1-/- young vs Il11ra1-/- old		0.00551
2j	Female qPCR (Acc1)	Two-way ANOVA			WT young vs WT old	Sidak's	2.71e-05
		Interaction	9.255	0.00528	WT young vs Il11ra1-/- young		0.751
		Genotype	17.39	0.000235	WT old vs Il11ra1-/- old		1.3e-06
		Age	18.21	0.000177	Il11ra1-/- young vs Il11ra1-/- old		0.641
2j	Female qPCR (Fasn)	Two-way ANOVA			WT young vs WT old	Sidak's	7.24e-08
		Interaction	11.05	0.000587	WT young vs Il11ra1-/- young		0.904
		Genotype	15.21	8.39e-05	WT old vs Il11ra1-/- old		6.21e-08
		Age	28.53	4.98e-07	Il11ra1-/- young vs Il11ra1-/- old		0.214
2j	Female qPCR (Srebp1c)	Two-way ANOVA			WT young vs WT old	Sidak's	1.73e-06
		Interaction	8.603	0.00516	WT young vs Il11ra1-/- young		0.9
		Genotype	12.87	0.000825	WT old vs Il11ra1-/- old		4.01e-06
		Age	28.25	3.87e-06	Il11ra1-/- young vs Il11ra1-/- old		0.179
2k	Male Serum ALT	Two-way ANOVA			WT young vs WT old	Sidak's	0.000548
		Interaction	8.819	0.021	WT young vs Il11ra1-/- young		0.937
		Genotype	13	0.00582	WT old vs Il11ra1-/- old		0.000161
		Age	16.93	0.00191	Il11ra1-/- young vs Il11ra1-/- old		0.76
2k	Female Serum ALT	Two-way ANOVA			WT young vs WT old	Sidak's	0.00129
		Interaction	5.053	0.0752	WT young vs Il11ra1-/- young		0.889
		Genotype	9.662	0.0157	WT old vs Il11ra1-/- old		0.00138
		Age	18.16	0.0013	Il11ra1-/- young vs Il11ra1-/- old		0.437
2l	Male Serum AST	Two-way ANOVA			WT young vs WT old	Sidak's	8.29e-05
		Interaction	11.01	0.00644	WT young vs Il11ra1-/- young		0.929
		Genotype	15.58	0.00146	WT old vs Il11ra1-/- old		1.28e-05
		Age	18.61	0.000589	Il11ra1-/- young vs Il11ra1-/- old		0.787
2l	Female Serum AST	Two-way ANOVA			WT young vs WT old	Sidak's	0.000336
		Interaction	4.672	0.0706	WT young vs Il11ra1-/- young		0.778
		Genotype	11.24	0.00638	WT old vs Il11ra1-/- old		0.000526
		Age	22.52	0.000214	Il11ra1-/- young vs Il11ra1-/- old		0.227
2m	Male gastrocnemius telomere length	Two-way ANOVA			WT young vs WT old	Sidak's	1.18e-07
		Interaction	3.717	0.0516	WT young vs Il11ra1-/- young		0.707
		Genotype	9.48	0.00268	WT old vs Il11ra1-/- old		0.000187
		Age	53.23	3.27e-09	Il11ra1-/- young vs Il11ra1-/- old		0.000512
2m	Female gastrocnemius telomere length	Two-way ANOVA			WT young vs WT old	Sidak's	0.000101
		Interaction	1.394	0.287	WT young vs Il11ra1-/- young		0.418
		Genotype	10.79	0.0047	WT old vs Il11ra1-/- old		0.00312
		Age	34.78	3.88e-06	Il11ra1-/- young vs Il11ra1-/- old		0.00821
2n	Male gastrocnemius mtDNA copy number	Two-way ANOVA			WT young vs WT old	Sidak's	5.61e-07
		Interaction	0.5175	0.441	WT young vs Il11ra1-/- young		0.0915
		Genotype	14.14	0.000225	WT old vs Il11ra1-/- old		0.00048
		Age	56.5	6.42e-10	Il11ra1-/- young vs Il11ra1-/- old		1.01e-05
2n	Female gastrocnemius mtDNA copy number	Two-way ANOVA			WT young vs WT old	Sidak's	1.14e-06
		Interaction	3.429	0.051	WT young vs Il11ra1-/- young		0.239
		Genotype	17.18	6.06e-05	WT old vs Il11ra1-/- old		6.57e-06
		Age	35.47	1.25e-07	Il11ra1-/- young vs Il11ra1-/- old		0.00614

## Sheet: Extended Data Figure 3
Figure	Experimental description	Statistical Test	P-value	Pairwise comparison	Multiple Comparison	Corrected P-value
3a	Densitometry analysis for HCF p-ERK/ERK WB	One-way ANOVA	4.93e-20	Bsl (-) vs IL11+DMSO	Tukey's	1.92e-14
				Bsl (-) vs IL11+U0126		8.82e-05
				Bsl (-) vs IL11+Rapamycin		0.828
				IL11+DMSO vs IL11+U0126		1.92e-14
				IL11+DMSO vs IL11+Rapamycin		1.92e-14
				IL11+U0126 vs IL11+Rapamycin		1.38e-05
3a	Densitometry analysis for HCF p-mTOR/mTOR WB	One-way ANOVA	5.25e-13	Bsl (-) vs IL11+DMSO	Tukey's	5.28e-11
				Bsl (-) vs IL11+U0126		0.0559
				Bsl (-) vs IL11+Rapamycin		0.00183
				IL11+DMSO vs IL11+U0126		2.59e-09
				IL11+DMSO vs IL11+Rapamycin		3.52e-13
				IL11+U0126 vs IL11+Rapamycin		4.43e-06
3a	Densitometry analysis for HCF p16/GAPDH WB	One-way ANOVA	5.68e-17	Bsl (-) vs IL11+DMSO	Tukey's	2e-14
				Bsl (-) vs IL11+U0126		0.947
				Bsl (-) vs IL11+Rapamycin		0.536
				IL11+DMSO vs IL11+U0126		2.03e-14
				IL11+DMSO vs IL11+Rapamycin		2.12e-14
				IL11+U0126 vs IL11+Rapamycin		0.845
3a	Densitometry analysis for HCF p21/GAPDH WB	One-way ANOVA	5.23e-17	Bsl (-) vs IL11+DMSO	Tukey's	1.98e-14
				Bsl (-) vs IL11+U0126		0.396
				Bsl (-) vs IL11+Rapamycin		0.466
				IL11+DMSO vs IL11+U0126		2.09e-14
				IL11+DMSO vs IL11+Rapamycin		2.07e-14
				IL11+U0126 vs IL11+Rapamycin		>9.99E-01
3a	Densitometry analysis for HCF PCNA/GAPDH WB	One-way ANOVA	3.83e-09	Bsl (-) vs IL11+DMSO	Tukey's	4.66e-09
				Bsl (-) vs IL11+U0126		0.26
				Bsl (-) vs IL11+Rapamycin		0.0593
				IL11+DMSO vs IL11+U0126		1.16e-07
				IL11+DMSO vs IL11+Rapamycin		5.27e-07
				IL11+U0126 vs IL11+Rapamycin		0.847
3a	Densitometry analysis for HCF Cyclin D1/GAPDH WB	One-way ANOVA	3.656e-10	Bsl (-) vs IL11+DMSO	Tukey's	4.74e-10
				Bsl (-) vs IL11+U0126		0.291
				Bsl (-) vs IL11+Rapamycin		0.00804
				IL11+DMSO vs IL11+U0126		7.72e-09
				IL11+DMSO vs IL11+Rapamycin		1.78e-07
				IL11+U0126 vs IL11+Rapamycin		0.293
3b	Densitometry analysis for hepactocye p-ERK/ERK WB	One-way ANOVA	3.98e-19	Bsl (-) vs IL11+DMSO	Tukey's	1.92e-14
				Bsl (-) vs IL11+U0126		0.74
				Bsl (-) vs IL11+Rapamycin		0.000904
				IL11+DMSO vs IL11+U0126		1.92e-14
				IL11+DMSO vs IL11+Rapamycin		1.93e-14
				IL11+U0126 vs IL11+Rapamycin		9.09e-05
3b	Densitometry analysis for hepactocye p-mTOR/mTOR WB	One-way ANOVA	2.22e-14	Bsl (-) vs IL11+DMSO	Tukey's	5.75e-13
				Bsl (-) vs IL11+U0126		0.392
				Bsl (-) vs IL11+Rapamycin		0.0902
				IL11+DMSO vs IL11+U0126		3.57e-12
				IL11+DMSO vs IL11+Rapamycin		6.11e-14
				IL11+U0126 vs IL11+Rapamycin		0.00276
3b	Densitometry analysis for hepactocye p-p70S6K/S6K WB	One-way ANOVA	9.8e-15	Bsl (-) vs IL11+DMSO	Tukey's	1.7e-13
				Bsl (-) vs IL11+U0126		0.759
				Bsl (-) vs IL11+Rapamycin		0.547
				IL11+DMSO vs IL11+U0126		4.59e-13
				IL11+DMSO vs IL11+Rapamycin		5.95e-14
				IL11+U0126 vs IL11+Rapamycin		0.125
3b	Densitometry analysis for hepactocye p-S6RP/S6RP WB	One-way ANOVA	9.19e-20	Bsl (-) vs IL11+DMSO	Tukey's	1.92e-14
				Bsl (-) vs IL11+U0126		0.953
				Bsl (-) vs IL11+Rapamycin		0.994
				IL11+DMSO vs IL11+U0126		1.92e-14
				IL11+DMSO vs IL11+Rapamycin		1.92e-14
				IL11+U0126 vs IL11+Rapamycin		0.863
3b	Densitometry analysis for hepactocye p16/GAPDH WB	One-way ANOVA	6.96e-20	Bsl (-) vs IL11+DMSO	Tukey's	1.92e-14
				Bsl (-) vs IL11+U0126		0.951
				Bsl (-) vs IL11+Rapamycin		0.95
				IL11+DMSO vs IL11+U0126		1.92e-14
				IL11+DMSO vs IL11+Rapamycin		1.92e-14
				IL11+U0126 vs IL11+Rapamycin		>9.99E-01
3b	Densitometry analysis for hepactocye p21/GAPDH WB	One-way ANOVA	1.89e-16	Bsl (-) vs IL11+DMSO	Tukey's	1.99e-14
				Bsl (-) vs IL11+U0126		0.00636
				Bsl (-) vs IL11+Rapamycin		0.0065
				IL11+DMSO vs IL11+U0126		2.93e-14
				IL11+DMSO vs IL11+Rapamycin		2.93e-14
				IL11+U0126 vs IL11+Rapamycin		>9.99E-01
3b	Densitometry analysis for hepactocye PCNA/GAPDH WB	One-way ANOVA	1.05e-09	Bsl (-) vs IL11+DMSO	Tukey's	2.45e-09
				Bsl (-) vs IL11+U0126		0.24
				Bsl (-) vs IL11+Rapamycin		0.603
				IL11+DMSO vs IL11+U0126		6.11e-08
				IL11+DMSO vs IL11+Rapamycin		1.84e-08
				IL11+U0126 vs IL11+Rapamycin		0.897
3b	Densitometry analysis for hepactocye Cyclin D1/GAPDH WB	One-way ANOVA	2.43e-12	Bsl (-) vs IL11+DMSO	Tukey's	2.07e-11
				Bsl (-) vs IL11+U0126		0.796
				Bsl (-) vs IL11+Rapamycin		0.0189
				IL11+DMSO vs IL11+U0126		6.88e-12
				IL11+DMSO vs IL11+Rapamycin		1.82e-09
				IL11+U0126 vs IL11+Rapamycin		0.00243
3c	HCF IL6 ELISA	One-way ANOVA	4.89e-18	Bsl (-) vs IL11+DMSO	Tukey's	1.92e-14
				Bsl (-) vs IL11+U0126		5.75e-13
				Bsl (-) vs IL11+Rapamycin		5.86e-11
				IL11+DMSO vs IL11+U0126		2.02e-12
				IL11+DMSO vs IL11+Rapamycin		5.14e-14
				IL11+U0126 vs IL11+Rapamycin		0.00434
3d	HCF IL8 ELISA	One-way ANOVA	2.22e-19	Bsl (-) vs IL11+DMSO	Tukey's	1.92e-14
				Bsl (-) vs IL11+U0126		3.63e-07
				Bsl (-) vs IL11+Rapamycin		6.28e-14
				IL11+DMSO vs IL11+U0126		1.92e-14
				IL11+DMSO vs IL11+Rapamycin		4.61e-13
				IL11+U0126 vs IL11+Rapamycin		8.68e-10
3e	Olink (IL6)	One-way ANOVA	1.39e-07	Bsl (-) vs 6 h	Dunnett's	0.0161
				Bsl (-) vs 24 h		1.12e-07
3e	Olink (IL8)	One-way ANOVA	2.5e-08	Bsl (-) vs 6 h	Dunnett's	2.58e-06
				Bsl (-) vs 24 h		1.25e-08
3e	Olink (LIF)	One-way ANOVA	1.45e-10	Bsl (-) vs 6 h	Dunnett's	3.61e-10
				Bsl (-) vs 24 h		0.091
3e	Olink (VEGFA)	One-way ANOVA	2.45e-08	Bsl (-) vs 6 h	Dunnett's	3.76e-08
				Bsl (-) vs 24 h		4.98e-08
3e	Olink (HGF)	One-way ANOVA	7.77e-09	Bsl (-) vs 6 h	Dunnett's	4.21e-09
				Bsl (-) vs 24 h		2.64e-07
3e	Olink (CCL2)	One-way ANOVA	0.872	Bsl (-) vs 6 h	Dunnett's	0.976
				Bsl (-) vs 24 h		0.828
3e	Olink (CXCL1)	One-way ANOVA	3.38e-06	Bsl (-) vs 6 h	Dunnett's	0.0388
				Bsl (-) vs 24 h		2.48e-05
3e	Olink (CXCL5)	One-way ANOVA	6.39e-09	Bsl (-) vs 6 h	Dunnett's	0.0954
				Bsl (-) vs 24 h		7.44e-09
3e	Olink (CXCL6)	One-way ANOVA	2.18e-06	Bsl (-) vs 6 h	Dunnett's	0.539
				Bsl (-) vs 24 h		2.61e-06
3e	Olink (CCL20)	One-way ANOVA	1.52e-05	Bsl (-) vs 6 h	Dunnett's	4e-05
				Bsl (-) vs 24 h		1.71e-05
3f	Hepatocyte IL6 ELISA	One-way ANOVA	3.46e-15	Bsl (-) vs IL11+DMSO	Tukey's	4.78e-13
				Bsl (-) vs IL11+U0126		6.57e-05
				Bsl (-) vs IL11+Rapamycin		0.000125
				IL11+DMSO vs IL11+U0126		2.22e-14
				IL11+DMSO vs IL11+Rapamycin		3.91e-10
				IL11+U0126 vs IL11+Rapamycin		2.4e-09
3f	Hepatocyte IL8 ELISA	One-way ANOVA	6.61e-18	Bsl (-) vs IL11+DMSO	Tukey's	1.92e-14
				Bsl (-) vs IL11+U0126		0.00184
				Bsl (-) vs IL11+Rapamycin		8.34e-12
				IL11+DMSO vs IL11+U0126		1.95e-14
				IL11+DMSO vs IL11+Rapamycin		5.24e-12
				IL11+U0126 vs IL11+Rapamycin		2.83e-09

## Sheet: Extended Data Figure 4
Figure	Experimental description	Statistical Test	% of total variation	P-value	Pairwise comparison	Multiple Comparison	Corrected P-value
4a	Densitometry analysis for HCF p-ERK/ERK WB	Two-way ANOVA			P4 - IgG vs X209	Sidak's	0.357
		Interaction	19.01	3.12e-19	P7 - IgG vs X209		0.000355
		Passage	54.65	9.64e-28	P10 - IgG vs X209		3.11e-11
		Treatment	24	1.27e-22	P14 - IgG vs X209		2.2e-25
4a	Densitometry analysis for HCF p-p90RSK/RSK WB	Two-way ANOVA			P4 - IgG vs X209	Sidak's	>9.99E-01
		Interaction	29.95	1.41e-28	P7 - IgG vs X209		0.981
		Passage	48.48	1.24e-32	P10 - IgG vs X209		2.69e-15
		Treatment	20.4	5.47e-27	P14 - IgG vs X209		4.32e-33
4a	Densitometry analysis for HCF p-LKB1/LKB1 WB	Two-way ANOVA			P4 - IgG vs X209	Sidak's	0.661
		Interaction	23.21	3.27e-23	P7 - IgG vs X209		0.0337
		Passage	48.19	3.12e-29	P10 - IgG vs X209		2.17e-18
		Treatment	26.87	5.51e-26	P14 - IgG vs X209		2.25e-28
4a	Densitometry analysis for HCF p-AMPK/AMPK WB	Two-way ANOVA			P4 - IgG vs X209	Sidak's	0.000258
		Interaction	4.092	1.75e-07	P7 - IgG vs X209		3.22e-05
		Passage	74.8	4.23e-28	P10 - IgG vs X209		2.4e-08
		Treatment	18.03	2.48e-18	P14 - IgG vs X209		4.29e-16
4a	Densitometry analysis for HCF p-mTOR/mTOR WB	Two-way ANOVA			P4 - IgG vs X209	Sidak's	0.995
		Interaction	20.36	5.21e-18	P7 - IgG vs X209		0.0792
		Passage	53.12	1.28e-25	P10 - IgG vs X209		5.73e-14
		Treatment	23.58	1.07e-20	P14 - IgG vs X209		8.2e-23
4a	Densitometry analysis for HCF p-p70S6K/S6K WB	Two-way ANOVA			P4 - IgG vs X209	Sidak's	0.961
		Interaction	22.6	1.43e-19	P7 - IgG vs X209		0.0439
		Passage	51.54	3.44e-26	P10 - IgG vs X209		8.38e-12
		Treatment	23.2	2.41e-21	P14 - IgG vs X209		7.99e-25
4a	Densitometry analysis for HCF p-S6RP/S6RP WB	Two-way ANOVA			P4 - IgG vs X209	Sidak's	0.637
		Interaction	15.13	6.4e-16	P7 - IgG vs X209		0.00568
		Passage	58.07	1.78e-26	P10 - IgG vs X209		1.25e-14
		Treatment	23.91	6.42e-21	P14 - IgG vs X209		2.86e-21
4a	Densitometry analysis for HCF p16/GAPDH WB	Two-way ANOVA			P4 - IgG vs X209	Sidak's	0.965
		Interaction	19	1.39e-20	P7 - IgG vs X209		0.0285
		Passage	56.66	1.68e-29	P10 - IgG vs X209		1.97e-16
		Treatment	22.37	1.87e-23	P14 - IgG vs X209		1.45e-25
4a	Densitometry analysis for HCF p21/GAPDH WB	Two-way ANOVA			P4 - IgG vs X209	Sidak's	0.971
		Interaction	14.75	2.19e-10	P7 - IgG vs X209		0.259
		Passage	57.93	5.72e-20	P10 - IgG vs X209		4.78e-09
		Treatment	20.83	4.7e-14	P14 - IgG vs X209		1.13e-14
4a	Densitometry analysis for HCF PCNA/GAPDH WB	Two-way ANOVA			P4 - IgG vs X209	Sidak's	0.00541
		Interaction	19.2	5.63e-18	P7 - IgG vs X209		0.503
		Passage	68.56	3.53e-28	P10 - IgG vs X209		5.32e-17
		Treatment	9.45	2.03e-14	P14 - IgG vs X209		5.89e-16
4a	Densitometry analysis for HCF Cyclin D1/GAPDH WB	Two-way ANOVA			P4 - IgG vs X209	Sidak's	0.193
		Interaction	9.086	7.15e-19	P7 - IgG vs X209		0.372
		Passage	84.03	3.09e-37	P10 - IgG vs X209		2.62e-18
		Treatment	5.715	5.82e-17	P14 - IgG vs X209		5e-18
4a	Densitometry analysis for HCF p-NFKβ/NFKβ WB	Two-way ANOVA			P4 - IgG vs X209	Sidak's	0.611
		Interaction	17.09	4.62e-16	P7 - IgG vs X209		0.0976
		Passage	57.1	1.7e-25	P10 - IgG vs X209		1.49e-12
		Treatment	22.59	1.07e-19	P14 - IgG vs X209		2.52e-21
4a	Densitometry analysis for HCF p-STAT3/STAT3 WB	Two-way ANOVA			P4 - IgG vs X209	Sidak's	>9.99E-01
		Interaction	21	1.17e-21	P7 - IgG vs X209		0.496
		Passage	54.76	1.63e-29	P10 - IgG vs X209		2.07e-19
		Treatment	22.34	9.96e-24	P14 - IgG vs X209		2.5e-25
4b	HCF p16 (Intensity/Area)	Two-way ANOVA			P4 - IgG vs X209	Sidak's	0.00175
		Interaction	16.62	2.9e-26	P7 - IgG vs X209		0.00011
		Passage	29.12	6.47e-38	P10 - IgG vs X209		9.51e-44
		Treatment	39.66	1.81e-47	P14 - IgG vs X209		1.6e-29
4b	HCF p21 (Intensity/Area)	Two-way ANOVA			P4 - IgG vs X209	Sidak's	1.11e-20
		Interaction	3.151	1.68e-10	P7 - IgG vs X209		3.53e-32
		Passage	44.85	3.95e-62	P10 - IgG vs X209		7.75e-18
		Treatment	43.06	4.43e-63	P14 - IgG vs X209		2.25e-43
4c	HCF IL11 ELISA	Two-way ANOVA			P4 - Untreated (-) vs IgG	Sidak's	>9.99E-01
		Interaction	7.801	2.81e-29	P4 - Untreated (-) vs X209		0.994
		Passage	82.8	9.53e-61	P4 - IgG vs X209		0.996
		Treatment	8.614	4.53e-33	P7 - Untreated (-) vs IgG		>9.99E-01
					P7 - Untreated (-) vs X209		0.0849
					P7 - IgG vs X209		0.0848
					P10 - Untreated (-) vs IgG		0.992
					P10 - Untreated (-) vs X209		1.06e-22
					P10 - IgG vs X209		2.3e-22
					P14 - Untreated (-) vs IgG		0.96
					P14 - Untreated (-) vs X209		2.82e-34
					P14 - IgG vs X209		7.2e-34
4c	HCF IL6 ELISA	Two-way ANOVA			P4 - Untreated (-) vs IgG	Sidak's	>9.99E-01
		Interaction	14.29	2.84e-46	P4 - Untreated (-) vs X209		>9.99E-01
		Passage	74.61	2e-69	P4 - IgG vs X209		>9.99E-01
		Treatment	10.74	2.44e-45	P7 - Untreated (-) vs IgG		0.997
					P7 - Untreated (-) vs X209		0.0156
					P7 - IgG vs X209		0.00936
					P10 - Untreated (-) vs IgG		0.414
					P10 - Untreated (-) vs X209		3.25e-23
					P10 - IgG vs X209		5.17e-25
					P14 - Untreated (-) vs IgG		0.642
					P14 - Untreated (-) vs X209		6.75e-52
					P14 - IgG vs X209		2.2e-51
4c	HCF IL8 ELISA	Two-way ANOVA			P4 - Untreated (-) vs IgG	Sidak's	>9.99E-01
		Interaction	13.73	2.47e-33	P4 - Untreated (-) vs X209		0.995
		Passage	73.77	2.38e-56	P4 - IgG vs X209		0.995
		Treatment	11.51	7.71e-34	P7 - Untreated (-) vs IgG		>9.99E-01
					P7 - Untreated (-) vs X209		0.000332
					P7 - IgG vs X209		0.000332
					P10 - Untreated (-) vs IgG		0.98
					P10 - Untreated (-) vs X209		5.01e-12
					P10 - IgG vs X209		1.29e-12
					P14 - Untreated (-) vs IgG		0.958
					P14 - Untreated (-) vs X209		3.93e-39
					P14 - IgG vs X209		1.78e-39
4d	Densitometry analysis for HCF p21/GAPDH WB	One-way ANOVA		1.3e-18	P4 (0h) vs IgG (8h)	Sidak's	>9.99E-01
					P4 (0h) vs IgG (24h)		2.98e-05
					P4 (0h) vs IgG (48h)		5e-11
					P4 (0h) vs IgG (72h)		4.71e-18
					IgG (8h) vs X209 (8h)		0.947
					IgG (24h) vs X209 (24h)		0.000862
					IgG (48h) vs X209 (48h)		8.06e-08
					IgG (72h) vs X209 (72h)		2.78e-15
4d	Densitometry analysis for HCF p16/GAPDH WB	One-way ANOVA		6.52e-17	P4 (0h) vs IgG (8h)	Sidak's	0.967
					P4 (0h) vs IgG (24h)		0.00121
					P4 (0h) vs IgG (48h)		1.61e-10
					P4 (0h) vs IgG (72h)		4.97e-16
					IgG (8h) vs X209 (8h)		0.871
					IgG (24h) vs X209 (24h)		0.000393
					IgG (48h) vs X209 (48h)		1.21e-08
					IgG (72h) vs X209 (72h)		1.6e-13
4e	Telomere length	One-way ANOVA		1.59e-16	P4 vs P14 untreated (-)	Tukey's	3.87e-14
					P4 vs P14 IgG		3.53e-14
					P4 vs P14 X209		0.438
					P14 untreated (-) vs P14 IgG		0.995
					P14 untreated (-) vs P14 X209		9.59e-14
					P14 IgG vs P14 X209		7.99e-14
4f	mtDNA copy number	One-way ANOVA		4.81e-06	P4 vs P14 untreated (-)	Tukey's	5.97e-05
					P4 vs P14 IgG		4.62e-05
					P4 vs P14 X209		0.587
					P14 untreated (-) vs P14 IgG		>9.99E-01
					P14 untreated (-) vs P14 X209		0.00105
					P14 IgG vs P14 X209		0.000806
4h	Basal respiration	One-way ANOVA		4.72e-12	P4 vs P14 untreated (-)	Tukey's	1.7e-09
					P4 vs P14 IgG		8.9e-10
					P4 vs P14 X209		0.835
					P14 untreated (-) vs P14 IgG		0.991
					P14 untreated (-) vs P14 X209		1.2e-08
					P14 IgG vs P14 X209		6.06e-09
4h	ATP production	One-way ANOVA		5.85e-08	P4 vs P14 untreated (-)	Tukey's	0.0103
					P4 vs P14 IgG		0.0103
					P4 vs P14 X209		0.00269
					P14 untreated (-) vs P14 IgG		>9.99E-01
					P14 untreated (-) vs P14 X209		3.21e-07
					P14 IgG vs P14 X209		3.21e-07

## Sheet: Extended Data Figure 5
Figure	Experimental description	Statistical Test	% of total variation	P-value	Pairwise comparison	Multiple Comparison	Corrected P-value
5a	Temperature	Two-way ANOVA			WT young vs WT old	Sidak's	0.9988
		Interaction	0.4419	0.582	WT young vs Il11-/- young		0.1061
		Genotype	26.13	9.53e-05	WT old vs Il11-/- old		0.00051051
		Age	0.06359	0.834	Il11-/- young vs Il11-/- old		0.9688
5b	Forepaw strength	Two-way ANOVA			WT young vs WT old	Sidak's	6.67e-15
		Interaction	0.2452	0.318	WT young vs Il11-/- young		9.99e-08
		Genotype	32.6	1.08e-15	WT old vs Il11-/- old		1.33e-13
		Age	55.24	4.24e-20	Il11-/- young vs Il11-/- old		1.04e-12
5c	Serum AST	Two-way ANOVA			WT young vs WT old	Sidak's	1.0253e-05
		Interaction	6.553	0.0105	WT young vs Il11-/- young		0.8074
		Genotype	16.64	0.000101	WT old vs Il11-/- old		1.1204e-06
		Age	24.14	5.65e-06	Il11-/- young vs Il11-/- old		0.2851
5d	Serum ALT	Two-way ANOVA			WT young vs WT old	Sidak's	5.8539e-07
		Interaction	11.33	0.000784	WT young vs Il11-/- young		>0.9999
		Genotype	12.03	0.000564	WT old vs Il11-/- old		3.5895e-07
		Age	25.56	2.19e-06	Il11-/- young vs Il11-/- old		0.5804
5e	GTT AUC	Two-way ANOVA			WT young vs WT old	Sidak's	1.1821e-11
		Interaction	2.256	0.00582	WT young vs Il11-/- young		1.5843e-06
		Genotype	42.26	1.46e-16	WT old vs Il11-/- old		5.5198e-17
		Age	30.77	3.76e-14	Il11-/- young vs Il11-/- old		3.3559e-06
5f	ITT AUC	Two-way ANOVA			WT young vs WT old	Sidak's	3.856e-14
		Interaction	13.05	2.73e-08	WT young vs Il11-/- young		0.1994
		Genotype	28.76	4.71e-13	WT old vs Il11-/- old		3.6881e-18
		Age	26.65	1.57e-12	Il11-/- young vs Il11-/- old		0.1605
5g	Gastrocnemius weight/BW	Two-way ANOVA			WT young vs WT old	Sidak's	4.9654e-12
		Interaction	2.359	0.0103	WT young vs Il11-/- young		0.00038758
		Genotype	30.64	1.06e-12	WT old vs Il11-/- old		1.592e-13
		Age	41.99	5.81e-15	Il11-/- young vs Il11-/- old		4.1992e-07
5g	Soleus weight/BW	Two-way ANOVA			WT young vs WT old	Sidak's	0.0035
		Interaction	0.8734	0.348	WT young vs Il11-/- young		0.0119
		Genotype	16.88	0.000131	WT old vs Il11-/- old		0.0302
		Age	36.4	1.78e-07	Il11-/- young vs Il11-/- old		2.0225e-05
5h	Liver weight/BW	Two-way ANOVA			WT young vs WT old	Sidak's	0.7986
		Interaction	1.632	0.278	WT young vs Il11-/- young		0.1839
		Genotype	26.13	6.41e-05	WT old vs Il11-/- old		7.7703e-05
		Age	0.1524	0.739	Il11-/- young vs Il11-/- old		0.9693
5i	Liver TG	Two-way ANOVA			WT young vs WT old	Sidak's	0.0017
		Interaction	2.365	0.115	WT young vs Il11-/- young		0.053
		Genotype	30.78	5.42e-07	WT old vs Il11-/- old		2.5388e-07
		Age	13.91	0.000306	Il11-/- young vs Il11-/- old		0.3484
5j	BAT weight/BW	Two-way ANOVA			WT young vs WT old	Sidak's	0.8315
		Interaction	0.4826	0.643	WT young vs Il11-/- young		0.8469
		Genotype	2.539	0.291	WT old vs Il11-/- old		0.9633
		Age	7.627	0.0708	Il11-/- young vs Il11-/- old		0.3059
5l	Densitometry analysis for gastrocnemius p-ERK/ERK WB	Two-way ANOVA			WT young vs WT old	Sidak's	4.29e-17
		Interaction	20	1.61e-12	WT young vs Il11-/- young		0.67
		Genotype	24.7	2.24e-13	WT old vs Il11-/- old		3.24e-15
		Age	53.61	1.35e-16	Il11-/- young vs Il11-/- old		4.14e-06
5l	Densitometry analysis for gastrocnemius p-p90RSK/RSK WB	Two-way ANOVA			WT young vs WT old	Sidak's	6.42e-15
		Interaction	24.07	4.37e-11	WT young vs Il11-/- young		>9.99E-01
		Genotype	22.9	6.83e-11	WT old vs Il11-/- old		3.68e-13
		Age	50.09	5e-14	Il11-/- young vs Il11-/- old		0.0028
5l	Densitometry analysis for gastrocnemius p-LKB1/LKB1 WB	Two-way ANOVA			WT young vs WT old	Sidak's	5.18e-12
		Interaction	29.79	1.18e-09	WT young vs Il11-/- young		>9.99E-01
		Genotype	30.79	8.93e-10	WT old vs Il11-/- old		8.41e-12
		Age	34.11	3.67e-10	Il11-/- young vs Il11-/- old		0.98
5l	Densitometry analysis for gastrocnemius p-AMPK/AMPK WB	Two-way ANOVA			WT young vs WT old	Sidak's	1.13e-12
		Interaction	3.736	0.000275	WT young vs Il11-/- young		0.00244
		Genotype	19.84	2.48e-09	WT old vs Il11-/- old		7.85e-09
		Age	72.57	1.93e-14	Il11-/- young vs Il11-/- old		4.66e-09
5l	Densitometry analysis for gastrocnemius p-mTOR/mTOR WB	Two-way ANOVA			WT young vs WT old	Sidak's	1.92e-12
		Interaction	23.82	7.87e-09	WT young vs Il11-/- young		0.993
		Genotype	21.2	2.04e-08	WT old vs Il11-/- old		1.29e-10
		Age	49.66	1.32e-11	Il11-/- young vs Il11-/- old		0.0299
5l	Densitometry analysis for gastrocnemius p-p70S6K/S6K WB	Two-way ANOVA			WT young vs WT old	Sidak's	4.6e-19
		Interaction	15.86	3.56e-13	WT young vs Il11-/- young		>9.99E-01
		Genotype	15.4	4.67e-13	WT old vs Il11-/- old		2.22e-15
		Age	67.59	2.98e-19	Il11-/- young vs Il11-/- old		2.58e-10
5l	Densitometry analysis for gastrocnemius p-S6RP/S6RP WB	Two-way ANOVA			WT young vs WT old	Sidak's	1.97e-17
		Interaction	24.41	1.49e-13	WT young vs Il11-/- young		>9.99E-01
		Genotype	24.97	1.21e-13	WT old vs Il11-/- old		7.06e-16
		Age	49.01	1.9e-16	Il11-/- young vs Il11-/- old		0.000203
5l	Densitometry analysis for gastrocnemius p16/GAPDH WB	Two-way ANOVA			WT young vs WT old	Sidak's	1.32e-18
		Interaction	28.2	2.28e-15	WT young vs Il11-/- young		>9.99E-01
		Genotype	28.19	2.29e-15	WT old vs Il11-/- old		1.09e-17
		Age	42.41	4.4e-17	Il11-/- young vs Il11-/- old		0.00962
5l	Densitometry analysis for gastrocnemius p21/GAPDH WB	Two-way ANOVA			WT young vs WT old	Sidak's	4.45e-12
		Interaction	29.6	1.25e-09	WT young vs Il11-/- young		>9.99E-01
		Genotype	29.69	1.22e-09	WT old vs Il11-/- old		1.02e-11
		Age	35.41	2.65e-10	Il11-/- young vs Il11-/- old		0.93
5m	qPCR (Ccl2)	Two-way ANOVA			WT young vs WT old	Sidak's	3.87e-10
		Interaction	12.09	5.08e-05	WT young vs Il11-/- young		>9.99E-01
		Genotype	13.72	1.94e-05	WT old vs Il11-/- old		1.1e-09
		Age	35.03	1.04e-09	Il11-/- young vs Il11-/- old		0.104
5m	qPCR (Ccl5)	Two-way ANOVA			WT young vs WT old	Sidak's	1.25e-12
		Interaction	14.51	8.08e-07	WT young vs Il11-/- young		>9.99E-01
		Genotype	16.14	2.75e-07	WT old vs Il11-/- old		8.89e-13
		Age	35.43	1.28e-11	Il11-/- young vs Il11-/- old		0.0931
5m	qPCR (Tnfα)	Two-way ANOVA			WT young vs WT old	Sidak's	2.96e-12
		Interaction	16.07	4.85e-07	WT young vs Il11-/- young		>9.99E-01
		Genotype	15.55	6.74e-07	WT old vs Il11-/- old		1.21e-12
		Age	32.92	7.79e-11	Il11-/- young vs Il11-/- old		0.262
5m	qPCR (Il1β)	Two-way ANOVA			WT young vs WT old	Sidak's	6.29e-10
		Interaction	9.215	0.000291	WT young vs Il11-/- young		0.946
		Genotype	14.91	9e-06	WT old vs Il11-/- old		2.84e-09
		Age	37.84	3.22e-10	Il11-/- young vs Il11-/- old		0.0208
5m	qPCR (Il6)	Two-way ANOVA			WT young vs WT old	Sidak's	7.29e-12
		Interaction	12.97	6.36e-06	WT young vs Il11-/- young		>9.99E-01
		Genotype	14.29	2.69e-06	WT old vs Il11-/- old		3.19e-11
		Age	37.95	2.4e-11	Il11-/- young vs Il11-/- old		0.0451
5n	Serum IL6	Two-way ANOVA			WT young vs WT old	Sidak's	2.1023e-07
		Interaction	7.84	0.00281	WT young vs Il11-/- young		0.5656
		Genotype	14.94	7.23e-05	WT old vs Il11-/- old		1.8819e-07
		Age	30.9	1.09e-07	Il11-/- young vs Il11-/- old		0.1083

## Sheet: Extended Data Figure 6
Figure	Experimental description	Statistical Test	% of total variation	P-value	Pairwise comparison	Multiple Comparison	Corrected P-value
6b	Body weight	Two-way ANOVA			WT young vs WT old	Sidak's	4.9546e-16
		Interaction	3.486	0.00111	WT young vs Il11-/- young		0.1023
		Genotype	14.39	9.2e-09	WT old vs Il11-/- old		3.1266e-10
		Age	63.72	1.25e-18	Il11-/- young vs Il11-/- old		1.6645e-09
6c	% Fat mass	Two-way ANOVA			WT young vs WT old	Sidak's	6.6646e-12
		Interaction	14.06	4.93e-07	WT young vs Il11-/- young		0.3283
		Genotype	29.72	6.93e-11	WT old vs Il11-/- old		2.2883e-14
		Age	24.7	8.14e-10	Il11-/- young vs Il11-/- old		0.5556
6c	% Lean mass	Two-way ANOVA			WT young vs WT old	Sidak's	3.6636e-12
		Interaction	14.87	5.67e-07	WT young vs Il11-/- young		0.7506
		Genotype	24.53	2.14e-09	WT old vs Il11-/- old		2.9062e-13
		Age	28.68	2.89e-10	Il11-/- young vs Il11-/- old		0.3897
6d	Frailty score	Two-way ANOVA			WT young vs WT old	Sidak's	4.9559e-18
		Interaction	16.1	7.44e-10	WT young vs Il11-/- young		>0.9999
		Genotype	16.1	7.44e-10	WT old vs Il11-/- old		1.5239e-15
		Age	44.9	1.21e-16	Il11-/- young vs Il11-/- old		0.0024
6e	Temperature	Two-way ANOVA			WT young vs WT old	Sidak's	0.9536
		Interaction	0.6497	0.521	WT young vs Il11-/- young		0.0955
		Genotype	28.69	9.59e-05	WT old vs Il11-/- old		0.00099005
		Age	0.08181	0.819	Il11-/- young vs Il11-/- old		0.9972
6f	Full body grip strength	Two-way ANOVA			WT young vs WT old	Sidak's	1.2508e-07
		Interaction	2.124	0.0031	WT young vs Il11-/- young		1.9341e-11
		Genotype	69.44	4.73e-21	WT old vs Il11-/- old		3.1229e-19
		Age	8.42	1.85e-07	Il11-/- young vs Il11-/- old		0.1402
6f	Forepaw grip strength	Two-way ANOVA			WT young vs WT old	Sidak's	2.5652e-14
		Interaction	0.07126	0.512	WT young vs Il11-/- young		2.583e-12
		Genotype	44.63	9.37e-20	WT old vs Il11-/- old		3.8748e-16
		Age	40.84	4.52e-19	Il11-/- young vs Il11-/- old		1.3925e-12
6g	GTT curve	Two-way RM ANOVA			0 min	Sidak's
		Genotype x Age	2.407	1.65e-21	WT old vs WT young		1.29e-07
		Genotype	64.74	6.23e-94	WT old vs Il11-/- young		9.99e-15
		Age	23.5	1.5e-19	WT old vs Old Il11-/-		1.59e-08
		Subject	2.955	2.84e-18	15 min
					WT old vs WT young		0.84
					WT old vs Il11-/- young		9.36e-10
					WT old vs Old Il11-/-		1.04e-06
					30 min
					WT old vs WT young		0.78
					WT old vs Il11-/- young		1.65e-10
					WT old vs Old Il11-/-		6.52e-06
					45 min
					WT old vs WT young		0.0042
					WT old vs Il11-/- young		2.3581e-11
					WT old vs Old Il11-/-		9.8244e-05
					60 min
					WT old vs WT young		0.4141
					WT old vs Il11-/- young		6.9719e-07
					WT old vs Old Il11-/-		3.0667e-07
					75 min
					WT old vs WT young		0.0116
					WT old vs Il11-/- young		3.9955e-07
					WT old vs Old Il11-/-		6.4461e-09
					90 min
					WT old vs WT young		5.278e-07
					WT old vs Il11-/- young		7.8207e-11
					WT old vs Old Il11-/-		1.2575e-06
6g	ITT curve	Two-way RM ANOVA			0 min	Sidak's
		Genotype x Age	6.898	1.34e-42	WT old vs WT young		1.71e-08
		Genotype	63.52	2.71e-74	WT old vs Il11-/- young		5.48e-14
		Age	14.91	1.73e-19	WT old vs Old Il11-/-		8.07e-10
		Subject	1.889	8.33e-07	15 min
					WT old vs WT young		7.19e-10
					WT old vs Il11-/- young		9.82e-11
					WT old vs Old Il11-/-		3.68e-10
					30 min
					WT old vs WT young		7.83e-07
					WT old vs Il11-/- young		1.05e-12
					WT old vs Old Il11-/-		2.93e-07
					45 min
					WT old vs WT young		3.34e-05
					WT old vs Il11-/- young		5.66e-06
					WT old vs Old Il11-/-		0.000146
					60 min
					WT old vs WT young		0.000623
					WT old vs Il11-/- young		>0.99
					WT old vs Old Il11-/-		0.31
					75 min
					WT old vs WT young		0.1766
					WT old vs Il11-/- young		0.0535
					WT old vs Old Il11-/-		0.7774
					90 min
					WT old vs WT young		1.0896e-08
					WT old vs Il11-/- young		7.319e-10
					WT old vs Old Il11-/-		4.1361e-10
6g	GTT AUC	Two-way ANOVA			WT young vs WT old	Sidak's	0.0104
		Interaction	0.1915	0.41	WT young vs Il11-/- young		1.0351e-13
		Genotype	76.83	5.36e-20	WT old vs Il11-/- old		4.6615e-15
		Age	7.558	4.66e-06	Il11-/- young vs Il11-/- old		0.00051484
6g	ITT AUC	Two-way ANOVA			WT young vs WT old	Sidak's	1.0235e-12
		Interaction	7.199	3.16e-05	WT young vs Il11-/- young		0.0053
		Genotype	32.95	1.45e-12	WT old vs Il11-/- old		7.0263e-14
		Age	32.8	1.56e-12	Il11-/- young vs Il11-/- old		0.0028
6i	Fecal calorific density	Mann-Whitney Test		0.853
6j	Gastrocnemius weight/BW	Two-way ANOVA			WT young vs WT old	Sidak's	1.3384e-13
		Interaction	5.125	0.000513	WT young vs Il11-/- young		0.0886
		Genotype	20.22	2.77e-09	WT old vs Il11-/- old		6.3059e-11
		Age	50.84	4.12e-15	Il11-/- young vs Il11-/- old		4.3688e-06
6k	Soleus weight/BW	Two-way ANOVA			WT young vs WT old	Sidak's	0.001
		Interaction	0.3093	0.563	WT young vs Il11-/- young		0.005
		Genotype	32.98	3.5e-07	WT old vs Il11-/- old		1.3811e-05
		Age	22.92	9.72e-06	Il11-/- young vs Il11-/- old		0.0131
6l	Liver weight/BW	Two-way ANOVA			WT young vs WT old	Sidak's	0.9991
		Interaction	5.571	0.0871	WT young vs Il11-/- young		0.0378
		Genotype	11.43	0.016	WT old vs Il11-/- old		0.9568
		Age	7.714	0.0454	Il11-/- young vs Il11-/- old		0.0412
6m	vWAT weight/BW	Two-way ANOVA			WT young vs WT old	Sidak's	1.59e-12
		Interaction	15.46	4.13e-08	WT young vs Il11-/- young		0.21
		Genotype	32.96	2.09e-12	WT old vs Il11-/- old		3.88e-16
		Age	21.04	1.05e-09	Il11-/- young vs Il11-/- old		0.9
6m	scWAT weight/BW	Two-way ANOVA			WT young vs WT old	Sidak's	0.0023
		Interaction	2.821	0.125	WT young vs Il11-/- young		0.1191
		Genotype	30.87	1.02e-05	WT old vs Il11-/- old		8.6892e-06
		Age	17.82	0.000386	Il11-/- young vs Il11-/- old		0.3252
6m	BAT weight/BW	Two-way ANOVA			WT young vs WT old	Sidak's	0.9502
		Interaction	7.263	0.112	WT young vs Il11-/- young		0.8279
		Genotype	0.04058	0.904	WT old vs Il11-/- old		0.4725
		Age	1.361	0.485	Il11-/- young vs Il11-/- old		0.3417

[truncated: 3 more sheets: Extended Data Figure 7, Extended Data Figure 8, Extended Data Figure 9]
