# Supplementary material for: Inhibition of IL-11 signalling extends mammalian healthspan and lifespan
Source: Nature. 2024 Jul 17;632(8023):157–65. doi: 10.1038/s41586-024-07701-9 (PMC11291288; doi:10.1038/s41586-024-07701-9)
Supplement: Supplementary file 13 — Source Data Figs. 1–5 and Source Data Extended Data Figs. 1–9 [file 41586_2024_7701_MOESM13_ESM.xlsx]

## Sheet: Figure 1
Figure 1b	WB Quantification (FC)
(and Extended Data Figure 1a)
	IL11/GAPDH					p-ERK/ERK					p-p90RSK/p90RSK					p-LKB1/LKB1
12 weeks	1.05014	0.949863	1.01904	0.951598	1.02936	1.09261	0.907395	0.985915	1.01308	1.00101	0.993989	1.00601	1.03397	0.965417	1.00061	1.13352	0.866484	1.07423	0.969359	0.956412
25 weeks	0.968724	1.05647	1.08461	1.09312	1.16567	1.29128	1.1425	1.19253	1.10971	1.28686	1.03167	1.0109	1.31218	1.13857	1.2196	1.04488	0.81255	1.34532	1.06302	1.06433
50 weeks	2.33319	2.13027	1.98577	1.94501	2.11353	3.10529	5.43526	4.36533	3.44972	5.09649	2.95135	3.16889	2.4468	3.50797	2.63525	2.39802	2.40082	2.11565	2.21871	2.74118
75 weeks	4.6944	3.77078	5.22898	3.31961	3.99668	8.13251	7.08228	8.96086	9.02687	8.35879	6.16674	5.77583	7.37559	5.02244	6.25839	6.04535	5.06793	6.52849	5.39727	7.18327
110 weeks	7.96153	9.15996	8.55719	6.94023	6.89391	12.7079	14.688	10.693	14.6386	13.5246	11.505	11.6618	12.9872	14.9157	17.0655	14.0924	12.6777	11.5181	12.1945	13.151
	p-AMPK/AMPK					p-mTOR/mTOR					p-p70S6K/p70S6K					p-S6RP/S6RP
12 weeks	1.00869	0.991315	1.02347	0.99644	0.980088	1.04747	0.952531	0.860534	1.00284	1.13663	0.949043	1.05096	1.02615	0.818744	1.15511	1.02649	0.973514	1.01434	1.0041	0.981556
25 weeks	1.08269	1.12384	1.04736	0.958729	0.997904	1.3903	1.5246	1.34477	1.27156	1.58397	1.16685	1.4886	1.00136	1.35057	1.21016	1.01043	1.02807	1.06202	1.10898	0.993848
50 weeks	0.703752	0.755392	0.590287	0.646333	0.567151	4.63892	5.83494	4.36144	2.38181	3.99961	2.35101	3.50061	2.85831	2.38573	3.14783	2.14457	2.67024	2.27249	2.90205	2.44255
75 weeks	0.295449	0.277549	0.296061	0.265356	0.24911	7.74801	9.2797	10.6059	11.5196	9.71157	6.09205	4.36325	5.60223	6.18588	7.59138	6.56315	6.13997	7.24428	7.15823	9.3786
110 weeks	0.121726	0.105297	0.128234	0.111447	0.120685	14.791	13.9917	11.71	19.4939	16.6896	10.617	13.7746	10.7855	12.919	14.4637	11.7767	14.0199	13.1803	14.7247	15.1271
Figure 1c	WB Quantification (FC)
(and Extended Data Figure 1b)
	IL11/GAPDH (vWAT)					IL11/GAPDH (Gastrocnemius)
12 weeks	0.877634	1.12237	0.787307	1.21514	0.997556	1.00739	0.992607	1.03309	0.978011	0.988904
25 weeks	2.09447	1.90051	2.30064	1.94389	2.18429	1.01888	1.22425	0.975283	1.02094	1.08397
50 weeks	3.56651	4.1347	4.63193	4.53496	4.08307	1.98178	1.90648	1.81191	1.98375	2.10776
75 weeks	7.9393	7.25164	6.47176	8.59	9.47426	4.25755	4.64784	4.95334	3.08925	4.08664
110 weeks	12.0274	13.378	11.0355	14.1497	12.8277	8.77458	11.0889	9.59131	9.58948	8.62252
Figure 1e	WB Quantification (FC)
(and Extended Data Figure 2a)
	p-ERK/ERK					p-LKB1/LKB1					p-AMPK/AMPK					p-mTOR/mTOR
WT young	1.02104	0.981704	0.997259	0.944405	1.0556	1.02725	0.912695	1.06006	1.03623	0.963766	1.16474	0.79976	1.03549	1.01392	0.986078	1.09912	0.937517	0.96336	1.0151	0.984898
Il11ra1-/- young	0.819479	0.754554	0.730324	0.794451	0.712495	1.18264	1.05506	0.913506	1.12117	1.02382	1.18264	1.94399	1.77237	1.38359	1.50785	0.73709	0.659206	0.690398	0.76391	0.803912
WT old	10.7742	9.88128	10.6498	8.48597	7.6817	8.39238	6.15855	7.58658	7.47594	6.77774	0.170245	0.204326	0.189511	0.16106	0.224597	6.46229	6.38592	5.50204	5.03802	5.95809
Il11ra1-/- old	1.80639	1.3569	1.91002	2.17825	2.01645	2.79211	2.37455	1.37362	1.94063	2.3895	1.70737	1.68468	1.47457	1.31767	1.13227	2.36187	2.00267	3.06827	2.74416	2.5241
	p-p70S6K/p70S6K					p-S6RP/S6RP					p16/GAPDH					p21/GAPDH
WT young	1.04376	0.996069	0.960166	0.997217	1.00278	0.982328	0.963785	1.05389	0.998739	1.00126	0.83518	0.994158	1.17066	0.97214	1.02786	1.03062	1.06968	0.899693	1.04227	0.957727
Il11ra1-/- young	0.91482	1.12571	0.955424	0.964458	1.00449	1.13779	1.09892	0.877829	0.993943	1.05394	1.06118	1.09183	1.02548	0.977015	1.15306	0.842214	1.11273	1.25472	0.941692	1.03738
WT old	14.3585	11.428	8.82983	7.00373	10.4567	10.5611	9.4764	7.67318	8.44673	7.00814	9.74309	7.91182	8.83277	7.83029	8.81976	8.5196	9.40565	10.4489	8.07028	7.34936
Il11ra1-/- old	1.25985	1.15407	1.2879	1.01275	1.19421	2.37239	1.94506	2.62222	2.75127	3.14487	1.54875	2.0146	1.14305	2.57974	3.04653	3.05253	1.71263	1.46848	2.47019	2.19269
Figure 1f	Body weight (g)
WT male	32.7	32.7	32.4	37.1	27.2	28.6	28.6	33	33.3	31.7	35	34
Il11ra1-/- male	28.6	30.9	31	17.2	28.8	21.3	27.8	21.1	19.7	22.5	25.3	25.8	29.7	25.3	29	25
WT female	28.8	28.2	25.1	26.3	29.9	31.7	27.7	32.5	42	32	39	26	37	30	27
Il11ra1-/- female	26.6	22.5	25.4	19.3	21.1	19.4	21.5	19.4	23.7	20	23	23	24
Figure 1g	% fat mass
WT male	23.9892	7.19033	17.1717	12.9534	8.16199	9.36046	11.3605	11.6071	9.13433	8.72131	15.0286	19.2353
Il11ra1-/- male	9.93333	8.54546	11.0833	8.6692	10.3595	8	15.3821	6.58182	7.37037	10.1767	10.3448	8.71429	14.125	6.62963	8.93103	6.44
WT female	22.3127	39.1209	19.4909	27.0739	29.8452	27.0794	20.5128	35.7772	32.2093	20.4688	21.775	17.3077	33.4595	17.6333	19.7407
Il11ra1-/- female	23.9932	20	22.7899	18.755	11.2227	12.625	15.5833	11.5865	13.6046	9.45	12.1739	11.8261	10
	% lean mass
WT male	73.9892	85.3474	81.0606	85.2332	89.1277	88.9826	86.7687	86.7857	88.5672	89.3115	83.0571	79.1471
Il11ra1-/- male	88.8	89.7879	88	88.8213	87.3529	89.4286	83.3887	90.6909	91.2222	89.47	89.5517	88.75	83.9688	91.4074	89.6207	91.56
WT female	75.7655	59.3956	78.7636	71.1576	67.5232	71.2064	78.2372	61.8653	65.4419	77.0938	76.975	80.1923	65	80.1667	78
Il11ra1-/- female	75.3584	79.5038	76.4493	78.9157	86.3319	85.3333	82.375	85.1442	83.7985	88.45	85.7826	85.0435	85.2917
Figure 1h	Telomere length (FC) - male
WT young	1.00906	1.07012	0.936153	1.19424	1.10368	0.839666	0.887374	0.959707
Il11ra1-/- young	1.0135	1.1189	0.887344	0.857629	1.238	0.95629	1.16919
WT old	0.664451	0.822498	0.496755	0.441261	0.739179	0.865541	0.50491	0.907145	0.747222	0.862188	0.550679
Il11ra1-/- old	0.706796	0.914562	0.793052	0.898513	0.823792	0.892912	0.915961	0.59237	1.06389	0.969829	1.01843	0.860489	0.944753	1.08221	0.823594	0.803663	1.13473
	Telomere length (FC) - female
WT young	0.912341	0.855313	1.13029	1.05096	1.17022	1.00052	0.88035
Il11ra1-/- young	0.974691	0.906909	1.20775	1.31211	1.13214	1.05922	1.26178	0.861451
WT old	0.839805	0.618608	0.960093	0.665914	0.792456	0.774367	0.817565	0.898384	0.991061	0.616612	0.935009	0.77672	0.861384	0.703448	0.892186
Il11ra1-/- old	0.835993	1.01602	0.938989	0.872013	1.15176	1.08571	0.97455	1.09257	1.05744	1.12614	0.880981	0.841999	0.910083
Figure 1i	mtDNA copy number (FC) - male
WT young	1.03827	0.895737	1.06107	1.11547	1.15909	1.24857	0.783373	0.698424
Il11ra1-/- young	1.08878	1.1573	1.28094	1.32319	1.22935	1.00542	1.16013
WT old	0.662747	0.829134	0.503271	0.434654	0.725635	0.875116	0.49758	0.917263	0.756259	0.826273	0.553686
Il11ra1-/- old	0.820652	0.992028	0.862162	0.975054	0.920426	0.954601	0.989429	0.672741	1.06271	1.04644	1.07575	0.929211	1.01689	1.20951	0.914648	0.886385	1.31655
	mtDNA copy number (FC) - female
WT young	0.890914	1.15985	0.870578	1.0411	0.946752	1.10813	0.982679
Il11ra1-/- young	1.01441	0.918981	1.36852	1.18412	1.25935	0.97688	1.10791	1.14408
WT old	0.769393	0.541053	0.864504	0.614932	0.713112	0.682287	0.738375	0.874312	0.881055	0.545178	0.784988	0.695134	0.764652	0.619195	0.814922
Il11ra1-/- old	0.791972	1.00231	0.935369	0.85999	1.207	1.06983	0.963185	1.05339	1.02204	1.13071	0.861068	0.812127	0.870528
Figure 1j	WB Quantification (FC)
	IL11/GAPDH (Liver)				IL11/GAPDH (Gastrocnemius)
WT young	0.985926	1.01407	1.02418	0.975824	0.957267	1.1191	0.923631	1.06573	1.03912	0.895151
Il11-/- young	0	0	0	0	0	0	0	0	0	0
WT old	6.67882	6.99543	7.74353	8.40098	6.85781	7.84589	7.11425	7.29212	8.2256	8.9669
Il11-/- old	0	0	0	0	0	0	0	0	0	0
	IL11/GAPDH (Soleus)				IL11/GAPDH (vWAT)
WT young	1.01557	0.984431	1.00209	0.997913	1.02631	1.18648	0.78721	0.878726	0.999948	1.12133
Il11-/- young	0	0	0	0	0	0	0	0	0	0
WT old	8.33135	7.90085	9.68407	9.05298	7.70141	8.42903	9.03628	6.10239	9.0511	6.92733
Il11-/- old	0	0	0	0	0	0	0	0	0	0

## Sheet: Figure 2
Figure 2b	Body weight (g)
WT young	20	19	19	20.1	21.4	20.7	20.8	18.5
Il11-/- young	18	18	18	19.5	19.7	19.3	17.7	18.3	18.4
WT old	27.1	34.1	33.6	33.9	27.5	40.2	34.9	31.7	28.2	44	28.4	29.3	27.1	33	33	35
Il11-/- old	27	26	22	25.1	19.7	23.4	23.2	23	22.6	22.8	23.1	24.4	24.6	23.5	26	23	24	21.7
Figure 2c	% fat mass
WT young	8.3	8.10526	7	8.35821	9.29907	9.71015	8.36538	6.91892
Il11-/- young	5.66667	5.5	5.83333	4.92308	5.73604	5.28497	3.84181	4.53552	5.86956
WT old	18.4871	24.3695	27.0833	25.1327	15.2364	33.408	25.3009	20	21.1702	35.8636	21.831	22.4915	15.0554	26.4242	28.4546	30.8286
Il11-/- old	10.4074	5.65385	6.13636	12.0717	4.97462	10.812	8.92241	8.65217	9.0708	9.12281	7.66234	13.7705	11.9106	11.8298	11.7308	7.56522	12.0417	9.30876
	% lean mass
WT young	85.8	84.7368	81.1053	85.7711	85	83.1884	86.7308	87.4054
Il11-/- young	88.6111	88.1667	89	92.5128	87.5635	89.0155	92.0339	89.6721	90.3804
WT old	74.2804	69.8534	67.7381	69.7935	78.8727	60.8706	68.7106	74.8265	74.9291	59.1591	73.6268	72.8669	79.7786	67.6667	66.697	63.6571
Il11-/- old	81.1852	87.4231	87.4091	83.8645	89.7969	83.5043	85.9052	85.8696	85.9292	87.1491	86.7532	81.6393	82.3577	82.4681	81.8461	85.913	83.9583	86.7281
Figure 2d	Frailty score
WT young	0	0	0	0	0.5	0	0	1
Il11-/- young	0	0	0	0	0	0	1	0	0
WT old	4.5	5.5	5	6	8	6	7	7.5	9.5	7.5	5.5	6	4.5	7.5	8	6
Il11-/- old	1.5	2	2.5	2.5	1.5	3.5	2.5	3.5	4	3	1	2	2	2	2.5	2	1	2.5
Figure 2e	Full body grip strength (g/g)
WT young	8.69792	6.68376	7.55	8.03468	7.17073	7.20486	7.93729	8.76603
Il11-/- young	10.625	10.6417	9.31774	9.71751	10.7609	10.3465	10.0906	10.9752	11.1624
WT old	4.66431	4.45428	4.95601	6.26959	6.08247	4.84228	5.55871	5.72623	4.63768	4.29234	5.23973	5.11475	5.8184	4.61014	4.57696	4.50926
Il11-/- old	8.31071	9.79839	10.2041	10.1695	10.4167	10.192	9.98557	8	8.58806	9.27126	8.70968	7.46835	8.4058	9.22963	7.87234	7.36842	9.75089	11.0489
Figure 2f	Serum cholesterol (mg/dl)
WT young	115.512	112.228	112.748	102.047	135.284	123.52	120.331	129.425
Il11-/- young	74.0787	90.9449	65.6457	82.8661	83.315	61.937	69.7087	54.8032	62.5276
WT old	116.648	147.717	123.757	176.67	127.987	185.669	159.753	138.133	235.703	165.309	264.139	310.461	226.097	286.479	204.027	243.352
Il11-/- old	88.559	76.4409	130.205	83.8346	135.732	69.0473	118.819	108.449	151.795	122.693	89.0315	103.724	100.417	171.921	107.976	93.6142	86.811	101.291
	Serum TG (mg/dl)
WT young	83.2021	64.0656	86.9596	60.4691	34.7302	55.0744	103.063	69.9703
Il11-/- young	67.2595	65.1392	42.8357	53.8398	59.7982	36.6358	34.9986	31.3484	49.7066
WT old	97.5344	120.938	85.0272	144.127	104.996	193.915	179.153	112.403	202.154	158.835	226.927	274.647	196.384	255.887	173.436	205.563
Il11-/- old	58.4562	53.2225	107.089	69.7824	114.202	54.9671	102.124	85.8055	128.453	95.9777	69.8629	85.7787	88.0064	144.879	96.8902	82.3701	73.1373	82.2896
Figure 2g	GTT: Glucose (mM)
	WT young								Il11-/- young
0 min	8.2	7.4	7.7	7.1	8.5	6.9	7.7	8.7	6.4	6.9	7	7.4	6.5	7	6.9	6.8	7.6
15 mins	12.5	12.4	13	11.9	12.8	11	11.9	12.2	8.1	7.9	9	9.4	9.9	10.1	9.7	8.6	10.3
30 mins	15.3	14	15.1	14.9	15.1	14.7	15.3	15.6	12.6	12.9	13.8	14.1	14.5	15	12.8	12.2	13.6
45 mins	17.9	17.3	17.8	16.9	18.3	16.8	18	17.2	14.6	15.7	15.2	16	16.7	17.1	15.9	14.2	16.9
60 mins	16.5	15.7	16.1	15.3	16.8	15.2	16	15	13.7	13.4	12.7	12.5	14	14.4	12.6	13.1	14.2
75 mins	13.9	12.2	13.5	12.8	14.1	11.8	12.8	13.3	8.7	8.1	10	9.8	10.7	11	9.5	10.3	11.4
90 mins	9.7	8.5	9.8	8.6	10.3	8.1	9.2	10.3	7.3	7.4	8.1	8.6	7.9	8.2	7.3	8.7	8.4
	WT old
0 min	9.3	11.5	12	10.4	9.4	11.1	10.9	10.7	10.7	11.6	9.8	9.1	10.5	10.9	10.7	11.9
15 mins	17.2	19.6	20	17.7	16.9	18.6	17.8	17.5	16.4	18.3	16.1	15.5	16.8	15.1	14.8	16.7
30 mins	19.8	21.3	21.7	19.8	17.7	19.9	18.8	18.5	19.7	20.3	18	17.7	18.5	18.7	17.9	19.5
45 mins	20.8	22.3	21.9	19.4	18.3	20.4	17.5	21.7	20.9	21.5	19.2	18.4	19	20.1	20.7	21
60 mins	15.8	16.9	17.1	17.4	16.9	17.7	16.3	16.5	16.1	17.3	17.3	15.9	17.8	17.6	18.1	17
75 mins	13.5	14.5	14.9	15.6	14.3	16.1	15.7	14.9	14.1	15.3	15.2	13.7	16.1	15.6	16.3	15.1
90 mins	10.6	12.5	13.2	13	12.3	13.7	12.4	12.2	11.9	13.4	12.7	12.3	13.4	12.4	12	12.3
	Il11-/- old
0 min	7.6	7.7	6.9	8.1	8.8	8.4	7.9	9	8.9	8.6	8.5	6.1	6.4	7.1	6.9	7.2	7.6	8.3
15 mins	13.4	14	13.1	15.2	15.5	14.9	13.8	12.2	12.5	13	12.9	11.5	11.8	13	12	11.3	11.2	12.8
30 mins	16.2	15.8	15	17.4	18.9	18.5	16.9	16.1	15.9	16.9	16.4	15.3	15.2	16.3	16.1	15.7	13.8	15.5
45 mins	16.7	16.9	15.8	18.2	18.9	18	17.4	17	16.3	17.3	17.1	16.3	16	17.9	17.2	16	15.9	17.7
60 mins	13.8	14.1	13.3	14.3	15.8	15.3	13.9	15.5	14.8	14.4	14	13.3	12.9	13.7	13.1	13.3	13.9	15.1
75 mins	10.4	10.7	9.9	11.4	12.2	11.9	11.6	12.3	11.7	10.7	11	9.9	9.6	10.5	10.3	9.3	9.8	12.3
90 mins	8.7	8.6	8.3	9.2	10.3	9.8	9.1	10.1	10.3	9.7	9	8.7	8.3	8.4	7.9	8.7	8.5	10.7
	ITT: Glucose (mM)
	WT young								Il11-/- young
0 min	8.1	7.7	7.6	7.1	8.3	7	7.6	8.3	6.8	7	7.1	7.5	6.8	7.2	6.9	7	7.4
15 mins	6.2	6	5.6	5.3	5.8	5.2	5.8	7	5.1	5	4.9	5.3	5.5	5.8	5.6	5.9	6
30 mins	5	4.7	4.5	4.1	4.9	3.7	4.5	5.2	4.4	4.2	4	4.5	4.3	4.6	4.1	4.2	4.4
45 mins	3.1	2.8	2.9	2.8	3.3	2.9	3	3.8	3.7	3.5	2.6	2.3	3.2	3	2.6	2.3	2.3
60 mins	4.6	4.5	4.2	4.1	4.5	3.9	4.5	4.8	2.8	2.4	3.9	4	2.2	2.4	3.5	3.6	3.9
75 mins	5.6	4.7	5.3	5.3	5.1	4.4	5.5	5.1	4.4	4.8	5	5.3	4.5	5.2	5.1	5.7	5.3
90 mins	7	6.3	6.3	6.2	7	6	6.8	6.3	5.7	6.2	6.3	6.7	6.3	6.5	6	6.9	6.7
	WT old
0 min	9.7	11.6	12.2	10.3	9.7	11.3	11.2	10.4	11	11.8	9.9	9.3	10.3	10.8	10.6	11.7
15 mins	9	9.9	11.3	9.7	9.1	10.6	10.4	8.6	9.7	9.9	8	7.9	8.6	9.1	8.9	9.7
30 mins	7.8	7.1	8.4	8.3	7.9	9.4	9.1	7	6.5	7.1	6.7	6.3	7	7.2	7	7.5
45 mins	5.9	4.7	5.6	6.4	5.7	7.3	6.3	5.3	4.3	5	4.1	3	3.7	4.2	3.9	4.4
60 mins	4.1	5.7	5.1	3.5	3.4	4.3	3.8	3.2	2.9	3.1	5	5.2	5.1	5.8	6.1	6.9
75 mins	5.4	6.4	7.9	5.8	6	5.7	5.8	6.1	6.9	7.4	7.4	7	7.7	7	8.3	8.7
90 mins	7.8	8.3	9.8	8.4	7.9	8.1	8.9	7.9	8.3	9.4	9.4	8.8	9.1	9.4	9.7	10.1
	Il11-/- old
0 min	7.8	8	7.1	7.9	8.6	8.5	8.1	8.7	8.6	8.8	8.7	6.5	6.7	7.3	7.2	7.4	7.9	8.1
15 mins	6.5	6.9	5.4	6.4	7.2	7.3	6.5	7.8	7	6.7	6.4	5.3	6.1	6.4	6.7	6	6.4	6.8
30 mins	4.8	5.1	4.1	3.9	5.5	5.3	4.4	5.3	5.2	4.5	4.3	3.4	4.6	5.8	4.9	4.1	3.9	3.7
45 mins	2	2.9	3	2.8	3.7	3.4	2.4	2.8	3	2.9	3.2	2.4	2	2.6	2.3	2.1	2.8	2.4
60 mins	3.7	4.3	4.4	3.2	4.4	3	3.9	3.6	3.9	4.1	5	3.8	2.9	3.5	3.1	2.7	2.2	3
75 mins	5.5	5.7	5.8	4.4	6.5	5.9	5.3	5.5	4.7	5	6.3	4.8	4.9	4.7	5	4	3.4	3.9
90 mins	6.9	6.9	6.8	7	7.4	7.5	6.4	7.9	7.2	7.5	8.4	6	5.5	6.4	6.1	5.9	5.6	5.9
Figure 2h	vWAT weight/BW (g/g)
WT young	0.0122	0.011947	0.009053	0.01	0.012009	0.011353	0.007981	0.009892
Il11-/- young	0.007333	0.007111	0.006722	0.006513	0.00731	0.005285	0.006949	0.006393	0.005489
WT old	0.033321	0.046422	0.052381	0.043422	0.027709	0.057736	0.057077	0.039117	0.03422	0.050341	0.036408	0.037509	0.029668	0.053879	0.055394	0.058057
Il11-/- old	0.01463	0.0085	0.007045	0.019482	0.004873	0.016838	0.014612	0.011522	0.013186	0.010877	0.008874	0.019959	0.008943	0.008809	0.011192	0.009348	0.014	0.012442
	scWAT weight/BW (g/g)
WT young	0.017811	0.018178	0.015024	0.015865	0.015622
Il11-/- young	0.013833	0.011846	0.012995	0.012435	0.008362	0.007322	0.011033
WT old	0.029299	0.041026	0.046815	0.037227	0.027091	0.0551	0.051748	0.032366	0.03234	0.039023	0.029437	0.030307	0.023432	0.060455	0.053364	0.053914
Il11-/- old	0.014227	0.021514	0.011777	0.01953	0.015129	0.017261	0.019027	0.019211	0.011299	0.012746	0.011341	0.01034	0.021731	0.012304	0.016583	0.016083
Figure 2i	qPCR (Relative Expression to Gapdh)
	WT young								Il11-/- young
Acc1	1.29629	0.915678	0.813629	0.702876	1.06221	1.17011	1.21459	0.975855	0.461277	0.339463	0.624466	0.748065	0.948721	0.809	0.871027	0.760184	0.662264
Fasn	0.924458	1.10706	0.829319	1.01161	0.953351	1.22853	1.1714	0.848916	0.36231	0.257679	0.487452	0.835019	0.525833	0.839081	0.934627	0.625657	0.716299
Srebp1c	1.11546	1.26216	1.0333	0.778153	0.9602	0.852604	1.20446	0.895862	0.886068	0.959028	0.58956	0.680584	0.532504	0.769962	0.923613	0.697999	0.743111
	WT old
Acc1	1.54309	1.87608	2.96498	1.82082	2.42688	1.26803	2.20752	2.44546	2.4312	1.92053	2.65426	3.24348	2.30422	3.13096	2.14522	1.83005
Fasn	1.63319	1.62547	2.11841	1.49015	2.13769	1.32754	1.92407	2.26275	2.01222	1.6074	1.99307	2.65221	1.78034	2.54644	2.39652	1.50938
Srebp1c	1.4357	1.95971	2.50501	1.38201	2.45762	1.23798	2.0821	1.98497	2.34711	2.68167	1.84622	2.60574	1.35901	2.145	1.80527	1.58373
	Il11-/- old
Acc1	0.750654	0.744394	0.954034	0.96+A125:G1324285062	1.10219	1.25308	0.867847	0.881914	1.37139	1.12231	0.956536	1.19727	1.19358	0.902704	1.52373	1.01266	0.694292	1.36419
Fasn	0.776328	0.62156	1.11733	0.821149	0.983379	0.6069	0.830041	0.726004	1.2127	1.08226	0.882806	1.11623	1.08897	0.936823	1.2253	1.04718	1.22046	0.754253
Srebp1c	0.789552	0.452923	0.852259	1.2023	0.889659	0.714371	0.939259	0.572058	0.677992	0.611085	0.658007	0.611572	1.0519	0.895927	0.856506	0.698448	1.14703	0.717691
Figure 2j	WB Quantification (FC)
	p-ERK/ERK						p-p90RSK/p90RSK						p-LKB1/LKB1
WT young	0.897414	0.93039	1.1722	0.99234	1.05024	0.957417	1.05117	1.0539	0.894928	0.813517	1.03649	1.14999	0.964121	1.15412	0.881759	1.00622	0.913155	1.08063
Il11-/- young	0.926676	0.888186	0.841961	0.774664	0.866012	0.832645	0.950458	1.05145	1.16666	0.87147	0.935348	1.02682	0.676094	0.623054	0.825677	0.875614	1.04816	0.963435
WT old	3.1138	3.45322	3.74571	3.50626	3.85633	2.86949	12.2126	14.7152	13.6901	11.7062	12.4302	12.9991	5.98061	6.49495	6.33609	5.49602	6.06953	6.04061
Il11-/- old	1.17084	1.18887	1.36399	1.49072	1.43698	1.31598	2.55435	3.36886	2.63475	2.95199	3.23173	2.15355	1.74716	1.88284	1.6253	2.20374	2.07381	1.97879
	p-AMPK/AMPK						p-mTOR/mTOR						p-p70S6K/p70S6K
WT young	0.999937	0.957905	1.04216	0.901114	1.09187	1.00702	1.06167	0.943961	0.994368	1.02193	0.95691	1.02116	0.952528	0.903224	1.14425	1.04251	0.960284	0.997205
Il11-/- young	1.3683	1.35224	1.29542	1.38614	1.31451	1.43437	0.834827	0.900631	0.747537	0.772775	0.867168	0.909004	1.14425	1.0039	1.06592	0.947962	1.0969	1.10812
WT old	0.151638	0.160366	0.174688	0.149764	0.132644	0.108941	4.44988	4.97299	5.06208	5.29017	5.8466	3.77503	9.38479	10.3722	7.50632	9.04522	11.7964	12.3891
Il11-/- old	0.492756	0.467745	0.410327	0.545591	0.58066	0.60621	2.25963	1.67867	1.96541	1.91849	1.6531	1.48069	2.0393	2.43228	2.11532	3.10252	2.55417	2.9482
	p-S6RP/S6RP						p16/GAPDH						p21/GAPDH
WT young	1.11024	1.16029	0.72947	1.17327	0.833653	0.993073	0.915024	0.983348	1.10163	1.09395	1.0709	0.835149	0.976335	1.17001	0.853653	0.915054	1.00246	1.08249
Il11-/- young	0.627091	0.64012	0.675053	0.785949	0.730494	0.681894	1.14143	1.06358	0.905295	0.93918	0.998151	1.09793	1.00731	0.959724	1.05136	0.961	0.844087	1.02684
WT old	4.79122	4.97082	4.73294	5.14438	5.98095	5.55312	4.79122	4.97082	4.73294	5.14438	5.98095	5.55312	12.8174	14.4577	10.9166	9.79807	9.07263	10.7785
Il11-/- old	1.96294	1.64405	1.81752	1.67159	1.48319	1.55871	1.96294	1.64405	1.81752	1.67159	1.48319	1.55871	1.84847	3.70232	2.69381	2.11055	3.08419	1.45
Figure 2k	Telomere length (FC) - Liver
WT young	0.92254	1.10552	1.09406	0.966652	1.02087	1.05007	0.907274	0.933013
Il11-/- young	0.941126	1.06096	1.10996	1.14621	0.900492	1.00637	0.915067	0.947903	1.03984
WT old	0.803882	0.741797	0.768532	0.656671	0.813733	0.682164	0.744539	0.787421	0.467788	0.721517	0.482278	0.454201	0.520052	0.562364	0.59184	0.603133
Il11-/- old	0.834617	0.911302	0.846916	0.715553	0.755837	0.894912	0.700825	0.69261	0.78623	0.77627	0.845494	0.817193	0.782259	0.725039	0.756081	0.816175	0.802834	0.888045
	Telomere length (FC) - vWAT
WT young	1.06602	0.953389	0.903142	1.09055	0.871412	0.983511	1.10417	1.0278
Il11-/- young	1.03214	1.11181	0.966484	1.16412	1.13361	0.984876	0.930341	1.06811	1.19245
WT old	0.885355	0.814762	0.858158	0.727049	0.909089	0.733596	0.807856	0.864015	0.532257	0.77245	0.541694	0.506777	0.579633	0.630021	0.629729	0.668965
Il11-/- old	0.969183	0.984151	0.948188	0.766837	0.842906	0.987972	0.727899	0.814102	0.908188	0.864488	0.945229	0.917789	0.858131	0.788875	0.858422	0.914527	0.905061	1.03038
	Telomere length (FC) - Gastrocnemius
WT young	0.888652	1.05829	1.0459	1.07154	0.933268	1.09761	0.926331	0.978398
Il11-/- young	0.981657	0.888744	1.08009	1.01808	0.962273	1.01965	1.08715	0.934907	1.04105
WT old	0.728327	0.675084	0.72363	0.648547	0.777604	0.65105	0.73137	0.773175	0.44775	0.688507	0.495711	0.58554	0.464141	0.579378	0.525193	0.568904
Il11-/- old	0.891908	0.872552	0.779403	0.678576	0.757152	0.878901	0.687559	0.74786	0.865434	0.76172	0.924594	0.841313	0.811654	0.743663	0.78797	0.864285	0.813275	0.924978
Figure 2l	mtDNA copy number (FC) - Liver
WT young	1.23188	0.935077	0.800495	0.873098	1.02025	0.872153	1.07323	1.19382
Il11-/- young	0.961303	0.943829	1.00809	1.10032	0.96148	0.857016	1.13097	1.2173	1.25123
WT old	0.790943	0.820109	0.828617	0.703044	0.875317	0.744065	0.83931	0.804618	0.492433	0.793049	0.543695	0.515844	0.597414	0.614675	0.641375	0.647155
Il11-/- old	0.962524	0.884616	0.907237	0.719472	0.85833	0.966917	0.749881	0.774988	0.852438	0.886842	0.931807	0.935219	0.925019	0.869338	0.823755	0.885723	0.876024	0.976666
	mtDNA copy number (FC) - vWAT
WT young	0.928462	0.868988	1.18713	0.772265	1.05452	1.03294	1.2839	0.871796
Il11-/- young	0.885504	0.91581	1.36154	1.44444	1.11798	1.03334	1.19575	1.31248	0.981798
WT old	0.691251	0.56763	0.644702	0.494519	0.504295	0.454608	0.569557	0.52692	0.353543	0.508683	0.314484	0.394168	0.381195	0.419312	0.410731	0.447939
Il11-/- old	0.903189	0.845536	0.810525	0.705929	0.773261	1.07682	0.616456	0.643259	0.895227	0.789498	0.899139	0.952339	0.701005	0.997377	0.805185	0.932897	0.736744	0.995598
	mtDNA copy number (FC) - Gastrocnemius
WT young	0.895047	1.03867	0.960482	1.11898	1.06618	0.995449	0.839905	1.08528
Il11-/- young	1.04696	1.15858	1.18948	1.01691	0.991954	0.948223	1.24112	1.08054	1.11865
WT old	0.806112	0.679913	0.784783	0.622544	0.63393	0.576367	0.702318	0.662364	0.457334	0.616245	0.383537	0.472992	0.501987	0.528547	0.507052	0.53138
Il11-/- old	0.894276	0.82776	0.835995	0.739874	0.810029	0.960197	0.644975	0.724396	0.892412	0.821117	0.927547	0.957672	0.74559	0.98827	0.865297	0.898321	0.780301	0.959186

## Sheet: Figure 3
Figure 3b	Body weight (g)
Time (weeks)	Untreated						IgG													anti-IL11
0	38	39	37	40	39	44	40	42	41	39	38	42	39	35	41	42	39	43	38	37	37	38	38	37	39	44	39	39	43	44	39
3	38	41	39	43	42	46	41	44	42	39	39	45	40	36	42	46	41	46	40	38	37	38	38	36	38	45	41	40	43	44	39
6	39	41	40	45	45	49	43	46	46	41	41	45	41	37	45	49	44	48	43	37	36	36	36	35	38	47	39	38	41	43	37
9	39	40	40	46	43	48	43	45	47	39	39	40	39	35	44	46	45	49	43	37	35	35	34	35	39	46	38	37	39	42	36
12	37	38	38	47	41	45	43	42	46	39	36	38	37	34	43	43	45	48	44	34	33	31	32	33	37	43	37	35	39	40	34
15	36.5	37	37	45	39	43	41	42	47	38	36	39.5	38	32	40	40	44	46	42	35	34	32	33	32	35	40	37	34	39	37.5	34
18	35.3	36.1	36	44.4	39.3	42.3	40.6	38.7	42.6	38.4	36.1	38.4	37.4	33.4	39.7	40.4	42.2	41.9	41.2	33.9	32.8	31.6	32	31.7	32.9	37.3	35.9	34.1	38.7	36.8	33.7
21	35.9	35.5	35.8	42.9	38.6	42.6	39.4	38.7	46.7	38	36.2	37.7	35.9	34	39.3	41.6	42.6	42.3	41.6	33.6	33.4	31.4	32.2	31.5	32.5	35.9	35.8	33.4	38.5	36.5	33.5
24	36.2	35.1	36.7	42.1	38.7	43	40.3	37.9	44.8	36.9	36.5	37.2	37.1	34.8	38	41	41.8	41.6	40.1	32.5	34	31.8	32.8	31.8	32.9	35	35.9	33.7	38.3	35.9	33.9
Figure 3c	Δ % fat mass
Untreated	-0.3613	-3.38113	-0.62389	1.42668	-0.78024	-0.1246
IgG	3.47156	-2.90781	4.79717	-0.54529	-1.8633	-4.16348	-0.63611	0.508357	-2.29764	-0.84647	3.7009	-0.81089	1.74659
anti-IL11	-12.1502	-7.87603	-11.4851	-5.13562	-4.87171	-9.48644	-6.56793	-10.3211	-3.92701	-10.6381	-10.4328	-9.64912
	Δ % lean mass
Untreated	0.129047	4.59891	-0.55104	-3.10297	-1.00524	0.11337
IgG	-2.73781	2.64514	-7.14751	0.56825	2.76257	3.68095	0.411432	-0.31821	1.83219	0.262726	-3.54668	-0.10196	-4.12053
anti-IL11	11.6263	8.4903	11.096	6.17877	7.68257	8.6135	9.19235	6.75598	3.7618	9.11277	10.7604	8.23977
Figure 3d	Δ GTT AUC
Untreated	45	60	107	85	78	128
IgG	99	30	220	69	-16	34	153	89	64	103	119	28	227
anti-IL11	-225	-146	-35	-57	-235	-205	-386	-231	-174	-56	-175	-156
	Δ ITT AUC
Untreated	210.7	141.7	87.7	174	136.5	258
IgG	190.5	156	387	227.3	176.3	204	188.2	168	-9.8	87.8	174	160.5	162.8
anti-IL11	-5.2	20.3	65.2	56.3	-37.5	-85.5	-60.7	-126	-57.8	72	-105	-24.7
Figure 3e	Frailty score
	Untreated						IgG													X203
75-week-old (starting point)	3.5	4	3.5	4.5	3	4	4.1	3.9	3.6	3.5	4.6	3.6	4.2	4	2.5	3.5	4	4	4	4	3.5	4	5	4.5	4	3	2.5	4.5	5	3.5	3
100-week-old (end point)	7.5	7	5.5	6.5	6	6.5	7	6.5	7.5	6	6	7.5	6	7.5	6	6	8	7	5.5	5.5	3	3	3.5	4	4.5	4	2.5	3.5	4.5	3	2.5
Figure 3f	Full body grip strength (g/g)
75 week-old (baseline)	5.47556	5.52632	4.92063	5.30086	5.06173	4.99598	5.44326	5.53476	5.50306	4.69136
Untreated	4.94505	6.01156	5.49074	4.3725	4.65801	4.40339
IgG	4.77612	5.59111	4.80769	4.30702	5	4.63687	5.06446	5.72825	5.09186	5.7561	5.27446	4.47917	5.03667
anti-IL11	6.43068	6.22886	6.11814	6.21814	6.24738	7.21875	6.88447	6.97479	6.83582	6.83938	5.7967	6.97059
Figure 3h	Body temperature (°C)
Untreated	35.8	36	35.9	35.6	35.7	36
IgG	35.8	35.9	36	35.9	35.8	35.7	36	35.9	35.9	35.7	35.9	35.8	36
anti-IL11	36.2	36	36.1	36.1	36	36.3	36.1	36.2	36.2	36	36.1	36.3
Figure 3i	Serum ALT (U/L)
75 week-old (baseline)	104.936	99.5185	91.0246	81.6613	73.3681	83.7346	75.107	71.2279	75.1739	90.6233	79.9224	79.588	88.4831	93.8336
Untreated	119.516	157.37	107.076	150.548	95.305	137.574
IgG	120.92	85.1391	154.093	105.872	89.8876	127.876	145.265	81.1263	89.085	136.503	128.21	117.71	108.748
anti-IL11	67.4826	51.8325	74.572	63.2691	50.6287	83.4671	96.3751	63.4029	32.9053	51.2306	47.0171	33.9085
Figure 3j	Liver TG (mg/g)
75 week-old (baseline)	226.066	217.643	201.221	172.882	168.378	184.435	170.264	157.142	172.014	195.412	174.146	179.353	196.853	204.725
Untreated	240.194	306.029	214.675	293.915	190.911	273.81
IgG	255.927	185.631	318.805	229.917	192.738	273.564	312.543	174.213	188.423	294.236	272.735	233.373	231.402
anti-IL11	158.236	132.028	175.864	137.05	122.066	177.161	195.934	149.56	103.59	147.077	143.646	129.185
Figure 3k	Liver weight/BW (g/g)
75 week-old (baseline)	0.048705	0.049071	0.051925	0.055417	0.045846	0.0494	0.047222	0.044265	0.047333	0.049	0.048842	0.053235	0.04795	0.047395
Untreated	0.058211	0.052972	0.06887	0.04781	0.059907
IgG	0.052338	0.050133	0.064498	0.051421	0.047808	0.056831	0.064038	0.049492	0.051766	0.062195	0.064146	0.059759	0.05793
anti-IL11	0.036902	0.050412	0.056431	0.047662	0.037771	0.057081	0.057358	0.043661	0.035169	0.044067	0.043112	0.043493
	vWAT weight/BW (g/g)
75 week-old (baseline)	0.03425	0.026143	0.03815	0.02575	0.043744	0.031675	0.023972	0.021794	0.025444	0.030684	0.034895	0.024088	0.037125	0.041512
Untreated	0.038428	0.031937	0.025611	0.04476	0.039024	0.042023
IgG	0.048284	0.029253	0.051279	0.024155	0.032356	0.029891	0.025881	0.02339	0.027481	0.037681	0.041073	0.045904	0.046858
anti-IL11	0.006258	0.018206	0.011754	0.014492	0.014777	0.018634	0.026392	0.016475	0.024096	0.018342	0.016436	0.006239
	Gastrocnemius weight/BW (g/g)
75 week-old (baseline)	0.00927273	0.00897619	0.008775	0.00922222	0.00853846	0.00915	0.00944444	0.00976471	0.00966667	0.01	0.00955263	0.0100294	0.009675	0.00923256
Untreated	0.00821138	0.00934473	0.00791667	0.00709135	0.00881267	0.00823256
IgG	0.00838309	0.00824	0.00833333	0.00930295	0.00841096	0.0076776	0.00815718	0.00833333	0.00844156	0.00755611	0.00778049	0.00773494	0.00900249
anti-IL11	0.00969325	0.0104118	0.0100308	0.0107077	0.0103822	0.010559	0.00960227	0.0107377	0.00977401	0.00997409	0.00957447	0.0102388
Figure 3l	Liver collagen (µg/mg)
75 week-old (baseline)	1.74	1.9925	2.2	1.81	1.5925	1.7925	2.2775	1.965	1.76552	1.8336	2.6208	2.2496	2.3904	1.5936
Untreated	2.25	3.64	2.605	3.1275	1.895	2.105
IgG	2.82	1.9025	3.185	2.2225	1.685	3.8425	1.4775	1.6025	1.7975	3.0475	2.47	3.4875	2.1075
anti-IL11	1.1575	1.2225	1.7775	1.3975	1.6675	1.0325	1.0975	1.825	1.54	1.25	1.95	0.915
	vWAT collagen (µg/mg)
75 week-old (baseline)	4.59097	5.21419	5.39226	5.82581	4.37032	4.89677	5.91097	5.35355	4.69655	5.79724	4.96138	5.31724	4.78345	5.28828
Untreated	5.87613	6.96	6.54193	6.27484	4.85419	5.41161
IgG	5.12516	6.94064	4.11484	4.88516	7.53677	8.35742	7.3471	7.77677	4.67226	5.07871	5.84903	4.4129	6.42194
anti-IL11	3.06581	4.27355	4.68774	2.66323	5.57419	5.88	3.27484	3.56516	4.42452	5.24129	2.46193	2.88387
	Gastrocnemius collagen (µg/mg)
75 week-old (baseline)	10.5223	11.2423	11.0126	12.24	10.8686	13.176	12.5554	11.592	10.2207	11.1269	12.7159	10.9034	11.7021	12.029
Untreated	14.5097	13.3474	16.0217	15.6686	14.3211	15.2434
IgG	11.5611	11.2697	15.0137	17.688	17.1566	15.6034	18.5554	12.4011	13.7417	12.3223	13.9269	14.7154	16.0046
anti-IL11	7.79657	9.94286	8.47886	11.6743	8.27314	11.1326	8.93486	12.3874	9.57943	9.86057	10.7177	7.52571
Figure 3m	WB Quantification (FC)
	IL11/GAPDH						p-ERK/ERK						p-p90RSK/p90RSK
75 week-old (baseline)	0.880415	1.1645	0.905033	1.05005	1.01626	0.983737	0.990442	1.14303	0.881933	0.984598	0.97276	1.02724	1.04912	1.20468	0.804083	0.942118	1.07682	0.92318
IgG	1.81714	1.7725	1.6148	1.70067	1.41953	1.32988	1.81449	2.13473	2.0143	1.65265	1.67827	1.55391	1.57748	1.9255	1.68853	1.77512	1.88837	1.99233
anti-IL11	0.171346	0.270431	0.218493	0.304865	0.238449	0.241917	0.310143	0.246844	0.28635	0.330543	0.373048	0.439311	0.45596	0.429365	0.311919	0.306694	0.271059	0.365003
	p-LKB1/LKB1						p-AMPK/AMPK						p-mTOR/mTOR
75 week-old (baseline)	1.00059	1.22769	0.93903	0.832689	0.975037	1.02496	0.869937	1.04159	1.13749	0.950984	0.981241	1.01876	1.14474	1.14531	0.80456	0.905392	1.06502	0.934978
IgG	2.13405	2.27907	1.90678	1.5935	1.74771	1.62494	0.389059	0.368766	0.449295	0.464273	0.410845	0.379594	1.64459	1.56028	1.65105	1.41882	1.72466	1.7164
anti-IL11	0.249953	0.336856	0.259521	0.354023	0.400457	0.379559	3.38335	2.99199	3.18771	3.43964	3.76436	3.34589	0.273785	0.266048	0.366646	0.487145	0.448551	0.349608
	p-p70S6K/p70S6K						p-S6RP/S6RP						p16/GAPDH
75 week-old (baseline)	0.893431	1.01812	0.956595	1.13186	1.07062	0.929375	1.08726	1.43019	0.642407	0.84014	1.13597	0.864027	1.17412	1.00238	0.885731	0.937774	0.901309	1.09869
IgG	1.69939	1.90396	2.00973	1.97933	1.52278	1.58255	2.17959	2.91291	2.51766	1.91781	1.8804	2.29914	2.3304	2.89278	2.69606	2.14387	2.62282	2.48916
anti-IL11	0.267149	0.267539	0.168429	0.195502	0.26016	0.224086	0.184422	0.203074	0.122901	0.156732	0.211084	0.156686	0.143426	0.180191	0.2405	0.338525	0.151131	0.219875
	p21/GAPDH
75 week-old (baseline)	1.34466	1.24996	0.623075	0.782303	1.08229	0.917713
IgG	2.19565	2.78264	2.3397	2.51066	2.28252	2.56611
anti-IL11	0.194762	0.487048	0.371704	0.350702	0.198239	0.33194

## Sheet: Figure 4
Figure 4c	Ucp 1 expression (TPM)
IgG	0.323551	0.117688	1.55216	0.509466	0.376504	1.57728	0.076208
anti-IL11	1960.25	2498.1	1810.28	1906.97	1300.14	1484.18
Figure 4e	WB Quantification (FC)
	UCP1/GAPDH						PGC1α/GAPDH
75 week-old (baseline)	0.835816	0.964741	0.994351	1.20509	1.01567	0.984326	0.990542	0.944944	0.985581	1.07893	1.04645	0.953551
IgG	1.14086	1.09483	1.24395	1.09648	0.957173	1.09255	0.576171	0.436271	0.544755	0.504256	0.497134	0.441226
anti-IL11	26.7922	23.2128	25.4665	21.4709	19.8572	16.7554	2.13076	1.81766	2.03505	1.97738	1.87523	1.5932
Figure 4f	Ucp1 qPCR (Relative Expression to Gapdh)
WT young	0.757597	1.11582	1.33475	1.23152	0.869631	0.708759	0.964062	1.21112
Il11-/- young	1.47734	1.2134	1.31261	1.13367	1.02738	0.990573	1.1276	1.39943	0.956226
WT old	0.0172769	0.278609	0.225093	0.134954	0.121664	0.227158	0.109718	0.148677	0.107063	0.194958	0.0477117	0.0431585	0.0741287	0.335831	0.121278	0.0598865
Il11-/- old	0.684185	0.559675	0.602375	0.66652	0.625733	0.73205	0.499237	0.524297	0.457136	0.594174	0.460964	0.78065	0.483713	0.654799	0.436395	0.665694	0.563821	0.53573
	WB Quantification (FC)
	UCP1/GAPDH						PGC1α/GAPDH
WT young	0.984196	1.07848	0.933478	0.936028	1.06397	1.11874	1.06157	1.02847	0.909969	1.04952	0.951304	0.999175
Il11-/- young	1.00384	1.05255	1.02278	1.20052	1.25215	1.11448	0.961559	1.07047	1.21751	0.921526	1.11193	1.40782
WT old	0.092971	0.077829	0.060039	0.069763	0.064581	0.076525	0.235007	0.208276	0.250417	0.198945	0.154465	0.186543
Il11-/- old	0.470966	0.412401	0.602586	0.585671	0.516291	0.639219	0.52338	0.611998	0.909738	0.818623	0.777632	0.694073
Figure 4i	Lipid droplet size (µm2)
	mouse 1					mouse 2					mouse 3					mouse 4					mouse 5
IgG	3440.91	2749.34	2058.84	3741.88	2648.55	3822.87	3455.74	4113.87	2653.83	2767.22	3137.5	3403.43	3750.34	2972.25	3472.77	2426.22	3366.73	2932.55	3283.21	1803.69	3491.91	2095.47	2943.53	3930.04	4580.77
anti-IL11	1171.33	1560.4	1116.3	1467.79	1326.07	923.077	1309.95	1108.42	1011.28	883.063	1300.24	2159.82	1284.52	914.976	801.054	533.404	483.948	998.265	871.563	1205.86	1802.43	1708.85	2218.78	1646.61	1591.9

## Sheet: Figure 5
Figure 5a					Figure 5b					Figure 5c					Figure 5d					Figure 5e						Figure 5f
Lifespan of male WT and IL11 KO					Lifespan of female WT and IL11 KO					Lifespan of pooled sex WT and IL11 KO					Lifespan of male IgG and X203					Lifespan of female IgG and X203						Lifespan of pooled sex IgG and X203
Male		(35/41)	(6/34)		Female		(49/49)	(19/37)		Pooled		(84/90)	(25/71)		Male		(23/25)	(12/24)		Female		(13/13)	(7/13)			Pooled	(36/38)	(19/37)
	Age (weeks)	WT	Il11-/-			Age (weeks)	WT	Il11-/-			Age (weeks)	WT	Il11-/-			Age (weeks)	IgG	anti-IL11			Age (weeks)	IgG	anti-IL11			Age (weeks)	IgG	anti-IL11
1	137	1			1	118.86	1			1	118.86	1			1	139.714	1			1	119.857	1			1	119.857	1
2	149.43	1			2	136	1			2	136	1			2	130.286	1			2	112.429	1			2	112.429	1
3	123.57	1			3	132.86	1			3	132.86	1			3	107.857	1			3	132.286	1			3	132.286	1
4	125.29	1			4	143.14	1			4	143.14	1			4	127.143	1			4	122	1			4	122	1
5	110.43	1			5	111.14	1			5	111.14	1			5	133.143	1			5	117.143	1			5	117.143	1
6	165.14	1			6	101.57	1			6	101.57	1			6	120.571	1			6	109	1			6	109	1
7	142.57	1			7	127.14	1			7	127.14	1			7	145.143	1			7	121.286	1			7	121.286	1
8	128.71	1			8	148	1			8	148	1			8	138	1			8	118.857	1			8	118.857	1
9	165.14	0			9	126.57	1			9	126.57	1			9	143.143	1			9	101.143	1			9	101.143	1
10	120.86	1			10	113.29	1			10	113.29	1			10	141.857	1			10	112	1			10	112	1
11	119.86	1			11	138.57	1			11	138.57	1			11	117	1			11	126	1			11	126	1
12	134.29	1			12	131.14	1			12	131.14	1			12	108.714	1			12	88.2857	1			12	88.2857	1
13	108.86	1			13	132.14	1			13	132.14	1			13	139.429	1			13	93	1			13	93	1
14	130.86	1			14	102.57	1			14	102.57	1			14	147.714	0			1	129.857		1		14	139.714	1
15	97.71	1			15	135.29	1			15	135.29	1			15	130.857	1			2	147.714		0		15	130.286	1
16	156.71	0			16	135.29	1			16	135.29	1			16	140.714	1			3	147.714		0		16	107.857	1
17	98	1			17	99.71	1			17	99.71	1			17	147.714	0			4	144		1		17	127.143	1
18	95	1			18	124.43	1			18	124.43	1			18	100.429	1			5	147.714		0		18	133.143	1
19	139.57	1			19	110.14	1			19	110.14	1			19	98	1			6	147.714		0		19	120.571	1
20	103.57	1			20	131.86	1			20	131.86	1			20	124.143	1			7	137.143		1		20	145.143	1
21	148.43	0			21	148.14	1			21	148.14	1			21	135.286	1			8	146.429		1		21	138	1
22	129.86	1			22	98	1			22	98	1			22	104.857	1			9	147.714		0		22	143.143	1
23	141.43	1			23	108.86	1			23	108.86	1			23	118.286	1			10	140.143		1		23	141.857	1
24	117.57	1			24	144.29	1			24	144.29	1			24	114.286	1			11	147.714		0		24	117	1
25	104.57	1			25	95.71	1			25	95.71	1			25	113.857	1			12	113.143		1		25	108.714	1
26	104.71	1			26	147.71	1			26	147.71	1			1	164.429		0		13	120.286		1		26	139.429	1
27	101.57	1			27	107.86	1			27	107.86	1			2	164.429		0							27	147.714	0
28	129	1			28	130	1			28	130	1			3	132.143		1							28	130.857	1
29	108	1			29	92.14	1			29	92.14	1			4	163.571		1							29	140.714	1
30	115	1			30	120.86	1			30	120.86	1			5	155.571		1							30	147.714	0
31	140.43	1			31	79	1			31	79	1			6	164.429		0							31	100.429	1
32	141.14	0			32	90.71	1			32	90.71	1			7	124		1							32	98	1
33	132.43	1			33	102.43	1			33	102.43	1			8	127.714		1							33	124.143	1
34	94.14	1			34	106.86	1			34	106.86	1			9	164.429		0							34	135.286	1
35	141.14	0			35	54.57	1			35	54.57	1			10	142.857		1							35	104.857	1
36	129.71	1			36	124.86	1			36	124.86	1			11	117.857		1							36	118.286	1
37	120.57	1			37	142.14	1			37	142.14	1			12	164.429		0							37	114.286	1
38	129.71	1			38	124	1			38	124	1			13	147.714		0							38	113.857	1
39	106	0			39	110.43	1			39	110.43	1			14	130.714		1							1	129.857		1
40	28.57	1			40	97.57	1			40	97.57	1			15	139		1							2	147.714		0
41	59.86	1			41	134.57	1			41	134.57	1			16	145.143		1							3	147.714		0
1	171		0		42	141.71	1			42	141.71	1			17	147.714		0							4	144		1
2	159.57		0		43	99.57	1			43	99.57	1			18	147.714		0							5	147.714		0
3	159.86		0		44	92.71	1			44	92.71	1			19	147.714		0							6	147.714		0
4	158.71		0		45	80.43	1			45	80.43	1			20	147.714		0							7	137.143		1
5	131.86		1		46	99.71	1			46	99.71	1			21	135.143		1							8	146.429		1
6	157		0		47	119.71	1			47	119.71	1			22	118.857		1							9	147.714		0
7	141.43		1		48	86.71	1			48	86.71	1			23	147.714		0							10	140.143		1
8	107.57		1		49	63.86	1			49	63.86	1			24	147.714		0							11	147.714		0
9	153.71		0		1	168.86		1		50	137	1													12	113.143		1
10	141.29		1		2	176.57		1		51	149.43	1													13	120.286		1
11	144.71		1		3	145.57		1		52	123.57	1													14	164.429		0
12	140.43		0		4	125		1		53	125.29	1													15	164.429		0
13	140.43		0		5	152.71		1		54	110.43	1													16	132.143		1
14	131		1		6	125.57		1		55	165.14	1													17	163.571		1
15	138.14		0		7	132.29		1		56	142.57	1													18	155.571		1
16	130.43		0		8	151		1		57	128.71	1													19	164.429		0
17	130.43		0		9	161.71		1		58	165.14	0													20	124		1
18	115.86		0		10	119.86		1		59	120.86	1													21	127.714		1
19	112.86		0		11	151.71		1		60	119.86	1													22	164.429		0
20	112.86		0		12	164.71		0		61	134.29	1													23	142.857		1
21	112.86		0		13	162		0		62	108.86	1													24	117.857		1
22	109.57		0		14	108.86		1		63	130.86	1													25	164.429		0
23	109.57		0		15	159.86		0		64	97.71	1													26	147.714		0
24	109.57		0		16	133.57		1		65	156.71	0													27	130.714		1
25	109.57		0		17	131.29		1		66	98	1													28	139		1
26	109.57		0		18	134.29		1		67	95	1													29	145.143		1
27	92		0		19	148.29		1		68	139.57	1													30	147.714		0
28	86.71		0		20	153		0		69	103.57	1													31	147.714		0
29	86.71		0		21	139.86		1		70	148.43	0													32	147.714		0
30	86		0		22	108.14		1		71	129.86	1													33	147.714		0
31	86		0		23	147.57		0		72	141.43	1													34	135.143		1
32	83.43		0		24	132		1		73	117.57	1													35	118.857		1
33	83.43		0		25	133.57		0		74	104.57	1													36	147.714		0
34	83.43		0		26	133.57		0		75	104.71	1													37	147.714		0
					27	130.43		0		76	101.57	1
					28	127		0		77	129	1
					29	127		0		78	108	1
					30	86.57		0		79	115	1
					31	86		0		80	140.43	1
					32	84.86		0		81	141.14	0
					33	80		0		82	132.43	1
					34	83.71		0		83	94.14	1
					35	76.71		0		84	141.14	0
					36	75.86		0		85	129.71	1
					37	72.57		0		86	120.57	1
										87	129.71	1
										88	106	0
										89	28.57	1
										90	59.86	1
										1	168.86		1
										2	176.57		1
										3	145.57		1
										4	125		1
										5	152.71		1
										6	125.57		1
										7	132.29		1
										8	151		1
										9	161.71		1
										10	119.86		1
										11	151.71		1
										12	164.71		0
										13	162		0
										14	108.86		1
										15	159.86		0
										16	133.57		1
										17	131.29		1
										18	134.29		1
										19	148.29		1
										20	153		0
										21	139.86		1
										22	108.14		1
										23	147.57		0
										24	132		1
										25	133.57		0
										26	133.57		0
										27	130.43		0
										28	127		0
										29	127		0
										30	86.57		0
										31	86		0
										32	84.86		0
										33	80		0
										34	83.71		0
										35	76.71		0
										36	75.86		0
										37	72.57		0
										38	171		0
										39	159.57		0
										40	159.86		0
										41	158.71		0
										42	131.86		1
										43	157		0
										44	141.43		1
										45	107.57		1
										46	153.71		0
										47	141.29		1
										48	144.71		1
										49	140.43		0
										50	140.43		0
										51	131		1
										52	138.14		0
										53	130.43		0
										54	130.43		0
										55	115.86		0
										56	112.86		0
										57	112.86		0
										58	112.86		0
										59	109.57		0
										60	109.57		0
										61	109.57		0
										62	109.57		0
										63	109.57		0
										64	92		0
										65	86.71		0
										66	86.71		0
										67	86		0
										68	86		0
										69	83.43		0
										70	83.43		0
										71	83.43		0

## Sheet: Extended Data Figure 1
Extended Data Figure 1c	WB Quantification (FC)
	p-ERK/ERK					p-p90RSK/p90RSK					p-LKB1/LKB1
12 weeks	0.955842	1.04416	0.923429	1.05988	1.01669	0.971067	1.02893	0.903761	1.08693	1.00931	0.943475	1.05652	0.976566	1.01405	1.00938
25 weeks	1.46078	1.35519	1.26561	1.111	1.34867	1.10354	0.971796	1.29035	1.03103	1.04646	1.0865	1.03665	0.965689	1.02458	1.05431
50 weeks	2.85468	4.60593	3.88959	3.85589	5.48659	3.02614	3.86002	2.99577	2.33998	2.77397	2.34443	2.57293	3.15116	2.46826	2.78041
75 weeks	6.10964	7.24428	7.054	7.02714	7.72727	8.87247	6.57858	6.2988	4.38656	6.79331	6.09871	4.51291	8.71512	4.53613	7.21974
110 weeks	8.90488	8.42945	7.57706	9.53277	8.32394	12.7254	13.5542	10.2249	9.76974	9.14859	12.991	14.9805	12.7486	14.7062	13.3741
	p-AMPK/AMPK					p-mTOR/mTOR					p-p70S6K/p70S6K
12 weeks	0.943761	1.05624	1.06662	1.02584	0.907535	1.00293	0.99707	0.972467	0.964886	1.06265	0.921097	1.0789	0.960826	1.0468	0.992375
25 weeks	1.14685	1.04283	0.895119	0.91157	0.931925	1.19434	1.23051	1.37881	1.24466	1.46546	1.06411	0.909718	0.978255	0.994287	1.04916
50 weeks	0.486121	0.546282	0.459568	0.442101	0.411404	2.57563	3.34897	3.01353	3.14334	3.96306	1.70788	2.32995	2.28701	2.69844	3.42443
75 weeks	0.201932	0.176494	0.163219	0.182867	0.196418	7.27586	6.54157	6.09819	7.23754	7.41806	5.69352	7.15457	8.13633	7.3496	8.66788
110 weeks	0.086203	0.113991	0.130382	0.123667	0.136257	9.03769	9.61602	11.1942	9.66119	13.192	11.5267	13.1496	12.2323	14.3663	13.8321
	p-S6RP/S6RP
12 weeks	1.06247	0.937526	1.00277	1.01386	0.983374
25 weeks	1.03363	1.17893	0.977735	1.07006	0.927543
50 weeks	2.26709	2.15393	1.98636	1.94224	2.43046
75 weeks	6.36543	6.06649	6.86805	7.89117	6.6788
110 weeks	10.0585	9.73196	8.19369	10.3406	11.239
Extended Data Figure 1d	WB Quantification (FC)
	IL11/GAPDH (Liver)						IL11/GAPDH (vWAT)						IL11/GAPDH (Gastrocnemius)
Young male	0.873736	1.09451	1.03175	0.900283	1.07897	1.02075	0.992827	0.97884	1.02833	1.12286	0.994533	0.882609	1.09455	0.954139	0.951311	1.06167	1.02542	0.912919
Young female	0.796562	0.849071	0.756029	0.797295	0.735121	0.758053	1.13289	1.03936	1.10115	1.09956	0.985623	0.997531	0.756433	0.582713	0.63727	0.732586	0.683884	0.714128
Old male	4.69644	6.14958	5.98758	6.44049	7.22834	5.40659	10.3102	11.7822	11.0606	7.97911	9.17666	8.41776	5.76473	6.31901	5.4465	4.71272	5.05949	4.20596
Old female	6.81465	7.51621	6.9829	6.78498	6.80648	6.30816	7.36067	11.4707	9.72515	6.16186	8.66169	7.92781	6.83328	8.37036	7.31636	5.00684	6.23525	6.43794

## Sheet: Extended Data Figure 2
Extended Data Figure 2b	WB Quantification (FC)
	p-ERK/ERK					p-LKB1/LKB1					p-AMPK/AMPK					p-mTOR/mTOR
WT young	1.11119	0.971557	0.917252	1.01172	0.988278	1.00366	0.878959	1.11738	1.05728	0.942721	1.49894	0.799781	0.701279	0.917127	1.08287	0.683454	1.3427	0.973842	1.1517	0.848295
Il11ra1-/- young	1.04546	1.06025	0.950405	1.01392	1.1092	0.830588	0.869949	0.788903	0.77961	0.818146	1.90746	2.05159	1.78448	1.39219	1.50548	0.552518	0.460717	0.575488	0.721403	0.646361
WT old	9.60167	12.4855	10.9838	7.82116	8.48817	10.4542	11.2408	9.89545	8.35458	7.14121	0.128081	0.114411	0.13772	0.153828	0.189327	7.30365	5.99925	4.37732	5.26565	4.82087
Il11ra1-/- old	1.77947	1.52945	1.01921	1.94893	2.28415	3.08712	1.75919	2.40551	2.77455	2.26461	1.34505	1.50508	1.60102	1.36666	1.22931	0.784036	0.68311	0.555274	0.881507	0.825402
	p-p70S6K/p70S6K					p-S6RP/S6RP					p16/GAPDH					p21/GAPDH
WT young	1.01842	1.07343	0.908158	0.945851	1.05415	1.41297	0.895174	0.691852	1.21006	0.789935	1.0472	1.00266	0.950149	0.931177	1.06882	0.801909	1.14193	1.05616	1.08797	0.912026
Il11ra1-/- young	1.01987	0.952004	1.05534	1.00404	0.885775	0.523994	0.481898	0.479099	0.721747	0.617188	0.970477	0.918014	1.1279	1.16338	1.06037	0.962726	0.916064	0.982438	1.03445	0.98202
WT old	10.4637	12.2186	11.7379	8.71546	7.47913	6.64385	6.09317	5.49725	6.99902	4.81112	9.21029	11.0679	8.70735	9.69719	7.55075	9.50057	12.3691	10.4404	8.50395	7.51762
Il11ra1-/- old	1.9763	1.29796	1.43993	1.46315	1.60133	0.718107	0.643095	0.45607	1.06274	1.57734	0.936565	1.15285	1.08473	1.45333	1.62462	1.26412	1.13375	1.72706	1.95374	1.52309
Extended Data Figure 2c	WB Quantification (FC)
	p-ERK/ERK					p-LKB1/LKB1					p-AMPK/AMPK					p-mTOR/mTOR
WT young	1.06926	0.995634	0.93511	0.897923	1.10208	1.03909	1.01892	0.941987	0.902772	1.09723	1.1311	0.825635	1.04327	1.08733	0.912667	1.18476	0.972888	0.842351	1.07214	0.927865
Il11ra1-/- young	0.887439	0.93532	1.01192	1.07902	1.02134	0.867331	1.01647	1.02252	0.825445	0.937568	2.05705	1.79043	2.23059	1.58763	1.45495	1.15816	1.08517	1.02339	1.04261	1.05289
WT old	8.7627	9.77897	11.1217	6.47528	7.92032	6.05917	9.28807	8.43237	7.17621	7.76716	0.165265	0.127985	0.156352	0.251587	0.206411	10.6714	15.7578	13.0195	9.20453	8.26923
Il11ra1-/- old	2.70088	1.60808	2.06422	2.95181	2.39731	1.27289	1.59934	1.78899	2.43293	2.13964	1.37089	1.20155	1.67258	1.36222	1.57846	1.74173	1.28872	1.11723	2.69305	2.10897
	p-p70S6K/p70S6K					p-S6RP/S6RP					p16/GAPDH					p21/GAPDH
WT young	0.901948	1.02924	1.06881	0.972311	1.02769	0.917645	1.09579	0.986566	1.05945	0.940548	0.99682	0.890479	1.1127	0.953949	1.04605	1.20488	0.978159	0.816963	0.921474	1.07853
Il11ra1-/- young	1.02406	1.08015	1.13685	1.04366	1.09183	0.768745	1.11926	1.01009	0.855386	0.937316	0.980966	1.06168	1.15336	1.03683	0.964726	1.03178	0.992941	0.901471	1.17736	1.09828
WT old	7.82975	12.3195	9.98892	11.2283	6.88457	7.91835	11.4675	9.85431	8.54303	7.04857	9.3804	11.6544	10.6756	8.66864	7.4566	12.5034	8.9623	9.94244	8.27106	7.2228
Il11ra1-/- old	1.21353	1.43369	1.26561	1.99497	1.63706	2.53788	2.2248	1.5635	2.06449	1.7471	1.69528	1.40729	1.24209	2.02534	2.37373	1.79547	1.56728	1.27393	2.13037	1.80716
Extended Data Figure 2d	Body temperature (°C)
WT male	35.2	35.6	35.4	34.9	35.5	35.4	35.1	35.3	34.1	35.4	34.9	34.6
Il11ra1-/- male	36.7	35.2	34.4	35.2	35.3	36.5	35.2	35.8	34.9	35.6	36.3	35.2	35.7	36.3	36.8	36.6
WT female	35.5	35.3	35.1	35.4	35.6	35.6	36	35.3	35	34.7	35.3	35.8	34.7	35	35.1
Il11ra1-/- female	36.7	36	34.1	35.8	36	35.3	35.7	36.5	36.2	36.2	35.2	36.7	36.3
Extended Data Figure 2e	Liver weight/BW (g/g)
WT male	0.04541	0.04093	0.04221	0.04621	0.04304	0.04724	0.03873	0.03775	0.04088	0.04991	0.04109
Il11ra1-/- male	0.04206	0.0433	0.03878	0.04257	0.04197	0.04252	0.03888	0.03706	0.04276	0.03415	0.03841	0.04249	0.04372	0.03752	0.03444
WT female	0.0883	0.02821	0.04966	0.04271	0.04306	0.03928	0.04652	0.0526	0.05822	0.03095	0.06796	0.02743	0.05893	0.03444
Il11ra1-/- female	0.05556	0.05093	0.04256	0.06114	0.03986	0.05149	0.04247	0.04129	0.04257	0.05774	0.05035	0.043	0.03583
	vWAT weight/BW (g/g)
WT male	0.026483	0.014006	0.020648	0.027898	0.007868	0.00514	0.022413	0.017061	0.020721	0.02123	0.023114	0.033235
Il11ra1-/- male	0.023077	0.014304	0.014677	0	0.021007	0.006479	0.021761	0.021691	0.00109	0	0	0.009723	0.01562	0.017609	0.012292	0.010828	0.00588
WT female	0.015486	0.012695	0.019004	0.014715	0.031973	0.034669	0.019061	0.034554	0.042286	0.018688	0.02259	0.041865	0.0184	0.022778
Il11ra1-/- female	0.003684	0.005156	0.011811	0	0.013649	0.004485	0.009302	0.012165	0.011013	0.007842	0.010261	0.010957	0.006083
	Gastrocnemius weight/BW (g/g)
WT male	0.00740061	0.00877676	0.00817901	0.00752022	0.00790441	0.00695804	0.00793706	0.00793939	0.00837838	0.00902208	0.0082	0.00738235
Il11ra1-/- male	0.0108741	0.00993528	0.00983871	0.00854651	0.00802083	0.00906103	0.00896226	0.0110072	0.00838863	0.00913706	0.0100444	0.00976285	0.00848837	0.00915825	0.00802372	0.0101724	0.00784
WT female	0.00809028	0.00741135	0.00705179	0.00847909	0.00628763	0.00649842	0.00740072	0.00664615	0.00559524	0.00565625	0.00523077	0.00938462	0.006	0.0083	0.00759259
Il11ra1-/- female	0.00860902	0.00724444	0.00870079	0.0092228	0.00872038	0.00948454	0.00865116	0.0104124	0.00902954	0.0136316	0.010087	0.0104348	0.00791667
Extended Data Figure 2f	Liver TG (mg/g)
WT male	207.589	174.327	296.961	369.107	202.183	166.529	341.456	214.583	268.907	234.628	247.82
Il11ra1-/- male	188.466	177.989	163.403	229.292	177.212	218.603	179.174	145.708	160.396	189.489	149.144	140.651	211.19	206.549	192.504	143.201
WT female	173.295	365.404	164.757	325.901	254.32	224.855	207.055	240.483	188.789	284.388	219.995	266.107	152.359	250.409	135.435
Il11ra1-/- female	189.713	138.773	128.89	153.242	116.976	196.098	160.564	127.632	178.819	132.417	151.645	154.449	169.597
Extended Data Figure 2g	Serum cholesterol (mg/dl)
WT male	168.116	136.326	233.047	295.884	158.977	136.814	268.837	170.465	213.256	188.698	200.814
Il11ra1-/- male	97.0233	83.4233	74.3628	115.777	84.7442	109.544	92.4279	53.3023	64.0372	89.3953	65.8605	49.9721	114.623	103.163	89.2837	49.6372
WT female	124.395	262.419	112.442	232.837	180.605	149.419	157.977	159.674	125.558	205.302	145.465	189.605	107.837	203.186	96.3023
Il11ra1-/- female	142.744	102.977	98.2093	116.046	85.8605	150.349	125.233	95.9302	135.93	98.3953	115.837	116.395	125.814
Extended Data Figure 2h	Serum TG (mg/dl)
WT male	132.806	93.2937	213.65	288.738	118.831	141.761	246.643	102.052	181.815	151.356	161.074
Il11ra1-/- male	138.563	59.2435	106.259	65.3696	112.016	81.1646	70.0687	73.0703	62.5895	112.115	78.5813	94.7453	115.682	99.5428	152.956	83.7232
WT female	103.135	229.101	93.4905	203.071	144.96	126.311	141.884	135.906	107.416	179.649	118.167	165.183	87.4137	170.276	79.8114
Il11ra1-/- female	110.245	50.4111	65.2958	84.6582	55.9467	116.962	96.6151	69.0354	98.4849	60.9657	73.2671	80.4511	94.4501
Extended Data Figure 2i	qPCR (Relative Expression to Gapdh)
	Ccl2 - male
WT young	0.688563	0.617537	0.872864	1.28942	1.15717	1.16409	1.31034	1.18382
Il11ra1-/- young	1.23738	0.836184	0.865908	1.30527	1.04482	1.26716	0.886171
WT old	4.44869	5.47414	8.71872	4.97619	6.71929	3.5756	7.53313	4.47712	5.90021	3.33309	3.97878
Il11ra1-/- old	2.40135	2.68991	3.30368	1.25809	1.55529	0.699639	0.902209	5.64384	1.98506	1.11442	3.16804	4.68435	3.03475	3.64148	5.0507	2.48709
	Ccl2 - female
WT young	0.791622	0.822335	0.965945	1.19481	0.998981	1.29451	1.02925
Il11ra1-/- young	1.00671	0.68532	1.01622	1.08111	0.740571	0.810602	1.00469	0.968414
WT old	1.40796	8.88836	1.86395	6.5868	1.83075	3.92797	2.47195	4.72223	5.18167	7.99543	3.07771	5.77916	3.76947	6.0629	2.26357
Il11ra1-/- old	1.81868	1.84515	2.53138	1.73923	1.53713	0.560018	0.323087	0.731509	1.62098	3.01446	1.91137	1.70116	1.08787
	Ccl5 - male
WT young	1.41388	0.894862	1.14208	0.945017	1.00595	1.28255	0.639961	0.88694
Il11ra1-/- young	1.00116	1.12484	0.962029	1.51931	1.1056	0.751617	1.21548
WT old	6.04679	7.79554	10.1767	6.59275	9.04269	5.21651	10.8363	5.62524	9.639	5.00315	6.22171
Il11ra1-/- old	1.09891	6.36637	3.70139	2.93081	2.39836	1.41307	1.50058	2.93609	7.13954	5.40043	3.05703	4.52617	7.88833	4.39279	1.8122	8.16783	4.05799
	Ccl5 - female
WT young	1.05858	1.03735	0.809721	0.716104	1.25018	1.05416	1.19168
Il11ra1-/- young	0.941044	0.969622	0.830708	1.13442	1.04102	0.858234	1.0477	1.23512
WT old	3.15319	14.3063	4.61692	10.4832	3.57139	7.25082	4.10561	8.4622	6.96759	12.3014	5.3011	9.36901	6.32292	9.4963	3.98227
Il11ra1-/- old	3.51178	3.23183	4.3838	2.9646	2.48885	1.51265	0.998946	1.42283	2.64463	4.14771	3.36285	3.04487	1.96569
	Tnfα - male
WT young	0.909984	0.871579	1.15342	1.06627	1.19559	0.95372	0.852485	1.05466
Il11ra1-/- young	0.94727	0.90322	1.17644	1.09021	1.16715	1.01431	0.805896
WT old	10.7067	12.4438	18.6814	10.9573	14.7779	7.8082	16.8901	9.6636	13.6244	7.23792	8.63052
Il11ra1-/- old	1.33272	5.66426	7.92351	2.62168	3.88802	1.27569	2.25639	12.7619	4.56868	2.47326	7.24418	9.54614	6.58782	8.27145	10.9236	4.99755
	Tnfα - female
WT young	0.872559	1.04284	0.807549	0.705043	1.33574	1.12148	1.28851
Il11ra1-/- young	1.23576	1.1925	0.933565	1.06242	1.31161	0.975707	1.1242	0.933929
WT old	3.96404	18.4059	4.89728	14.4961	5.11914	8.87886	5.92771	10.5194	11.2386	16.4947	7.24835	12.1901	8.51068	13.3898	5.86191
Il11ra1-/- old	4.03087	4.11506	5.58877	3.97928	3.41107	1.43327	0.953183	1.57561	3.81666	6.71478	4.2821	3.94537	2.40954
	Il1β - male
WT young	1.41493	0.807703	1.07938	1.22439	0.927281	0.60346	1.00423	1.17821
Il11ra1-/- young	0.910026	1.14226	0.770754	0.715315	0.923613	1.15987	1.3575
WT old	3.09504	3.60335	5.87178	3.48537	4.48301	2.41084	5.22184	3.1703	4.32157	2.18821	2.75009
Il11ra1-/- old	0.894704	1.77678	2.38941	0.682366	1.24617	0.804675	1.00314	3.57445	1.28414	0.741274	2.07509	3.26098	2.10176	2.87877	3.15435	1.63395
	Il1β - female
WT young	1.02871	0.759228	1.04902	1.42285	0.936049	1.05215	0.870991
Il11ra1-/- young	1.3058	1.05628	1.12779	0.841807	0.81191	0.954063	1.20029	1.00909
WT old	1.48826	6.44511	1.72748	4.44115	1.37554	2.84096	2.02367	3.3559	3.56686	5.43955	2.56605	4.02021	2.61775	4.84838	1.69226
Il11ra1-/- old	1.43929	1.18841	1.78496	1.2563	1.10708	0.715903	0.400075	0.807571	1.38395	2.0146	1.46278	1.15757	0.878788
	Il6 - male
WT young	0.866821	0.675139	1.11901	1.41738	1.18833	0.76018	1.1148	1.06981
Il11ra1-/- young	0.856637	0.939503	1.32629	1.05136	0.849739	1.09801	1.27347
WT old	2.85928	3.37461	5.49498	3.77419	4.41883	2.29068	4.82535	2.93955	4.03783	2.13723	2.20565
Il11ra1-/- old	1.73568	1.48079	2.19594	0.951449	1.19273	0.773745	0.410265	3.41005	1.32612	0.741363	1.81188	2.80711	2.11909	2.29569	3.22133	1.6793
	Il6 - female
WT young	0.722494	1.0793	1.10409	0.839755	0.952632	1.24544	1.16579
Il11ra1-/- young	0.991877	1.16574	1.32613	0.893118	0.777182	1.0591	0.767827	1.13397
WT old	1.38238	5.67302	2.03344	5.07356	2.90068	3.48814	2.15457	1.72395	2.58223	4.6029	2.5786	4.16436	3.19115	1.7646	1.59254
Il11ra1-/- old	4.09508	3.30929	3.59724	1.93623	1.84908	2.81998	1.74795	2.35078	1.3499	1.58317	5.57834	4.76011	2.64668
Extended Data Figure 2j	qPCR (Relative Expression to Gapdh)
	Acc1 - male
WT young	1.15091	1.17378	1.11884	1.07421	0.733316	0.890287	0.943399
Il11ra1-/- young	0.698802	0.761316	0.820328	0.456502	0.501161	0.413368	0.59244	0.573345
WT old	1.79619	1.49739	2.5916	3.10881	1.69729	1.46162	2.90553	1.85071	2.35257	1.9667	2.13952
Il11ra1-/- old	1.3013	1.13846	1.11857	1.6156	1.26197	1.33459	1.227	0.652525	0.869958	1.27403	0.877077	0.78754	1.60669	1.42323	1.09915	0.606341
	Acc1 - female
WT young	1.09265	0.944064	1.17631	1.01743	0.994644	0.940435	0.865952
Il11ra1-/- young	0.700201	0.957592	0.812505	0.750343	0.669219	0.838789	0.873746	0.895507
WT old	1.04878	4.05048	1.63714	3.16788	1.24626	2.21932	1.38592	2.72548	2.26638	3.54706	1.75633	2.56531	1.99957	2.73469	1.39941
Il11ra1-/- old	1.25751	1.21681	1.14884	0.992811	0.777667	0.696941	0.92812	0.991229	1.04374	1.50936	1.01734	0.938659	0.75361
	Fasn - male
WT young	0.936663	1.09948	0.949555	1.39617	0.711397	0.793276	1.29788
Il11ra1-/- young	0.927429	0.804313	0.915308	0.527277	0.895628	0.711644	0.622976	0.787475
WT old	3.9896	3.46228	5.8221	6.57226	3.90927	3.08052	7.17192	4.2105	5.46839	4.32821	4.68951
Il11ra1-/- old	2.48073	2.28206	2.34375	3.23289	2.46936	2.63538	2.50634	1.41264	1.8007	2.65241	1.77862	1.63753	3.27082	2.91143	2.11692	1.26862
	Fasn - female
WT young	1.02198	1.05413	0.881538	0.959874	1.10807	1.11015	0.891784
Il11ra1-/- young	0.989406	0.908685	0.8224	0.876836	0.619494	0.91966	0.728617	0.674854
WT old	1.83723	6.46485	2.93723	5.44607	2.19207	3.72079	2.65323	4.825	3.78785	6.01129	2.60002	4.60597	3.55494	4.2117	2.30789
Il11ra1-/- old	1.30748	2.11697	1.80244	1.57814	1.23143	1.1478	1.56129	2.25901	1.91894	1.36955	0.882903	1.00252	0.94109
	Srebp1c - male
WT young	0.919705	1.03199	1.15508	0.802461	1.04866	0.957746	1.13177	0.860832
Il11ra1-/- young	0.938255	1.03286	0.693852	0.615959	0.646813	0.92877	0.731396
WT old	2.36633	1.94876	3.35445	3.89598	2.13668	1.86579	3.70922	2.14766	3.09205	2.50186	2.74271
Il11ra1-/- old	1.65746	1.44032	1.4891	1.97782	1.61944	1.76717	1.56657	0.833919	1.04659	1.66066	1.09461	1.03042	2.10367	1.89776	1.30614	0.787255
	Srebp1c - female
WT young	1.24321	0.846364	1.15791	1.01777	0.932447	1.14625	0.754521
Il11ra1-/- young	0.966451	0.766982	1.11727	0.948036	0.806354	1.03499	0.691298	0.956427
WT old	1.43545	3.38128	1.88369	2.65045	1.89746	2.26737	1.38625	2.54677	2.64922	3.31133	1.39351	2.18503	2.00027	2.86703	2.83494
Il11ra1-/- old	0.689352	1.23392	1.29696	1.90686	1.5264	0.482434	0.878278	1.96271	1.90172	0.857866	1.68084	1.36814	0.932949
Extended Data Figure 2k	Serum ALT (U/L) - male
WT young	47.4279	50.6952	34.8975	53.163	46.976	48.3316	59.35	41.5016
Il11ra1-/- young	55.3876	54.5186	39.781	43.0136	33.6983	40.789	45.1686
WT old	68.6827	47.6712	103.789	148.923	61.3486	56.7431	126.729	51.5815	91.3625	74.8175	82.6208
Il11ra1-/- old	69.7602	34.4109	56.1522	36.2183	58.4811	36.8961	46.0549	40.1286	35.5057	59.4543	43.0309	52.1376	61.5398	53.163	77.2159	45.1164
	Serum ALT (U/L) - female
WT young	42.4922	38.9468	35.1234	68.5784	46.1592	34.1501	62.8606
Il11ra1-/- young	28.7105	58.1682	33.9242	62.374	44.0737	38.9816	31.0045	49.6524
WT old	55.1616	117.57	50.5735	108.968	73.1144	69.204	72.3149	71.3764	58.8634	93.3959	64.6854	86.479	49.0615	88.634	45.8811
Il11ra1-/- old	63.5732	43.0657	45.1338	52.0855	39.7463	68.4741	57.2124	42.1272	59.715	44.2127	48.3837	50.2781	57.4036
Extended Data Figure 2l	Serum AST (U/L) - male
WT young	50.2713	55.1468	36.1055	56.8859	48.0416	52.3969	61.9547	43.4634
Il11ra1-/- young	57.0048	58.9372	41.3229	45.8566	37.3096	44.4593	47.2984
WT old	73.4597	52.3523	112.642	133.452	70.3233	61.9993	125.232	59.0858	105.998	80.8473	90.5983
Il11ra1-/- old	73.5935	39.2568	58.7142	35.5258	61.2412	37.5474	47.6403	41.3675	35.8974	62.3857	43.285	52.7833	63.01	55.6819	81.1743	48.0565
	Serum AST (U/L) - female
WT young	47.3579	41.0256	39.3757	64.7046	51.0888	35.1691	59.175
Il11ra1-/- young	32.003	56.4846	33.5637	62.6681	45.2025	38.0825	32.2854	46.0647
WT old	62.4303	118.841	53.7347	109.253	81.1446	71.8097	74.7083	77.7852	60.1264	99.7399	66.6667	87.9673	51.1037	93.3036	48.3835
Il11ra1-/- old	65.9383	47.3876	46.0795	54.6117	42.6756	71.0814	60.6466	43.5675	61.3749	48.5024	52.1739	50.7915	58.3872
Extended Data Figure 2m	Telomere length (FC) - male
WT young	1.12336	1.02103	0.932411	0.871964	1.16341	1.03166	0.972029	0.884141
Il11ra1-/- young	0.962228	1.12993	1.22652	0.929219	0.905082	1.06644	1.11331
WT old	0.580586	0.730883	0.483945	0.418052	0.664	0.75797	0.456674	0.783242	0.664376	0.752092	0.517496
Il11ra1-/- old	0.649422	0.839944	0.703819	0.844869	0.749407	0.867646	0.91761	0.555508	0.945868	0.904197	0.943231	0.765841	0.858813	0.983054	0.758495	0.73873	1.01275
	Telomere length (FC) - female
WT young	0.872092	0.812407	1.07714	0.919412	1.19573	1.00369	1.11953
Il11ra1-/- young	1.23614	1.17066	1.3443	0.890259	1.1596	0.965515	1.0323	0.826586
WT old	0.75392	0.623732	0.853964	0.60177	0.726806	0.695886	0.714856	0.791282	0.904188	0.564051	0.856879	0.70318	0.789215	0.64007	0.836238
Il11ra1-/- old	0.784839	0.925307	0.880179	0.815288	1.05665	0.969603	0.992351	0.956688	1.03133	0.852114	0.732888	0.838283
Extended Data Figure 2n	mtDNA copy number (FC) - male
WT young	1.00572	0.942538	0.752082	0.827436	0.899622	1.13425	1.25057	1.18779
Il11ra1-/- young	1.2972	1.34952	1.27773	1.21758	1.1338	0.862071	0.974899
WT old	0.540714	0.707572	0.405469	0.362476	0.57188	0.759396	0.423225	0.731476	0.652868	0.632497	0.476278
Il11ra1-/- old	0.6485	0.845354	0.707777	0.795059	0.683907	0.803182	0.803761	0.595172	0.938688	0.817798	1.00183	0.725058	0.822616	0.97359	0.747119	0.696672	1.05553
	mtDNA copy number (FC) - female
WT young	0.85019	0.978549	0.902423	1.09147	1.12946	1.0057	1.0422
Il11ra1-/- young	0.993585	1.26327	1.13802	0.955858	1.07394	1.20943	1.06681	1.01467
WT old	0.746049	0.524081	0.814099	0.585226	0.687239	0.638046	0.692053	0.820767	0.840331	0.52072	0.748783	0.676717	0.754008	0.602758	0.780775
Il11ra1-/- old	0.756772	0.968837	0.908244	0.835663	1.14003	1.01823	1.03218	0.977985	1.08813	0.809814	0.777446	0.838904

## Sheet: Extended Data Figure 3
Extended Data Figure 3a	WB Quantification (FC)
	p-ERK/ERK						p-mTOR/mTOR						p16/GAPDH
Basal	0.817939	1.05069	1.13137	0.993774	0.993683	1.01254	0.867134	1.00371	1.12916	0.746621	0.958099	1.29528	0.853594	0.95212	1.19429	0.901567	1.1457	0.952733
IL11+DMSO	4.34094	4.50354	4.00427	4.71139	5.02012	4.49856	3.56249	4.40966	4.89239	3.64245	3.49627	3.16699	5.17318	5.73077	4.86203	5.96498	6.26666	5.46321
IL11+U0126	0.415109	0.411915	0.418763	0.383739	0.438532	0.407862	1.72222	1.86607	1.59022	1.3635	1.47087	1.36468	0.976508	0.876192	0.927511	1.16155	1.3817	1.2606
IL11+Rapamycin	1.15393	1.03493	1.10159	1.03667	1.09665	1.10988	0.097965	0.060379	0.083509	0.217845	0.142567	0.107288	0.912218	1.03688	1.29709	1.24428	1.53466	1.43491
	p21/GAPDH						PCNA/GAPDH						Cyclin D1/GAPDH
Basal	0.975115	0.93341	1.09147	1.02046	0.770548	1.209	1.03021	0.972095	0.997693	1.02292	1.02453	0.952548	0.756475	1.03651	1.20701	0.929688	1.05193	1.01838
IL11+DMSO	5.08368	4.67044	4.12768	4.32562	4.67607	4.92084	0.436408	0.484368	0.325751	0.305078	0.465973	0.596354	0.198812	0.224022	0.239985	0.300145	0.342679	0.288505
IL11+U0126	0.929037	1.02688	1.15774	1.5457	1.36521	1.31978	0.815395	0.763685	0.907841	1.04451	0.967121	0.907796	0.984329	0.864336	0.728632	0.920562	0.881884	0.968787
IL11+Rapamycin	1.05249	1.12793	0.997761	1.43871	1.3262	1.29462	0.978314	0.845919	0.736548	0.765738	0.959667	0.865297	0.620914	0.742499	0.836753	0.855887	0.868916	0.77366
Extended Data Figure 3b	WB Quantification (FC)
	p-ERK/ERK						p-mTOR/mTOR						p-p70S6K/p70S6K
Basal	0.906495	1.01015	1.08336	0.92057	1.05916	1.02027	0.882611	0.982321	1.13507	0.873641	1.06591	1.06044	1.06974	1.10016	0.830096	0.955133	0.996345	1.04852
IL11+DMSO	7.1239	7.94539	6.46672	6.9219	6.64952	7.37299	2.48641	2.61548	2.40835	2.58852	2.88355	2.34292	2.26146	2.63203	2.88222	2.84747	2.72852	2.9986
IL11+U0126	0.804671	0.753663	0.82752	0.797602	0.862959	0.827855	1.33839	1.08221	1.20539	1.35099	0.828714	1.04186	1.33378	1.13523	1.06109	1.07055	0.934889	1.00203
IL11+Rapamycin	1.78981	1.61958	1.50734	1.69993	2.03351	2.43873	0.857776	0.692654	0.739922	0.846051	0.766376	0.785777	0.813347	0.869864	0.951203	0.893421	0.821098	0.918434
	p-S6RP/S6RP						p16/GAPDH						p21/GAPDH
Basal	1.00627	0.921644	1.07209	1.04016	0.932884	1.02695	0.835635	1.02832	1.13604	1.11522	0.970457	0.914323	0.888468	1.02069	1.09085	0.949189	1.03234	1.01847
IL11+DMSO	4.23543	4.53651	5.09965	4.58639	4.91474	5.11827	3.34944	3.67924	3.39564	3.89037	3.69885	3.52373	3.98902	3.77763	4.30147	4.27315	4.79924	4.28851
IL11+U0126	1.13035	1.20644	0.997472	1.05128	0.953682	0.999079	1.13833	1.07903	1.05509	1.02371	0.956707	0.978627	1.28283	1.41899	1.7075	1.32351	1.59649	1.4991
IL11+Rapamycin	0.928268	0.92273	1.0161	0.946883	0.980095	1.03979	0.977612	1.04113	1.1238	1.04857	0.963009	1.07894	1.14159	1.44309	1.5923	1.71245	1.54168	1.38993
	PCNA/GAPDH						Cyclin D1/GAPDH
Basal	0.969855	1.11803	0.912112	0.883298	1.09945	1.01725	1.00893	1.10405	0.887029	0.904471	1.08872	1.00681
IL11+DMSO	0.561997	0.495673	0.454246	0.541655	0.519619	0.552026	0.515664	0.494534	0.530867	0.451927	0.517471	0.570703
IL11+U0126	0.883344	0.824999	0.842675	1.04642	0.907372	0.996617	1.07475	1.06289	1.05438	0.998898	1.01582	0.975309
IL11+Rapamycin	0.925303	0.954142	0.847372	0.958192	1.01251	0.982404	0.955545	0.916705	0.86121	0.844683	0.915488	0.859014
Extended Data Figure 3c	IL6 ELISA (pg/ml)
Basal	13.2886	14.5503	10.1208	15.3475	16.3688	20.539
IL11+DMSO	350.738	340	332.013	408.794	386.667	371.206
IL11+U0126	194.711	178	180.805	221.333	191.347	207.887
IL11+Rapamycin	159.987	150.51	145.248	163.376	148.057	168.085
Extended Data Figure 3d	IL8 ELISA (ng/ml)
Basal	0.2544	0.301333	0.292	0.295091	0.321455	0.330909
IL11+DMSO	2.25867	2.36933	2.34173	2.50818	2.406	2.69455
IL11+U0126	0.6824	0.675733	0.750133	0.830727	0.773454	0.862364
IL11+Rapamycin	1.3472	1.40347	1.33573	1.42764	1.49164	1.55709
Extended Data Figure 3e	Olink assay (FC)
	IL6				IL8				LIF				VEGFA
Basal	1.07216	0.961311	0.988543	0.981483	1.04933	0.998046	1.0499	0.90947	1.01483	0.878613	1.07167	1.04652	1.03454	1.00366	1.04918	0.917944
IL11 (6 hours)	1.21596	1.27532	1.43939	1.37865	3.6348	3.6986	4.0578	4.04788	11.3474	12.016	11.7226	10.166	3.83795	4.11239	4.37668	4.19752
IL11 (24 hours)	2.44236	2.64139	2.86371	2.39904	6.07291	6.74027	6.76569	5.56348	0.252995	0.272261	0.273448	0.227486	3.73107	4.00999	4.52738	3.86315
	HGF				CCL2				CXCL1				CXCL5
Basal	1.06302	0.971814	0.982339	0.985401	1.07024	0.973373	0.986243	0.973319	0.926644	0.982478	1.32587	0.828445	0.726668	1.1282	1.54352	0.790254
IL11 (6 hours)	0.528777	0.542807	0.548735	0.548899	0.975758	0.987577	0.985546	1.03667	0.518619	0.560932	0.630111	0.596985	1.99359	1.77614	1.94234	1.99435
IL11 (24 hours)	0.726212	0.717919	0.684073	0.729946	0.998757	1.01491	0.982272	0.956824	2.20141	2.25078	2.84314	2.1755	9.47948	9.55117	11.1145	9.08658
	CXCL6				CCL20
Basal	0.730002	1.05864	1.47515	0.877185	0.730002	1.05864	1.47515	0.877185
IL11 (6 hours)	2.13392	1.58259	1.84737	2.39912	2.13392	1.58259	1.84737	2.39912
IL11 (24 hours)	12.5133	9.20484	14.8049	11.3076	12.5133	9.20484	14.8049	11.3076
Extended Data Figure 3f	IL6 ELISA (pg/ml)
Basal	468.652	436.596	401.844	573.05	528.369	470.071
IL11+DMSO	1563.97	1586.24	1610.21	1260.99	1407.66	1331.49
IL11+U0126	108.227	185.674	197.305	156.312	207.234	132.766
IL11+Rapamycin	925.957	850.213	720.567	675.319	777.589	724.539
Extended Data Figure 3g	IL8 ELISA (ng/ml)
Basal	3.19591	3.12955	3.53364	3.31455	2.70182	2.69773
IL11+DMSO	9.32136	8.61273	8.29773	8.70273	8.46455	9.09455
IL11+U0126	3.78636	3.79864	4.30409	4.07273	3.46545	3.80409
IL11+Rapamycin	5.71227	6.04955	5.85455	5.57909	6.15864	5.96545

## Sheet: Extended Data Figure 4
Extended Data Figure 4a	WB Quantification (FC)
	p-ERK/ERK
	IgG						X209
P4 (Early)	1	0.999141	1.00086	1	1.02741	0.972588	0.752592	0.769344	0.777403	0.800259	0.782415	0.711545
P7 (Mid)	1.55906	1.66905	1.70402	1.79477	1.50592	1.49568	0.971769	0.89862	0.937512	1.14213	1.03225	1.05355
P10 (Late)	2.83581	3.24295	3.4267	2.98732	2.33555	3.39155	1.65554	1.71668	1.69106	1.64167	1.60316	1.84642
P14 (Very Late)	5.03863	5.15265	4.89255	5.94154	6.16203	5.42743	1.89996	1.76668	1.83388	1.89382	2.06667	2.03513
	p-p90RSK/p90RSK
	IgG						X209
P4 (Early)	1	0.963602	1.0364	1	0.98352	1.01648	0.990489	1.01585	1.14749	0.938777	0.874529	1.03812
P7 (Mid)	1.26261	1.15582	1.2084	1.23457	1.13279	1.11037	1.13383	1.08434	1.17422	0.997225	1.05207	0.965979
P10 (Late)	4.42577	4.5932	4.18027	4.8491	5.36163	5.30764	2.30625	1.77111	1.56129	1.60413	1.32515	1.68026
P14 (Very Late)	10.8659	10.3836	11.7913	11.5472	12.8692	12.7565	2.35774	2.29845	2.3957	2.38831	2.23845	2.13319
	p-LKB1/LKB1
	IgG						X209
P4 (Early)	1	0.925932	1.07407	1	0.987243	1.01276	0.788384	0.861808	0.95879	0.871797	0.746736	0.72384
P7 (Mid)	1.38098	1.29747	1.54093	1.42093	1.36237	1.50858	0.92534	0.97622	1.06271	1.07349	1.0103	1.04622
P10 (Late)	3.26511	3.16654	3.31905	3.92105	4.05306	3.64619	1.21326	1.00029	1.15393	1.38588	1.2911	1.33833
P14 (Very Late)	5.60765	5.93494	5.78404	6.61507	6.83519	6.32384	1.62565	1.4266	1.7094	1.85797	2.15492	2.21403
	p-AMPK/AMPK
	IgG						X209
P4 (Early)	1	0.943519	1.05648	1	0.929774	1.07023	1.09123	1.11408	1.05928	1.15895	1.34626	1.22471
P7 (Mid)	0.802181	0.829507	0.797106	0.749893	0.781089	0.701777	1.01933	1.00475	0.975049	0.95481	0.900838	0.947816
P10 (Late)	0.455974	0.47628	0.415916	0.441323	0.526032	0.390357	0.702133	0.683871	0.747826	0.734758	0.754347	0.722392
P14 (Very Late)	0.081891	0.051756	0.070359	0.061059	0.047118	0.054591	0.497901	0.723129	0.425505	0.582824	0.534166	0.656523
	p-mTOR/mTOR
	IgG						X209
P4 (Early)	1	1.0025	0.997498	1	0.845639	1.15436	1.04462	0.872598	0.833963	0.876689	0.940854	1.0738
P7 (Mid)	1.61564	1.30404	1.3964	1.30283	1.53917	1.56054	0.98249	1.0868	1.03653	1.00008	0.983978	1.10543
P10 (Late)	3.95694	4.22379	4.54744	3.02557	3.57283	3.17664	1.99262	1.69828	1.31743	1.50965	1.53145	2.15205
P14 (Very Late)	5.44946	5.33099	5.59834	5.71667	5.96019	6.23951	2.28976	1.73817	1.64068	1.83747	2.04067	2.52146
	p-p70S6K/p70S6K
	IgG						X209
P4 (Early)	1	0.969396	1.0306	1	1.05381	0.946185	0.790866	0.923757	0.812489	0.900827	0.869899	0.791493
P7 (Mid)	1.77084	1.40814	1.63765	2.09702	1.50802	2.10973	0.80506	1.04979	0.901798	1.26594	1.15991	1.26834
P10 (Late)	4.49481	4.1327	3.55178	5.0337	4.97054	5.50194	1.61607	2.24725	1.90096	2.27445	2.00512	2.34997
P14 (Very Late)	8.83398	8.13918	6.96322	9.47686	9.16815	8.45347	2.12792	2.53285	1.98237	2.40443	2.36732	2.67847
	p-S6RP/S6RP
	IgG						X209
P4 (Early)	1	1.01586	0.984139	1	1.07985	0.920147	0.955224	0.894999	0.813159	0.861346	0.800578	0.840655
P7 (Mid)	1.51126	1.55354	1.4263	1.29767	1.3519	1.35237	1.10894	1.05701	1.08791	1.05203	0.954951	0.918814
P10 (Late)	3.08981	3.35941	2.55902	2.41976	2.69745	2.81302	1.36108	1.41059	1.48727	1.59455	1.4602	1.28856
P14 (Very Late)	3.71122	4.05922	4.31039	4.2119	3.85935	4.09616	1.86849	1.64929	2.44058	1.54109	1.76995	1.95389
	p16/GAPDH
	IgG						X209
P4 (Early)	1	1.03315	0.966851	1	1.03553	0.964475	0.812177	1.0387	0.926097	0.891039	0.817809	0.929385
P7 (Mid)	1.43959	1.45653	1.53654	1.4105	1.61832	1.51722	1.02125	1.06154	0.997893	0.97145	1.03393	1.0121
P10 (Late)	3.89762	4.26676	3.99044	4.17716	4.02808	3.64447	1.76677	1.57594	1.5124	1.62188	1.4816	1.77854
P14 (Very Late)	7.72205	6.50726	7.38288	6.49805	6.1492	5.96798	2.68923	2.5147	2.94345	2.13522	1.998	2.30154
	p21/GAPDH
	IgG						X209
P4 (Early)	1	1.04532	0.954684	1	1.07738	0.922618	0.953098	0.914806	0.905496	0.965184	0.870544	0.901848
P7 (Mid)	1.27941	1.13104	1.2009	1.49823	1.375	1.58045	1.00528	0.954707	0.971162	1.22727	1.08263	1.17413
P10 (Late)	2.03409	1.97198	1.93737	2.72887	3.00692	2.42981	1.00401	1.0674	1.16924	1.48671	1.30487	1.05134
P14 (Very Late)	4.33146	3.70566	3.3712	3.80208	3.76756	3.27654	1.44271	1.50434	1.83106	2.23602	2.16211	2.01168
	PCNA/GAPDH
	IgG						X209
P4 (Early)	1	1.04872	0.951285	1	1.04415	0.955846	0.895309	0.94439	0.923532	0.902263	0.857687	0.90674
P7 (Mid)	0.86339	0.8356	0.888947	0.847905	0.905376	0.874346	0.79607	0.825606	0.975066	0.886262	0.737591	0.75823
P10 (Late)	0.35377	0.430022	0.40866	0.399166	0.289054	0.344619	0.805424	0.729775	0.740881	0.745194	0.845517	0.77187
P14 (Very Late)	0.256118	0.20989	0.234163	0.19789	0.222371	0.212403	0.586714	0.681285	0.60679	0.572637	0.548066	0.583321
	Cyclin D1/GAPDH
	IgG						X209
P4 (Early)	1	0.993739	1.00626	1	1.0199	0.980102	1.0354	0.956093	0.971869	0.90874	0.935751	0.922955
P7 (Mid)	0.970136	0.930801	0.964001	0.923325	0.936955	0.940992	0.926273	0.895998	0.904178	0.835253	0.926446	0.958014
P10 (Late)	0.364123	0.225147	0.296147	0.347375	0.325854	0.298779	0.696262	0.638751	0.606796	0.665173	0.665484	0.726377
P14 (Very Late)	0.042641	0.078636	0.121719	0.102508	0.091404	0.082932	0.359388	0.394519	0.44239	0.500108	0.438229	0.487055
	p-NFΚB/NFΚB
	IgG						X209
P4 (Early)	1	0.988862	1.01114	1	0.938562	1.06144	0.80221	0.726035	0.759863	0.773229	0.665302	0.894612
P7 (Mid)	1.38309	1.3295	1.56247	1.5115	1.65462	1.89732	0.954263	1.08935	1.03644	1.16045	1.23134	1.35223
P10 (Late)	3.4373	3.05643	3.28985	3.69954	4.32171	3.8017	1.28161	1.76957	1.47209	1.61823	1.84191	2.17147
P14 (Very Late)	5.90076	5.43214	4.89748	6.26399	5.96572	5.83312	1.84097	1.61174	2.2256	2.37336	2.50322	2.77573
	p-STAT3/STAT3
	IgG						X209
P4 (Early)	1	1.02638	0.973618	1	1.02893	0.971074	1.07562	1.03759	0.98075	0.938174	0.983337	1.01107
P7 (Mid)	1.3662	1.29046	1.24113	1.21337	1.50228	1.43278	1.32058	1.23317	1.17414	1.01167	1.07229	1.05911
P10 (Late)	4.32457	3.99439	4.23663	3.7294	3.41644	3.32809	1.25294	1.45451	1.53797	1.79863	1.35987	1.65873
P14 (Very Late)	5.60062	5.29851	5.09467	5.54425	5.7677	5.98604	1.72585	1.8909	2.25626	2.41146	2.17914	2.55818
Extended Data Figure 4b	p16 (Intensity/Area)
	IgG																					X209
P4 (Early)	176.488	145.908	144.518	155.584	139.543	139.43	129.739	165.786	146.755	147.992	155.103	164.911	142.128	122.96	165.681	135.876	146.164	140.639	134.236	146.979	117.268	140.047	135.872	132.241	130.171	140.197	127.031	135.503	123.233	127.751	132.922	135.855	130.682	130.999	146.357	121.809	122.288	123.008	135.661	135.045	121.39	157.059
P7 (Mid)	147.866	127.194	128.419	131.747	138.531	130.724	126.144	165.044	128.057	126.625	126.144	173.271	116.147	120.607	154.032	133.509	134.131	129.565	128.768	149.58	139.021	111.362	120.338	127.189	120.163	115.039	110.666	126.186	129.975	128.452	121.616	101.239	113.6	122.443	124.532	109.689	128.925	118.809	119.08	122.001	119.416	129.409
P10 (Late)	181.149	198.926	217.755	216.276	191.945	196.434	191.207	210.235	185.23	186.31	182.913	211.262	200	197.249	208.312	181.4	211.738	193.408	169.242	206.681	175.068	128.828	119.701	161.252	105.036	137.84	102.389	119.306	124.4	137.979	124.553	125.869	116.224	129.611	106.598	130.032	120.27	122.352	115.491	131.914	104.366	129.399
P14 (Very Late)	182.755	197.796	186.308	194.096	192.964	204.264	186.698	200.858	203.924	173.901	192.92	181.517	213.853	200.309	196.926	197.693	196.285	211.569	183.393	219.434	201.703	145.086	142.5	135.791	138.443	147.757	144.374	161.103	139.79	135.372	147.102	133.015	141.723	141.068	158.754	129.946	143.288	134.892	135.682	147.963	148.167	166.21
	p21 (Intensity/Area)
	IgG																					X209
P4 (Early)	138.439	146.42	140.796	139.67	129.778	132.074	143.179	162.178	130.583	131.966	140.389	128.685	143.373	137.089	151.391	148.473	143.347	145.769	135.42	135.869	131.362	105.992	97.4089	108.239	108.234	97.826	94.753	83.1298	104.727	104.366	97.4146	104.963	96.9369	104.002	98.7023	100.681	101.023	106.254	96.3412	97.0432	89.6812	100.763
P7 (Mid)	143.287	159.905	141.235	153.193	120.778	126.765	133.153	147.9	131.462	125.942	137.886	156.768	128.638	119.438	144.895	131.59	162.494	140.615	147.572	122.253	123.311	97.2867	80.1998	83.1973	85.6136	86.2038	80.8139	80.1471	90.495	83.3351	78.001	70.019	76.8487	73.8621	99.4395	97.0872	93.2134	87.2607	73.2814	73.9745	76.1784	76.043
P10 (Late)	154.601	182.946	174.573	135.605	146.998	145.488	131.035	146.727	160.5	143.855	172.177	160.201	139.039	146.661	150.52	182.572	131.767	160.601	143.791	146.018	150.149	117.185	117.062	127.408	102.227	125.902	114.591	109.044	127.749	111.802	126.558	114.232	128.49	122.471	103.99	114.363	124.999	108.311	107.426	126.247	105.61	112.047
P14 (Very Late)	206.13	203.097	246.551	219.311	235.22	204.627	173.183	212.688	203.029	218.651	190.406	198.159	217.167	221.308	222.099	215.347	196.958	220.128	214.572	228.862	224.524	135.042	164.339	145.269	177.724	129.841	136.935	149.163	127.196	135.282	133.34	135.446	144.989	130.658	138.934	151.032	155.915	138.076	121.957	142.863	134.772	161.143
Extended Data Figure 4c	IL11 ELISA (pg/ml)
	Baseline						IgG						X209
P4 (Early)	9.3913	9.43478	10.5312	9.34375	14.2812	6.9375	8.43478	6.04348	10.2188	11.3125	12.3125	8.25	6.43478	4.65217	7.125	5.84375	4.03125	4.3125
P7 (Mid)	121.87	118.652	113.625	119.438	144.125	130.188	123.783	126.174	139.062	127.75	115.188	116	85.7826	90.7391	67.3125	76.875	85.75	78.5
P10 (Late)	693.348	678.565	615.5	555.625	691.125	624.125	696.087	683.87	586.625	564.375	628.25	669.375	358.217	350.565	246.75	289.375	353.25	390.125
P14 (Very Late)	1008	1017.57	968.625	931.125	991	897	1001.57	992	899.5	988.625	953.375	925.875	462.957	437.739	499.75	424.75	414	464.875
	IL6 ELISA (ng/ml)
	Baseline						IgG						X209
P4 (Early)	12.971	19.3478	24.8936	27.6596	31.1348	34.9645	14.7826	16.0145	23.1915	40.5674	44.6809	35.1773	11.3043	9.42029	15.1773	24.0425	21.6312	18.0142
P7 (Mid)	568.696	614.058	663.475	772.341	668.085	705.319	617.391	663.406	726.241	656.738	758.156	697.163	256.232	259.928	444.326	400.355	265.248	322.34
P10 (Late)	2645.51	2712.75	2372.34	2170.57	2518.44	2318.44	2705.51	2682.32	2644.68	2458.51	2488.65	2753.19	618.841	542.609	557.447	384.043	649.645	505.674
P14 (Very Late)	9529.27	9237.68	8809.22	8482.27	9085.82	8379.43	9139.13	9211.59	8646.1	8319.15	8888.65	8566.67	2816.23	2638.26	2750.36	2988.65	2101.42	2460.99
	IL8 ELISA (ng/ml)
	Baseline						IgG						X209
P4 (Early)	0.211429	0.232857	0.285455	0.327727	0.371818	0.409091	0.201429	0.192857	0.345455	0.31	0.387045	0.419773	0.148571	0.13	0.157045	0.143636	0.180682	0.165227
P7 (Mid)	5.93286	5.84	5.60636	5.78091	5.24182	4.96091	6.21429	5.83	5.63636	5.16364	5.22364	5.29545	2.52714	2.53714	2.84909	2.66636	2.39455	2.99545
P10 (Late)	11.7643	12.03	11.2109	10.2109	9.83455	10.5836	12.9086	11.9657	10.7	10.01	10.5018	11.0227	4.19571	4.33571	4.53	4.81545	5.00455	5.49818
P14 (Very Late)	35.3343	36.1914	32.0127	34.2127	29.3745	30.8945	35.6057	36.4829	30.1255	32.5491	33.4436	31.7109	11.4314	12.0029	8.20909	10.2473	11.4927	9.05454
Extended Data Figure 4d	WB Quantification (FC)
	p16/GAPDH				p21/GAPDH
Basal	1	1	1	1	1	1	1	1
P14+IgG (8 hours)	1.12667	1.15001	1.17995	1.19502	1.21879	0.992344	1.07569	0.836112
P14+X209 (8 hours)	0.716224	1.06981	1.08283	0.93882	0.784441	0.960138	0.599855	0.990426
P14+IgG (24 hours)	1.62562	1.85943	1.80853	1.70596	1.8347	2.21668	1.75795	2.57691
P14+X209 (24 hours)	0.865182	0.951723	0.767987	1.1291	1.07206	1.19562	1.25671	1.42832
P14+IgG (48 hours)	2.51654	3.1676	2.77459	2.99403	3.08391	2.79728	3.31123	3.54223
P14+X209 (48 hours)	0.954215	1.71448	1.17417	1.52383	1.47805	1.24365	1.86981	1.98752
P14+IgG (72 hours)	3.9164	4.4333	3.67774	4.65786	5.23038	4.95316	5.30614	5.46389
P14+X209 (72 hours)	1.35661	1.81704	1.59095	1.88466	1.87099	1.42453	2.34085	2.14462
Extended Data Figure 4e	Telomere length (FC)
P4	1.06538	0.98476	1.03987	0.924087	0.970337	1.01556
P14	0.419684	0.363523	0.392469	0.303846	0.352937	0.405903
P14+IgG	0.396305	0.382494	0.361206	0.349636	0.411634	0.294309
P14+X209	1.01004	1.03823	0.94447	0.867739	0.892511	0.974934
Extended Data Figure 4f	mtDNA copy number (FC)
P4	0.965114	0.918298	0.984164	0.952131	1.06917	1.11112
P14	0.860669	0.820045	0.767164	0.746829	0.857336	0.813209
P14+IgG	0.856375	0.762955	0.799107	0.7607	0.868766	0.794513
P14+X209	0.939965	0.910677	0.894915	1.03548	0.968524	1.00138
Extended Data Figure 4g	OCR (pmol/min)
Time (minutes)	P4								P14								P14+IgG								P14+X209
1.4156	190.147	226.384	210.842	182.03	189.686	201.199	171.126	246.326	80.8775	111.403	120.304	126.767	109.942	105.503	155.572	93.9466	95.0754	83.5789	98.4654	106.487	89.5227	80.0057	110.535	131.762	164.144	184.072	180.397	196.314	205.7	182.021	221.069	206.873
7.98761	174.342	218.828	200.707	177.084	184.048	209.59	169.902	233.667	75.9835	104.839	111.058	113.998	108.173	108.866	144.415	87.3542	102.115	76.4902	91.8741	99.4901	84.5599	74.2785	104.498	124.724	159.055	170.374	154.996	182.722	202.222	176.084	212.525	204.989
14.5557	167.752	215.44	206.587	175.072	180.906	209.217	156.537	228.497	73.7415	103.224	107.834	103.179	104.653	102.882	109.399	86.5732	100.68	74.2553	90.0713	98.6862	82.0871	72.6442	102.046	121.563	157.045	167.494	153.271	183.73	207.26	174.278	210.785	203.724
21.2127	112.217	109.677	104.602	103.307	103.948	103.476	122.398	101.151	41.8335	60.9773	70.3176	76.1493	32.122	32.4993	85.1579	53.154	18.8816	33.121	39.9565	48.6247	37.5343	33.7801	44.0476	50.7582	30.2317	76.9527	72.126	78.8152	144.002	59.6805	87.4868	43.1487
27.7693	108.662	109.678	104.5	108.421	106.908	113.015	90.442	109.224	37.5593	46.213	58.4396	55.2205	47.7154	42.9333	67.794	46.5952	19.5294	31.8857	35.9158	40.1246	36.5666	33.1791	42.1677	43.0102	27.9047	53.5577	68.8098	69.9716	131.698	50.335	68.4649	35.0349
34.3184	105.727	105.664	102.057	109.324	102.659	102.882	74.5946	108.29	33.2288	41.054	49.4318	48.9037	32.9065	31.0459	57.8329	32.6789	19.3602	32.3332	36.5104	41.5964	35.2378	32.2298	41.6713	38.6586	25.9146	50.4055	56.981	56.6932	104.626	42.6093	55.7243	30.4527
40.9668	202.369	273.796	252.368	214.811	234.927	250.276	204.2	226.586	191.171	218.815	200.3	182.71	210.181	214.76	224.517	219.96	195.292	183.089	228.705	256.388	204.122	173.288	254.79	183.521	231.182	330.538	190.5	283.883	245.614	210.904	226.261	189.934
47.5279	204.549	261.26	249.11	213.564	211.124	242.741	186.639	206.882	195.757	217.832	201.972	169.921	200.968	209.23	190.438	105.689	194.687	180.851	232.764	249.786	193.905	173.597	253.227	150.371	231.628	362.784	168.388	221.68	209.636	211.42	217.16	191.15
54.0958	200.047	257.413	245.875	211.96	205.016	229.318	182.632	206.849	194.524	202.35	208.131	155.728	203.879	190.731	187.225	186.203	191.689	176.172	232.894	232.101	194.21	173.417	259.18	135.663	230.551	347.457	163.631	210.928	204.658	211.142	209.645	191.206
60.7609	62.2022	50.3624	41.3613	34.9713	74.4794	49.4938	45.5433	55.5144	31.8879	28.3017	31.2541	25.8723	28.2888	24.4245	18.2931	29.9285	17.6372	27.3154	30.2616	28.5297	31.2933	24.9382	28.8649	23.6981	24.2934	11.672	21.2739	12.459	28.7412	42.1838	41.8688	30.9362
67.3234	22.06	31.5304	30.0666	26.477	28.2077	29.8644	37.6494	49.0647	26.2032	30.151	32.0875	30.7761	31.8259	28.4008	21.1589	26.2622	15.8444	27.2589	29.6197	31.8519	27.9293	25.113	30.6514	20.7553	22.8565	29.8392	27.3572	30.1026	31.8951	28.7788	27.4884	21.8352
73.8884	25.0566	28.9183	28.1051	25.4218	27.3681	36.3939	35.575	37.1546	24.1612	29.8112	31.4635	33.9177	34.2903	30.7373	30.1487	23.7774	15.5585	26.8687	27.8944	31.8267	26.9418	24.8585	31.5433	25.8729	21.5964	33.7139	29.0506	33.9943	38.7327	26.0566	23.3729	20.6413
Extended Data Figure 4h	OCR - Basal respiration (pmol/min)
P4	142.696	186.522	178.481	149.651	153.538	172.823	120.962	191.342
P14	49.5804	73.4127	76.3707	69.2616	70.3627	72.1444	79.2505	62.7958
P14+IgG	85.1216	47.3866	62.177	66.8595	55.1453	47.7857	70.5022	95.6905
P14+X209	135.449	133.78	124.221	149.736	168.527	148.222	187.412	183.083
	OCR - ATP production (pmol/min)
P4	62.0253	109.776	104.529	65.7488	78.2476	106.335	81.9422	120.207
P14	40.5127	62.1699	58.4024	54.2757	71.7466	71.8358	51.5663	53.8943
P14+IgG	81.3199	41.922	53.5609	57.0898	46.8493	40.4144	60.3742	82.9049
P14+X209	131.131	117.088	96.2902	127.037	102.634	131.669	155.061	173.272
Extended Data Figure 4i	Oxidative/Glycolytic phenotype
	Glycolytic		Oxidative
			P4		P14		P14+IgG		P14+X209
	Mean	SD	Mean	SD	Mean	SD	Mean	SD	Mean	SD
	43.51	7.29156	192.5	25.7568
	37.37	5.67275			98.94	12.3109
	34.19	6.59289					92.75	16.3965
	42.27	5.93937							182.2	22.8642

## Sheet: Extended Data Figure 5
Extended Data Figure 5a	Body temperature (°C)
WT young	36	35.7	36	35.9	35.8	35.9	36.1	35.7
Il11-/- young	35.9	36	36	36.2	35.9	36	36.1	36	36.1
WT old	35.7	35.8	35.9	36	35.8	36	35.9	35.8	35.8	36	35.9	35.9	35.8	35.9	36	35.8
Il11-/- old	36.2	36.1	36	36	36	35.9	36.1	36.2	35.8	36.1	36.1	36	35.9	36.2	36.2	36.3	36	35.8
Extended Data Figure 5b	Forepaw grip strength (g/g)
WT young	4.32292	3.07692	3.46667	3.87283	3.10569	3.66319	3.82838	4.21474	4.35374	4.32099
Il11-/- young	4.80903	4.56328	5.36062	5.74388	4.83696	4.27393	5.43478	5.31915	4.8547
WT old	1.55477	1.85841	1.99413	2.25705	2.03895	1.98636	2.24432	1.94357	1.85061	2.01856	2.14612	2.15301	2.30585	1.90058	1.81448	1.92593
Il11-/- old	3.03167	3.84409	3.29932	4.08192	3.80556	3.53909	3.4632	3.12593	3.36245	3.63023	3.3871	2.99578	2.68775	3.61481	3.14894	2.73392	3.70107	4.22414
Extended Data Figure 5c	Serum AST (U/L)
WT young	42.35	33.0167	65.3833	59.3167	51.3167	37.8	48.85	31.9833
Il11-/- young	37.0167	40.2167	55.5167	38.6667	46.9667	30	52.8333	28.05	21.3667
WT old	54.5	63.75	48.7167	79.9833	58.0667	86.4667	76.65	64.5833	107.567	72.3167	103.667	107.15	92.55	97.2167	90.4667	110.35
Il11-/- old	33.7833	30.7	61.1833	38.2333	71.8667	41.6	58.3	55.4833	63.8333	46.6167	38.1667	49.3	50.7333	80.2667	54.9	45.5833	38.4167	45.6333
Extended Data Figure 5d	Serum ALT (U/L)
WT young	47.8695	43.3522	49.6224	56.3646	52.5216	42.4083	44.3635	48.2066
Il11-/- young	49.9596	45.7794	37.0146	34.8571	40.2508	49.9596	55.8252	52.9935	58.7918
WT old	69.2422	78.3441	60.4773	105.38	73.9617	112.864	98.9752	79.0183	141.518	94.9299	158.374	191.748	137.743	179.679	123.854	142.125
Il11-/- old	41.4644	35.7336	73.3549	47.9369	78.9509	37.4865	70.7929	60.0728	86.9067	66.2082	49.2179	59.6683	60.9493	101.2	65.3317	57.3759	47.0604	54.6791
Extended Data Figure 5e	GTT AUC (AU)
WT young	1276	1193	1264	1195	1298	1155	1237	1242
Il11-/- young	968.3	977.3	1024	1047	1095	1128	1014	992.3	1116
WT old	1456	1599	1623	1524	1424	1577	1466	1508	1478	1578	1456	1379	1502	1481	1487	1521
Il11-/- old	1180	1195	1121	1277	1363	1316	1232	1240	1212	1222	1202	1106	1093	1187	1142	1103	1090	1244
Extended Data Figure 5f	ITT AUC (AU)
WT young	480.8	445.5	441.8	423.8	468.8	399	457.5	498
Il11-/- young	399.8	397.5	406.5	427.5	393.8	417.8	410.3	429.8	434.3
WT old	614.3	656.3	739.5	645.8	613.5	705	681.8	590.3	599.3	646.5	612.8	576.8	627	651	665.3	721.5
Il11-/- old	447.8	485.3	444.8	422.3	529.5	493.5	446.3	499.5	475.5	470.3	506.3	389.3	399	447.8	429.8	383.3	381.8	402
Extended Data Figure 5g	Gastrocnemius weight/BW (g/g)
WT young	0.01125	0.0108947	0.0103158	0.0103483	0.0115888	0.0114493	0.0110096	0.010973
Il11-/- young	0.0121667	0.0122778	0.0119444	0.0117949	0.012335	0.013057	0.0134463	0.0126776	0.0142391
WT old	0.00815498	0.00686217	0.00744048	0.00684366	0.00781818	0.00738806	0.00805158	0.00826498	0.00886525	0.00606818	0.00771127	0.00703072	0.00944649	0.00748485	0.00709091	0.00722857
Il11-/- old	0.00951852	0.0100385	0.00968182	0.00936255	0.0093401	0.00987179	0.0103448	0.0102609	0.0100885	0.0115351	0.0121645	0.0117213	0.0110163	0.0121277	0.0111923	0.0104348	0.011125	0.0106452
	Soleus weight/BW (g/g)
WT young	0.00065	0.000684	0.000421	0.000547	0.000841	0.000725	0.000913	0.000919
Il11-/- young	0.000778	0.000722	0.000667	0.000821	0.000964	0.001088	0.001299	0.001148	0.000815
WT old	0.00048	0.000528	0.000506	0.000442	0.000473	0.000398	0.00043	0.000631	0.00039	0.000341	0.000739	0.000546	0.000517	0.000667	0.000545	0.000371
Il11-/- old	0.000556	0.000615	0.000545	0.000598	0.000609	0.000556	0.000603	0.000565	0.000619	0.000482	0.000563	0.000697	0.000732	0.000766	0.000692	0.000652	0.00075	0.000783
Extended Data Figure 5h	Liver weight/BW (g/g)
WT young	0.049	0.04595	0.04684	0.05881	0.04958	0.06	0.05519	0.05886
Il11-/- young	0.04511	0.04589	0.04067	0.04754	0.04772	0.04642	0.04921	0.04858	0.0538
WT old	0.05454	0.05067	0.05932	0.05454	0.05535	0.06197	0.06458	0.05956	0.05418	0.04868	0.06257	0.06126	0.05753	0.04682	0.05218	0.04517
Il11-/- old	0.04726	0.05046	0.0495	0.05406	0.04091	0.05132	0.04207	0.03883	0.04527	0.04412	0.05165	0.05311	0.04602	0.03434	0.03023	0.05674	0.04563	0.04415
Extended Data Figure 5i	Liver TG (mg/g)
WT young	176.186	146.281	167.065	135.398	154.562	139.212	132.675	183.434
Il11-/- young	97.4239	113.758	72.0016	75.2141	86.8137	61.8926	123.994	109.198	78.2227
WT old	139.058	156.24	123.785	221.896	147.791	229.938	201.395	179.404	309.589	222.78	321.071	381.788	276.333	355.964	249.36	285.943
Il11-/- old	82.9303	69.5164	143.867	95.2422	157.136	74.66	142.718	118.013	180.458	142.731	103.019	120.155	129.014	197.661	164.92	128.928	96.5758	113.441
Extended Data Figure 5j	BAT weight/BW (g/g)
WT young	0.003433	0.00271	0.002415	0.002212	0.002216
Il11-/- young	0.003111	0.002205	0.002995	0.002694	0.003672	0.003169	0.00212
WT old	0.002214	0.001408	0.00244	0.001917	0.001891	0.003358	0.002923	0.001987	0.002766	0.002773	0.002113	0.001809	0.002583	0.002667	0.002333	0.002686
Il11-/- old	0.002227	0.002948	0.00198	0.003462	0.002586	0.002043	0.002434	0.002763	0.001905	0.002336	0.002317	0.002596	0.002	0.003043	0.00225	0.002581
Extended Data Figure 5l	WB Quantification (FC)
	p-ERK/ERK						p-p90RSK/p90RSK						p-LKB1/LKB1
WT young	1.11703	1.02505	0.857919	1.08663	0.985814	0.92756	0.946833	0.904835	1.14833	1.01053	0.97491	1.01456	0.992126	1.04599	0.96188	0.899526	1.06732	1.03316
Il11-/- young	0.803688	0.853381	0.864966	0.83469	0.816233	0.88465	1.23668	0.92526	1.16418	1.0651	1.1124	1.0833	0.959163	1.05425	1.01566	0.970154	0.817358	0.894285
WT old	4.61553	4.88995	4.70885	4.70289	5.22542	4.17681	8.9865	9.49548	10.8686	10.3074	12.904	11.5208	5.7954	6.90947	8.09223	7.76646	8.51314	5.16331
Il11-/- old	1.87556	1.86269	1.61505	2.15067	1.55506	1.39244	2.89966	3.33075	3.57063	2.62737	2.42022	2.26167	1.3398	1.18937	1.3585	1.02887	0.926304	1.09408
	p-AMPK/AMPK						p-mTOR/mTOR						p-p70S6K/p70S6K
WT young	0.994834	1.10598	0.899189	1.04235	1.01215	0.945498	0.969558	0.991932	1.03851	1.06067	1.01888	0.920451	0.779997	1.05543	1.16458	1.03813	1.11389	0.847981
Il11-/- young	1.36429	1.21962	1.28602	1.14887	1.17621	1.11839	1.12878	1.10214	1.18997	1.20459	1.0595	1.14268	1.24538	1.13471	1.09919	0.834777	1.0149	0.811661
WT old	0.139714	0.112277	0.082115	0.072308	0.096761	0.052295	5.97213	7.21221	6.01128	6.45493	8.38164	7.6883	6.10317	6.22462	6.44996	5.69657	5.87556	5.53854
Il11-/- old	0.626781	0.753941	0.824177	0.436103	0.544305	0.697339	3.25828	2.85689	2.47683	1.21972	2.05287	1.44985	3.10668	2.93799	2.72255	2.77613	2.52162	2.45835
	p-S6RP/S6RP						p16/GAPDH						p21/GAPDH
WT young	1.03565	0.960354	1.00399	1.02701	1.02113	0.951861	1.00068	0.918889	1.08043	0.898677	1.0313	1.07002	0.962033	1.03388	1.00409	0.978632	1.00637	1.015
Il11-/- young	0.913762	1.01011	0.934913	0.997615	1.04358	0.935577	0.973363	1.01127	0.890271	1.12113	1.07285	0.936648	1.08886	1.0376	0.928581	0.982311	0.92475	0.993328
WT old	7.32618	7.64994	6.83918	6.11455	6.98448	6.29145	14.3952	13.0913	14.4095	13.6014	15.705	12.009	13.9756	12.9524	11.7285	9.07104	10.3263	8.31266
Il11-/- old	1.44809	1.72825	2.07964	2.18642	2.07154	2.39282	2.10304	1.92107	2.52156	2.28176	2.34249	2.68428	1.71193	1.10404	1.51287	1.48452	1.27708	1.56743
Extended Data Figure 5m	qPCR (Relative Expression to Gapdh)
	Ccl2
WT young	0.840771	1.02599	1.11749	0.68151	1.20319	1.34132	0.873481	1.07979
Il11-/- young	1.09352	0.993194	0.835488	0.794901	0.765478	0.740072	0.890677	0.968394	0.722616
WT old	3.31598	6.69419	3.53248	6.0361	9.36973	4.59762	5.64955	3.95013	8.64428	5.07304	10.8016	12.3357	8.87735	11.3129	7.67175	9.90854
Il11-/- old	2.51346	2.00941	3.66165	3.25925	4.1633	1.47192	2.54127	2.89603	0.968301	1.21743	2.33774	1.74966	3.27081	4.7571	1.78062	1.60268	1.73697	3.33214
	Ccl5
WT young	1.13422	0.911374	1.06495	0.852439	0.687738	1.32015	1.23087	0.953576
Il11-/- young	0.876012	0.597677	0.750326	0.663648	0.392207	0.30887	0.802269	0.566398	0.71473
WT old	8.61718	17.3574	9.61479	16.0813	21.3426	12.3806	14.8662	10.6401	22.8566	16.713	26.4776	32.2105	25.638	29.4224	20.0545	24.2268
Il11-/- old	3.03009	4.38887	3.62896	7.51153	8.24524	4.2823	6.38327	4.95386	3.1822	2.12282	7.2628	2.57273	4.2114	5.02256	2.58164	5.55067	6.1171	2.44911
	Tnfα
WT young	1.16902	1.21188	0.686758	0.779538	1.12359	1.26065	1.0251	0.908046
Il11-/- young	0.972456	1.21919	1.47722	0.752617	0.862524	1.3053	0.876288	1.13818	1.3177
WT old	5.6697	12.6769	6.31693	10.907	15.1397	8.27385	12.8042	7.20206	15.6142	10.043	17.148	21.4773	15.8179	20.3115	14.2191	18.2329
Il11-/- old	2.66655	2.4154	6.13429	4.35074	1.25494	3.2123	3.52134	4.21797	1.25941	1.70416	3.35803	1.67111	4.54822	5.41646	2.24082	4.13987	4.70899	2.04784
	Il1β
WT young	0.847274	1.26594	1.10333	1.07751	0.782446	0.713714	1.34091	1.04727
Il11-/- young	0.818516	0.662231	0.556832	0.575317	0.521806	0.90347	0.678052	0.769703	0.746365
WT old	2.56844	6.85516	4.10999	4.66726	6.0969	7.53139	6.35758	6.91061	5.32913	3.12698	4.13784	2.3511	3.11871	3.45026	4.81248	3.60135
Il11-/- old	1.48706	1.59147	2.82714	2.55961	2.59908	1.06835	1.26845	2.82328	1.71428	0.662932	2.10635	2.73817	0.90522	1.98078	2.28011	1.23276	1.92798	3.07587
	Il6
WT young	1.25577	0.941432	1.36628	0.67352	0.940601	0.979199	1.1151	0.894997
Il11-/- young	1.10284	0.944795	0.757226	0.66038	0.563374	1.02489	0.533427	0.829519	0.471278
WT old	7.2956	12.5728	7.38309	13.5533	17.5321	9.58483	11.9642	8.89685	16.5032	10.9389	21.6925	24.6418	18.9818	22.8817	15.5196	20.0206
Il11-/- old	5.74187	3.12005	7.04439	6.63358	2.25101	3.738	5.89273	4.44716	2.19648	1.74982	4.87639	2.76582	7.76322	8.63251	3.49687	1.44283	3.08457	4.83475
Extended Data Figure 5n	Serum IL6 (pg/ml)
WT young	8.84746	7.27119	9.45763	10.7797	7.37288	5.28814	6.55933	6.81356
Il11-/- young	8.69492	5.49153	0	7.57627	5.23729	1.77966	4.27119	6.30508	3.61017
WT old	13.5763	25.7796	9.55932	27.8644	48.1525	18.0509	24.0508	15.661	36.3559	23.5424	45.1017	54.2542	38.2373	51.1525	31.678	41.6949
Il11-/- old	9	5.44068	15.3051	9.50847	17.1356	5.94916	16.4746	12.7119	19.3729	14.8475	9.40678	12.1525	11.7966	23.2881	13.7797	11.2373	8.64407	10.9322

[truncated: 4 more sheets: Extended Data Figure 6, Extended Data Figure 7, Extended Data Figure 8, Extended Data Figure 9]
